# Supplementary material for: Interactome analysis reveals that lncRNA HULC promotes aerobic glycolysis through LDHA and PKM2
Source: Nat Commun. 2020 Jun 22;11:3162. doi: 10.1038/s41467-020-16966-3 (PMC7308313; doi:10.1038/s41467-020-16966-3)
Supplement: Supplementary file 5 — Supplementary Data 1 [file 41467_2020_16966_MOESM5_ESM.xlsx]

## Sheet: maxquant_select0&unique_coFC
Gene symbol	ENTREZID	Accession	Peptide.counts..all.	Peptide.counts..razor.unique.	Peptide.counts..unique.	Sequence.coverage....	Unique...razor.sequence.coverage....	Unique.sequence.coverage....	Mol..weight..kDa.	Intensity.H.1	Intensity.H.2	Intensity.H.3	Intensity.V.1	Intensity.V.2	Intensity.V.3	P value	FC	log2FC
LYZ	4069	P61626	3	3	3	18.9	18.9	18.9	16.537	10393	488640	11491000	0	0	0	0.173273	100	6.64386
DSC1	1823	Q08554	4	4	4	5.7	5.7	5.7	99.986	28535	156570	264160	0	0	0	0.046383	100	6.64386
VPS33A	65082	Q96AX1	3	3	3	7.7	7.7	7.7	67.61	59497	35881	20349	0	0	0	0.0137719	100	6.64386
ECD	11319	O95905	2	2	2	6.1	6.1	6.1	72.757	83656	132800	147000	0	0	0	0.00160995	100	6.64386
ZFC3H1	196441	O60293	3	3	3	2.2	2.2	2.2	226.35	86400	25497	27034	0	0	0	0.0410264	100	6.64386
DSG1	1828	Q02413	12	12	12	15.3	15.3	15.3	113.75	101060	1106300	864530	0	0	0	0.0424026	100	6.64386
OXA1L	5018	Q15070	3	3	3	7.8	7.8	7.8	48.547	101460	25307	55937	0	0	0	0.0256126	100	6.64386
NCOR2	9612	Q9Y618	6	6	6	3.6	3.6	3.6	274.8	125690	74060	82815	0	0	0	0.00205886	100	6.64386
DSP	1832	P15924	38	38	38	13.8	13.8	13.8	331.77	131830	936260	1794900	0	0	0	0.0588951	100	6.64386
CCDC88A	55704	Q3V6T2	7	7	7	4.3	4.3	4.3	216.04	152500	19184	45213	0	0	0	0.0755342	100	6.64386
TFCP2	7024	Q12800	4;1	4;1	4;1	12.7	12.7	12.7	57.255	157000	399250	71910	0	0	0	0.0498044	100	6.64386
LDHA	3939	P00338	3	2	2	11.1	7.5	7.5	36.688	161260	356220	361960	0	0	0	0.00564935	100	6.64386
ISG15	9636	P05161	3	3	3	25.5	25.5	25.5	17.887	185480	771060	202440	0	0	0	0.0575547	100	6.64386
CPSF3	51692	Q9UKF6	3	3	3	5	5	5	77.485	202040	102940	295090	0	0	0	0.011324	100	6.64386
ETFA	2108	P13804	4	4	4	22.5	22.5	22.5	35.079	208830	48770	44685	0	0	0	0.067859	100	6.64386
HIST1H4I	8294	P62805	4	4	4	38.8	38.8	38.8	11.367	211020	573490	395300	0	0	0	0.0099022	100	6.64386
PROSER2	254427	Q86WR7	3	3	3	12.6	12.6	12.6	45.801	222180	876260	705590	0	0	0	0.018647	100	6.64386
DDX60	55601	Q8IY21	8	8	8	6	6	6	197.85	275650	23745	56740	0	0	0	0.103776	100	6.64386
LAMB3	3914	Q13751	5	5	5	5.7	5.7	5.7	129.57	486990	343830	212520	0	0	0	0.00590056	100	6.64386
SLMAP	7871	Q14BN4	5	5	5	6.8	6.8	6.8	95.197	556110	561690	184940	0	0	0	0.0126375	100	6.64386
ESYT2	57488	A0FGR8	5	5	5	7.6	7.6	7.6	102.36	572450	212990	499470	0	0	0	0.00873844	100	6.64386
TSR3	115939	Q9UJK0	4	4	4	22.4	22.4	22.4	33.596	583530	91455	219720	0	0	0	0.0565133	100	6.64386
SDCBP	6386	O00560	3	3	3	26.2	26.2	26.2	32.444	635570	150740	256350	0	0	0	0.0387851	100	6.64386
P3H2	55214	Q8IVL5	7	7	7	16.8	16.8	16.8	80.984	777570	906040	3342200	0	0	0	0.0575293	100	6.64386
POLR3GL	84265	Q9BT43	3	3	3	16.5	16.5	16.5	25.334	898860	204590	153130	0	0	0	0.0782436	100	6.64386
HIST1H2AJ	8331	Q99878	3;3;3;3;3;3;3;3;3;3;2;2;2;2;1	3;3;3;3;3;3;3;3;3;3;2;2;2;2;1	3;3;3;3;3;3;3;3;3;3;2;2;2;2;1	27.3	27.3	27.3	13.936	987550	1180200	756470	0	0	0	0.00067538	100	6.64386
RANBP10	57610	Q6VN20	3	2	2	6.8	4	4	67.256	1428200	195870	282120	0	0	0	0.0924509	100	6.64386
DCD	117159	P81605	2	2	2	20	20	20	11.284	3787400	7398900	3991600	0	0	0	0.00622642	100	6.64386
SQOR	58472	Q9Y6N5	7	7	7	18.4	18.4	18.4	49.96	6431600	364880	1227900	0	0	0	0.115455	100	6.64386
RAP1GAP2	23108	Q684P5	8	8	7	15.9	15.9	14.9	80.055	115590	900110	905990	0	22112	0	0.0367263	86.9071	6.4414
DDX58	23586	O95786	12	12	12	15.5	15.5	15.5	106.6	1859500	886180	554470	44313	0	0	0.0251825	74.4736	6.21866
ROCK2	9475	O75116	20	20	16	16	16	12.6	160.9	2118000	7044000	5927100	0	106410	184810	0.0148848	51.8134	5.69525
JUNB	3726	P17275	3	3	3	19.3	19.3	19.3	35.879	1236800	113540	178260	0	0	39386	0.122364	38.8107	5.27838
LPIN3	64900	Q9BQK8	6	6	6	8.1	8.1	8.1	93.613	51939	386210	309530	23650	0	0	0.0379937	31.6143	4.98251
RPAP2	79871	Q8IXW5	6	6	6	13.9	13.9	13.9	69.508	1442300	1067100	479390	0	116870	0	0.0138443	25.5736	4.67658
TAPBP	6892	O15533	4	4	4	14.7	14.7	14.7	47.625	5056700	944920	3297300	0	0	381480	0.0340499	24.3759	4.60738
LGALS3BP	3959	Q08380	7	7	7	16.6	16.6	16.6	65.33	944740	759680	2681400	116830	0	77389	0.0424315	22.5818	4.49709
DHRS2	10202	Q13268	6	6	6	28.9	28.9	28.9	29.926	809170	664570	531280	55294	35225	0	0.000730023	22.1503	4.46925
TOR1AIP1	26092	Q5JTV8	6	6	6	14.8	14.8	14.8	66.248	121610	489900	293490	0	41548	0	0.0275412	21.782	4.44507
LIG1	3978	P18858	11	11	11	15.6	15.6	15.6	101.73	696960	403080	562040	0	12726	65461	0.00188272	21.2578	4.40992
CNN3	1266	Q15417	6;1	6;1	6;1	25.2	25.2	25.2	36.413	1602900	249410	845080	66543	28368	40964	0.0474148	19.852	4.31121
MGME1	92667	Q9BQP7	5	5	5	22.1	22.1	22.1	39.42	846970	238350	473750	0	0	89113	0.0262953	17.4954	4.12891
GPHN	10243	Q9NQX3	3	3	3	5.8	5.8	5.8	79.748	801640	879900	723460	0	141380	0	0.000159929	17.0109	4.08839
TGM2	7052	P21980	17	17	17	37.4	37.4	37.4	77.328	5414200	3118100	4634700	239720	364250	187120	0.0018258	16.6441	4.05694
NAPG	8774	Q99747	5	5	5	18.9	18.9	18.9	34.746	338560	206840	323920	0	0	59097	0.00211877	14.7101	3.87873
ZGPAT	84619	Q8N5A5	6	6	6	14.3	14.3	14.3	57.358	559440	1259000	608520	0	177110	0	0.0161721	13.7031	3.77643
NXN	64359	Q6DKJ4	5	5	5	21.1	21.1	21.1	48.392	1194300	291720	416460	0	0	157140	0.0563785	12.1069	3.59776
LARP4B	23185	Q92615	6	6	6	13.8	13.8	13.8	80.551	1129800	519890	515160	0	0	179210	0.0178943	12.08	3.59454
BLOC1S3	388552	Q6QNY0	9	9	9	60.9	60.9	60.9	21.255	2052500	1265400	2497400	0	234440	248750	0.00427607	12.0352	3.58919
OS9	10956	Q13438	8	8	8	21.4	21.4	21.4	75.561	3208400	567520	919950	243080	0	149420	0.0796676	11.964	3.58063
JUP	3728	P14923	11	11	8	18.5	18.5	14.4	81.744	108140	217100	713330	0	28070	59404	0.0826555	11.8729	3.5696
RETREG3	162427	Q86VR2	3	3	3	8.4	8.4	8.4	51.396	128360	348660	370880	0	33055	41914	0.0151886	11.31	3.49953
P3H3	10536	Q8IVL6	5	5	5	10.6	10.6	10.6	81.836	631960	388110	147240	69367	36653	0	0.0332883	11.0103	3.46078
DIEXF	27042	Q68CQ4	6	6	6	12.8	12.8	12.8	87.054	261430	81586	546530	0	80798	0	0.061245	11.0095	3.46068
AFTPH	54812	Q6ULP2	7	7	7	10.8	10.8	10.8	102.11	456130	35556	44370	0	0	49055	0.154928	10.9277	3.44991
OASL	8638	Q15646	20	20	20	50.2	50.2	50.2	59.225	12239000	6164200	14579000	998720	185120	1920400	0.00881119	10.6249	3.40938
IFIT1	3434	P09914	26	26	23	53.6	53.6	52.3	55.36	16639000	13633000	13993000	1198300	1276900	1740600	7.83945e-05	10.4998	3.39229
SMARCA4	6597	P51532	8	8	5	6.3	6.3	4.4	184.64	112250	43229	30599	18040	0	0	0.0491073	10.3147	3.36664
CALCOCO1	57658	Q9P1Z2	8	8	8	14.9	14.9	14.9	77.335	2424100	841480	636720	254050	0	129670	0.0542622	10.1697	3.3462
IFIT3	3437	O14879	23	23	22	58.6	58.6	57.3	55.984	41335000	35998000	31796000	3839900	4040300	2918300	0.00014843	10.1059	3.33713
SMG5	23381	Q9UPR3	4	4	4	6	6	6	113.93	326140	122740	220700	49225	18293	0	0.0146992	9.91706	3.30991
USP11	8237	P51784	27	26	25	38	37.1	35.6	109.82	10389000	9684200	6252200	910000	1192900	555940	0.00181525	9.90108	3.30759
IFIH1	64135	Q9BYX4	16	16	16	18.3	18.3	18.3	116.69	4361100	1784400	3373100	465600	0	505390	0.0103223	9.80298	3.29322
ZFP91	80829	Q96JP5	3	3	3	10.4	10.4	10.4	63.444	1017000	817170	1146800	0	307510	0	0.00157595	9.6939	3.27708
HERC5	51191	Q9UII4	20	20	20	24.3	24.3	24.3	116.85	3783800	1187700	2216400	564770	25493	158180	0.0249009	9.6038	3.26361
VDAC1	7416	P21796	3	3	3	12	12	12	30.772	478650	201870	85601	0	80323	0	0.0642832	9.538	3.25369
PES1	23481	O00541	6	6	6	10.5	10.5	10.5	68.002	1208000	100220	107860	0	92983	60655	0.15888	9.21699	3.2043
KIF3A	11127	Q9Y496	6	6	6	13.3	13.3	13.3	80.04	244920	205300	686750	0	0	124310	0.0510879	9.14625	3.19318
IFIT2	3433	P09913	23	23	23	51.1	51.1	51.1	54.632	21564000	9855600	17716000	2330000	924090	2120600	0.00684841	9.14203	3.19252
LPCAT1	79888	Q8NF37	4	4	4	11.2	11.2	11.2	59.151	102100	100570	707880	0	28775	71162	0.127217	9.11124	3.18765
FAM207A	85395	Q9NSI2	5	5	5	32.2	32.2	32.2	25.456	974970	409120	295670	186410	0	0	0.0427666	9.0111	3.1717
GIT1	28964	Q9Y2X7	6	6	5	11.7	11.7	10.5	84.34	2535100	214110	1196200	470440	0	0	0.0844172	8.38664	3.06809
MTA2	9219	O94776	9	9	7	16.8	16.8	14.2	75.022	1669900	258520	811470	0	220440	128030	0.0637599	7.86263	2.97501
BCAR3	8412	O75815	3	3	3	6.4	6.4	6.4	92.565	75389	93366	410050	0	0	75190	0.103373	7.6979	2.94446
PLCD3	113026	Q8N3E9	6	6	6	14.3	14.3	14.3	89.257	568980	258970	41995	65794	47961	0	0.0887002	7.64753	2.93499
TCAF1	9747	Q9Y4C2	5	5	5	5.6	5.6	5.6	102.12	480420	148510	47000	43870	46717	0	0.106366	7.46167	2.8995
ATXN10	25814	Q9UBB4	5	5	5	14.5	14.5	14.5	53.488	793430	19934	29774	114540	0	0	0.200773	7.36108	2.87992
HMG20B	10362	Q9P0W2	3	3	3	14.5	14.5	14.5	35.812	764430	102200	183310	143790	0	0	0.115459	7.3019	2.86827
RELB	5971	Q01201	3	3	3	9.2	9.2	9.2	62.134	235060	128660	236420	0	0	82431	0.00930145	7.28051	2.86404
SHCBP1	79801	Q8NEM2	15	15	15	30.1	30.1	30.1	75.69	4369000	2029100	929940	448080	386130	184500	0.0537638	7.19345	2.84668
HLA-C	3107	P30508	11;10;10;9;8;7;7;7;7;7;6;6;5;5;5;4;4;4;4;3;3;3;3;3;3;3;3;3;3;3;3;3;3;3;3;3;3;3;2;2;2;2;2;2;2;1;1;1;1;1;1;1;1;1	11;10;10;9;8;7;7;7;7;7;6;6;5;5;5;4;4;4;4;3;3;3;3;3;3;3;3;3;3;3;3;3;3;3;3;3;3;3;2;2;2;2;2;2;2;1;1;1;1;1;1;1;1;1	7;7;7;5;5;5;4;4;5;5;3;5;2;4;3;1;1;2;2;1;1;1;1;1;1;1;1;1;1;1;1;1;1;1;2;2;0;0;1;1;1;1;1;1;1;0;0;0;0;0;0;0;1;1	44	44	26.8	40.885	8712100	2265600	6796400	1117400	188470	1231700	0.0294477	7.00438	2.80826
ATP2B1	490	P20020	5;3;2;1	5;3;2;1	5;3;2;1	6.3	6.3	6.3	138.75	41184	150550	65105	21110	0	15609	0.0478323	6.99472	2.80627
RAD9A	5883	Q99638	3	3	3	13	13	13	42.547	254630	74158	38706	37957	15645	0	0.0987049	6.85598	2.77736
SQSTM1	8878	Q13501	8	8	8	29.3	29.3	29.3	47.687	6077200	5333300	2243800	884630	440580	683350	0.0151361	6.79805	2.76512
PQBP1	10084	O60828	4	4	4	35.1	35.1	35.1	30.472	619850	94519	139640	125960	0	0	0.116955	6.78	2.76129
GTF3C5	9328	Q9Y5Q8	4	4	4	11	11	11	59.57	285670	772560	256260	96631	98390	0	0.0469466	6.74025	2.7528
OXR1	55074	Q8N573	3	3	3	7	7	7	97.969	147520	70971	192130	0	0	61835	0.023446	6.64059	2.73131
PYCR2	29920	Q96C36	4	3	3	17.5	13.4	13.4	33.637	1075400	479360	374770	0	114560	178800	0.0359688	6.57735	2.71751
KIF2A	3796	O00139	5	5	5	12.3	12.3	12.3	79.954	315120	443610	463400	186730	0	0	0.00565461	6.5449	2.71037
SEL1L	6400	Q9UBV2	9	9	9	19.1	19.1	19.1	88.754	4909500	1109900	1471100	453100	357210	345690	0.0781305	6.47967	2.69592
RIOK1	83732	Q9BRS2	8	8	8	18.3	18.3	18.3	65.582	675330	426130	940250	320840	0	0	0.0175014	6.36364	2.66985
STRN3	29966	Q13033	7	6	6	14.3	13.6	13.6	87.208	1474500	347320	236980	149030	177680	0	0.110824	6.30161	2.65572
EGFR	1956	P00533	7;1;1	7;1;1	7;1;1	8.3	8.3	8.3	134.28	929130	430550	232590	208680	29661	18512	0.0542858	6.19915	2.63207
RIOK2	55781	Q9BVS4	12	12	12	30.3	30.3	30.3	63.282	4715400	1266200	548560	526540	436660	90700	0.115429	6.19619	2.63138
DDX24	57062	Q9GZR7	8	8	8	16.6	16.6	16.6	96.331	764330	346530	371230	161500	79180	0	0.0222631	6.15793	2.62244
KANK1	23189	Q14678	14	14	14	13.6	13.6	13.6	147.29	1148300	620670	299400	198790	138470	0	0.0429304	6.13286	2.61656
PELP1	27043	Q8IZL8	7	7	7	8.7	8.7	8.7	119.7	315150	179940	384590	0	20514	127800	0.013802	5.9312	2.56832
BAG6	7917	P46379	8	8	8	9.5	9.5	9.5	119.41	941930	544140	299610	213280	36155	54666	0.0324349	5.872	2.55385
ANAPC4	29945	Q9UJX5	7	7	7	14.2	14.2	14.2	92.115	1536300	694750	885380	338350	28438	177940	0.0168523	5.72108	2.51629
ATP1A1	476	P05023	8;3;2	8;3;2	7;2;1	10.6	10.6	9.1	112.89	771470	139710	129810	149020	33609	0	0.128877	5.70003	2.51097
LMNB1	4001	P20700	5	4	4	12.3	10.9	10.9	66.408	800580	207720	272770	0	62852	162600	0.071642	5.68223	2.50646
XRCC1	7515	P18887	3	3	3	5.2	5.2	5.2	69.476	1331600	419430	819300	455440	0	0	0.0407938	5.64362	2.49662
FCHO2	115548	Q0JRZ9	10	10	10	22.2	22.2	22.2	88.923	2840000	242150	1003500	241570	150610	340950	0.110898	5.57289	2.47842
CLASP1	23332	Q7Z460	7	7	5	6.2	6.2	4.3	169.45	393330	75692	68929	0	56420	40516	0.123159	5.54955	2.47237
PRSS21	10942	Q9Y6M0	3	3	3	10.5	10.5	10.5	34.884	2559300	506430	556690	658080	0	0	0.118413	5.50453	2.46062
DIAPH3	81624	Q9NSV4	2	2	2	2.2	2.2	2.2	136.92	53103	31177	65912	0	0	27329	0.019888	5.4957	2.4583
PACS1	55690	Q6VY07	5	5	5	7.1	7.1	7.1	104.9	86251	61341	259390	0	0	74834	0.0871193	5.43846	2.4432
BOD1L1	259282	Q8NFC6	8	8	8	3.8	3.8	3.8	330.46	401020	19973	29354	83808	0	0	0.197859	5.37356	2.42588
CAVIN1	284119	Q6NZI2	9	9	9	27.7	27.7	27.7	43.476	5027600	1091900	4446000	546210	282990	1137800	0.0419864	5.37138	2.42529
PSMB10	5699	P40306	7	7	7	39.2	39.2	39.2	28.936	19889000	7637600	13893000	4731200	1293600	1915400	0.0195246	5.21644	2.38307
PRPF8	10594	Q6P2Q9	13	13	13	6.4	6.4	6.4	273.6	214830	121560	308900	37091	38571	48167	0.0163333	5.21114	2.3816
PODXL2	50512	Q9NZ53	5;1	5;1	5;1	10.7	10.7	10.7	65.075	874160	795940	482440	91510	323520	0	0.00979832	5.18647	2.37475
ZNF638	27332	Q14966	2	2	2	0.4	0.4	0.4	220.62	65086000	9667900	24037000	11984000	2707700	4431500	0.0950415	5.16602	2.36905
NUFIP2	57532	Q7Z417	5	5	5	16	16	16	76.12	974340	947440	604720	0	495860	0	0.0146391	5.09519	2.34914
DUS3L	56931	Q96G46	4	4	4	11.4	11.4	11.4	72.593	301110	778560	426930	0	158790	139520	0.028177	5.05045	2.33641
SMNDC1	10285	O75940	2	2	2	13	13	13	26.711	657640	175270	139790	193320	0	0	0.110173	5.03155	2.331
DNAJB6	10049	O75190	2;1;1	2;1;1	2;1;1	6.4	6.4	6.4	36.087	845500	50440	359030	99117	59682	90960	0.110863	5.02472	2.32904
GPN3	51184	Q9UHW5	6	6	6	33.1	33.1	33.1	32.761	3155800	401350	455150	601530	159020	40432	0.155835	5.00923	2.32459
STRN4	29888	Q9NRL3	11	11	10	29.2	29.2	28.4	80.595	2567000	458000	1719100	0	308990	642790	0.0597712	4.98445	2.31743
TARS	6897	P26639	17	17	15	33.3	33.3	31.1	83.434	2833500	1514000	1714800	585740	382040	264110	0.0093593	4.92114	2.29899
DCTN4	51164	Q9UJW0	7	7	7	23.3	23.3	23.3	52.337	2761500	882650	1752300	570490	58140	468330	0.0321072	4.91946	2.2985
BIN1	274	O00499	8;1;1	8;1;1	8;1;1	20.2	20.2	20.2	64.699	1730900	1519900	1116300	240610	358210	294330	0.0016115	4.88955	2.2897
HIRIP3	8479	Q9BW71	5	5	5	12.2	12.2	12.2	61.956	1316900	790200	487670	0	266240	268780	0.0282109	4.84986	2.27794
PABPN1	8106	Q86U42	6;1	6;1	6;1	23.5	23.5	23.5	32.749	8018900	1598300	2866100	267910	667180	1656200	0.0878054	4.81741	2.26826
ARL14EP	120534	Q8N8R7	5	5	5	23.5	23.5	23.5	29.337	3804400	758060	588810	1071000	0	0	0.142736	4.80978	2.26597
ANAPC5	51433	Q9UJX4	6	6	6	14.6	14.6	14.6	85.076	279310	194900	320480	74233	61152	31752	0.00292596	4.75472	2.24936
GNAI2	2771	P04899	12;2;1;1;1	12;2;1;1;1	8;0;0;0;0	48.7	48.7	36.1	40.45	3559800	764480	2970400	1032100	361760	145140	0.0488958	4.73988	2.24485
PAGE1	8712	O75459	4	4	4	50	50	50	16.15	16097000	1604800	2070600	3070300	592930	509990	0.171079	4.73792	2.24426
OAS3	4940	Q9Y6K5	10	10	10	11.6	11.6	11.6	121.17	1119500	942760	780680	300660	73948	226640	0.0016137	4.7284	2.24135
SEC23B	10483	Q15437	16	16	13	31.9	31.9	29.1	86.478	3631400	1188300	4406300	88974	758370	1104100	0.0375682	4.72778	2.24116
NRBP1	29959	Q9UHY1	7	7	7	15.3	15.3	15.3	59.844	305720	1396200	255220	49318	245730	120040	0.122011	4.715	2.23726
ANKRD52	283373	Q8NB46	6	6	6	5.9	5.9	5.9	115.08	892430	270880	253320	290150	0	13904	0.0914069	4.65914	2.22006
ROBO1	6091	Q9Y6N7	8	8	8	6.7	6.7	6.7	180.93	426230	16661	148080	127690	0	0	0.147086	4.62817	2.21044
P4HA2	8974	O15460	16	16	16	40.7	40.7	40.7	60.901	7132400	7476000	4608000	1027500	2067500	1079500	0.00327247	4.60328	2.20266
R3HCC1	203069	Q9Y3T6	2	2	2	6.8	6.8	6.8	49.091	87443	154680	52495	0	64043	0	0.0525289	4.60032	2.20173
PRKCI	5584	P41743	4	4	4	8.7	8.7	8.7	68.262	788060	110380	419980	0	58129	230260	0.0868411	4.57167	2.19272
CEP97	79598	Q8IW35	4	4	4	5.2	5.2	5.2	96.98	283980	22212	10656	69499	0	0	0.210872	4.55903	2.18873
PML	5371	P29590	20	20	20	31.7	31.7	31.7	97.55	9923400	6074200	6438500	2931100	1286100	728710	0.00694066	4.53629	2.18151
YBX3	8531	P16989	12	6	6	35.5	22.8	22.8	40.089	8272100	6253200	4329600	2074400	729360	1384400	0.00764171	4.50195	2.17055
TWF2	11344	Q6IBS0	5	5	5	23.5	23.5	23.5	39.548	1097300	651150	1445000	475190	67334	176210	0.0169046	4.44316	2.15159
HDAC3	8841	O15379	11	10	10	38.8	36.9	36.9	48.847	4469300	79564	331180	1041700	0	60026	0.218882	4.42945	2.14713
GSTP1	2950	P09211	2	2	2	17.1	17.1	17.1	23.356	75137	81433	218690	0	0	84907	0.0758445	4.41966	2.14394
CDC5L	988	Q99459	12	12	12	24.4	24.4	24.4	92.25	1219400	1794100	3203600	456850	260270	699140	0.0283703	4.3898	2.13416
NUP98	4928	P52948	14	14	14	9	9	9	197.58	2288900	878450	1197800	481430	163990	351310	0.0309763	4.37947	2.13076
TJP2	9414	Q9UDY2	13	13	13	11.7	11.7	11.7	133.96	1587700	403110	154410	375100	117750	0	0.14674	4.35268	2.12191
GMNN	51053	O75496	3	3	3	23.4	23.4	23.4	23.565	3743900	1671700	1609800	1315400	56701	248010	0.0441531	4.33637	2.11649
GATAD2B	57459	Q8WXI9	6	6	5	16	16	14.2	65.26	2976100	599880	636620	674970	124690	172080	0.125482	4.33511	2.11607
RELA	5970	Q04206	7	7	7	14.7	14.7	14.7	60.218	700070	1394800	1108500	353470	172590	215880	0.00855883	4.31756	2.11022
ACTR1A	10121	P61163	20	20	10	62	62	35.9	42.613	39741000	6916400	11919000	6141900	2771700	4670400	0.108754	4.31216	2.10841
DCAF8	50717	Q5TAQ9	11;1	11;1	10;0	19.8	19.8	18.3	66.851	6827700	1567400	880800	1786800	309670	58822	0.145658	4.30378	2.1056
C12orf45	121053	Q8N5I9	5	5	5	30.8	30.8	30.8	20.123	1472800	130400	604270	102750	80304	332870	0.116334	4.27867	2.09716
IFIT5	24138	Q13325	9	8	8	27.8	26.6	26.6	55.846	1109200	1729700	692270	364980	379580	90547	0.02328	4.2284	2.08011
RBM25	58517	P49756	13	13	13	19.9	19.9	19.9	100.18	2686000	1285700	977920	666320	219470	285070	0.04073	4.22734	2.07975
SDC4	6385	P31431	7	7	7	36.9	36.9	36.9	21.641	5418800	1906400	2014800	1390300	416500	423450	0.0594833	4.18787	2.06622
ZC3HAV1	56829	Q7Z2W4	41	41	41	55.9	55.9	55.9	101.43	144920000	63607000	56338000	35129000	15714000	12746000	0.0417493	4.16526	2.05841
CLSPN	63967	Q9HAW4	11	11	11	10.2	10.2	10.2	151.09	467940	93065	34853	143070	0	0	0.17663	4.1648	2.05825
TUT1	64852	Q9H6E5	13	13	13	23.5	23.5	23.5	93.846	2447400	1282900	618060	779770	124660	139840	0.0643544	4.16402	2.05798
NACC1	112939	Q96RE7	9;1	9;1	9;1	18	18	18	57.258	1275800	2440000	2117300	233870	306310	862080	0.0104664	4.15978	2.05651
NUCB2	4925	P80303	6	6	6	20	20	20	50.222	4326500	411790	1057600	985420	103850	309180	0.151421	4.14451	2.0512
NELFCD	51497	Q8IXH7	7	7	7	15.3	15.3	15.3	66.246	616870	534160	353370	76298	124550	163470	0.00484294	4.12936	2.04592
EIF4E2	9470	O60573	3	3	3	16.7	16.7	16.7	28.362	757380	189490	69832	101880	71928	72459	0.146507	4.12845	2.0456
GTF2I	2969	P78347	5	5	5	6.5	6.5	6.5	112.42	310930	86774	179360	62752	32617	45180	0.0454349	4.10579	2.03766
KANK2	25959	Q63ZY3	15	15	15	24.2	24.2	24.2	91.173	3824500	944440	1062600	1023400	233440	170520	0.10427	4.08554	2.03053
DYNC1LI1	51143	Q9Y6G9	7	7	7	19.7	19.7	19.7	56.578	150370	451170	51444	123160	0	36908	0.130485	4.07942	2.02836
CPSF2	53981	Q9P2I0	10	10	10	14.6	14.6	14.6	88.486	1452700	381500	383700	262260	85691	200620	0.0987553	4.04305	2.01544
ACTR1B	10120	P42025	17	7	7	61.4	32.7	32.7	42.293	14061000	986720	2195900	3316700	52621	897990	0.184901	4.04086	2.01466
RAP2C	57826	Q9Y3L5	3;1;1	3;1;1	3;1;1	16.9	16.9	16.9	20.745	465880	82781	212220	88242	32585	68026	0.084397	4.02896	2.01041
PDPR	55066	Q8NCN5	4	4	4	5.9	5.9	5.9	99.363	719380	533180	493810	0	173420	260280	0.00667711	4.02668	2.00959
RAD18	56852	Q9NS91	6	6	6	14.9	14.9	14.9	56.222	3381900	311080	252960	809710	171060	0	0.202429	4.02331	2.00838
GLUD1	2746	P00367	13;8	13;8	13;8	26.7	26.7	26.7	61.397	8246600	921610	3333300	2251500	0	865110	0.118635	4.01125	2.00405
CPT1A	1374	P50416	15	15	15	23.8	23.8	23.8	88.367	6427100	2714800	5066800	2090400	287610	1184200	0.0209719	3.98873	1.99593
RERE	473	Q9P2R6	2	2	2	1.4	1.4	1.4	172.42	66156	18938	40371	18748	12842	0	0.0504166	3.97167	1.98975
TLE3	7090	Q04726	7;3;3	7;3;3	4;0;0	11.7	11.7	7.8	83.416	759240	109920	546480	360530	0	0	0.0971332	3.92655	1.97326
NFKB2	4791	Q00653	25	25	25	35.9	35.9	35.9	96.748	20907000	13740000	16196000	5494700	3509600	4042700	0.00224437	3.89691	1.96233
CUL4B	8450	Q13620	6	3	3	7.4	4.2	4.2	103.98	395680	219680	376890	231650	0	23220	0.0281943	3.89316	1.96094
PLOD1	5351	Q02809	10	10	10	18.3	18.3	18.3	83.549	4191300	1869800	1650700	1493900	305340	190850	0.0525234	3.8751	1.95423
DLST	1743	P36957	4	4	4	12.8	12.8	12.8	48.755	2205800	513310	1283100	344220	90419	599820	0.0624451	3.86889	1.95192
DHX16	8449	O60231	10	9	9	13.2	12.3	12.3	119.26	431880	465480	347990	148640	55748	118310	0.00113699	3.85918	1.94829
YBX1	4904	P67809	18	18	12	57.7	57.7	48.5	35.924	217270000	49577000	214700000	38838000	12067000	73977000	0.0555163	3.85602	1.94711
L1CAM	3897	P32004	16	16	16	15.8	15.8	15.8	140	2832700	938640	1509700	754150	310900	304610	0.0439896	3.85573	1.947
FUBP3	8939	Q96I24	4	4	4	13.3	13.3	13.3	61.64	998840	1077400	416050	157540	328160	161010	0.0232602	3.8538	1.94628
DDX50	79009	Q9BQ39	3	2	2	6.5	4.5	4.5	82.564	184880	167740	207100	0	98082	48041	0.00534177	3.83047	1.93752
RIN1	9610	Q13671	3	3	3	6.4	6.4	6.4	84.098	322190	119110	141280	33436	34307	84695	0.0486775	3.82175	1.93423
FNTA	2339	P49354	7	7	7	24.8	24.8	24.8	44.408	1011500	39018	372600	251280	0	121110	0.14997	3.82158	1.93417
PXDN	7837	Q92626	6	6	6	6.3	6.3	6.3	165.27	31248	91610	57324	0	29584	17799	0.0427464	3.80267	1.92701
CDH2	1000	P19022	15;1	15;1	15;1	28.8	28.8	28.8	99.808	6225200	6077600	4239300	1387200	2254400	739010	0.00319141	3.77621	1.91694
IGF2BP2	10644	Q9Y6M1	6	4	4	13.9	10.5	10.5	66.121	111750	441200	626140	64732	64775	183040	0.0684075	3.77252	1.91553
SEC23A	10484	Q15436	14	11	11	25.2	22.4	22.4	86.16	1826700	1513000	3637000	566270	235950	1047200	0.0358917	3.77237	1.91547
IVNS1ABP	10625	Q9Y6Y0	7	7	7	15.1	15.1	15.1	71.729	714170	1137700	1133500	129300	454500	210100	0.00648443	3.76039	1.91088
EDEM3	80267	Q9BZQ6	5	5	5	5.9	5.9	5.9	104.66	179590	199760	233100	104800	59072	0	0.00592178	3.73737	1.90202
WASF2	10163	Q9Y6W5	8;1	8;1	8;1	19.5	19.5	19.5	54.283	2726400	890110	1031500	321560	490090	442390	0.064315	3.70643	1.89003
SRBD1	55133	Q8N5C6	7	7	7	7.5	7.5	7.5	111.77	8594400	3737100	621230	2273500	1083700	162890	0.130081	3.67966	1.87957
INF2	64423	Q27J81	17	17	17	17.8	17.8	17.8	135.62	1936500	1320600	3473800	275290	290750	1274100	0.04321	3.65782	1.87098
RRBP1	6238	Q9P2E9	40;1	40;1	39;1	34.5	34.5	34	152.45	11089000	2968500	5043200	3422800	712960	1103700	0.0738098	3.64555	1.86614
HACD3	51495	Q9P035	3	3	3	8.6	8.6	8.6	43.159	604710	179460	260500	188080	50682	50598	0.0712644	3.61028	1.85211
TOE1	114034	Q96GM8	13	13	13	37.1	37.1	37.1	56.547	4680300	5423900	2873500	1435700	1380700	785070	0.00820448	3.60345	1.84938
C5orf15	56951	Q8NC54	2	2	2	7.9	7.9	7.9	29.234	888310	443690	526100	331190	186180	0	0.0276533	3.59143	1.84456
PTGES2	80142	Q9H7Z7	5	5	5	20.7	20.7	20.7	41.943	695290	343340	132430	104680	157800	64464	0.0830407	3.58184	1.8407
ANKRD49	54851	Q8WVL7	2	2	2	9.2	9.2	9.2	27.29	778560	136590	518150	301490	0	98700	0.085326	3.58155	1.84058
FTSJ3	117246	Q8IY81	10	10	10	17.1	17.1	17.1	96.557	798820	405020	198460	293430	40648	60004	0.0790648	3.5584	1.83123
TARDBP	23435	Q13148	7	7	7	26.6	26.6	26.6	44.739	3655300	407180	637490	994340	0	327850	0.179313	3.55469	1.82972
TIMMDC1	51300	Q9NPL8	2	2	2	10.5	10.5	10.5	32.177	1668500	516610	331960	460090	0	250220	0.120912	3.54362	1.82522
BCAR1	9564	P56945	19	19	19	34.9	34.9	34.9	93.371	3148000	2252500	4432300	873560	655980	1252900	0.0115685	3.53388	1.82125
GTF2H1	2965	P32780	2	2	2	7.8	7.8	7.8	62.031	52327	145830	24228	29326	21137	12474	0.11251	3.53345	1.82108
ABI1	10006	Q8IZP0	6	6	5	16.3	16.3	14.6	55.08	855210	497890	548730	261450	163840	113300	0.00960182	3.53113	1.82013
PRCC	5546	Q92733	3	3	3	11.2	11.2	11.2	52.417	669430	368470	242740	274320	0	90284	0.0558627	3.51241	1.81246
MAP7D1	55700	Q3KQU3	8	8	8	13.3	13.3	13.3	92.819	20000	342230	309160	0	143460	47980	0.110942	3.50705	1.81026
TSEN54	283989	Q7Z6J9	9	9	9	23.8	23.8	23.8	58.819	1270200	1561300	339350	351720	360640	191810	0.0562359	3.50692	1.8102
ERCC5	2073	P28715	15	15	15	16.4	16.4	16.4	133.11	1124900	138400	1075200	222660	52510	391970	0.0860693	3.50526	1.80952
GNB2	2783	P62879	8	8	3	32.9	32.9	18.5	37.331	1855000	798810	919170	88875	444170	488070	0.0378672	3.4991	1.80698
SPECC1L	23384	Q69YQ0	6	6	6	6.9	6.9	6.9	124.6	410150	59312	51939	87519	30946	30558	0.179158	3.4988	1.80686
BTF3	689	P20290	4	4	4	42.7	42.7	42.7	22.168	661680	352230	1203700	286960	71549	277720	0.0555634	3.48555	1.80139
NELFB	25920	Q8WX92	9	9	9	26.9	26.9	26.9	65.697	117320	1161000	1396400	0	457230	312670	0.100628	3.47411	1.79664
ZC3H4	23211	Q9UPT8	12	12	12	15.7	15.7	15.7	140.26	1756800	354380	1453000	534880	32730	461640	0.0680563	3.46289	1.79198
MRPL40	64976	Q9NQ50	3	3	3	20.9	20.9	20.9	24.49	145380	156890	161240	77779	41459	14768	0.00216634	3.45887	1.7903
WWC1	23286	Q8IX03	15	15	14	16.4	16.4	15.7	125.3	2162500	639690	268760	784430	111380	0	0.156646	3.42813	1.77742
NDUFA9	4704	Q16795	7	7	7	24.7	24.7	24.7	42.509	961700	37143	655250	276220	43472	162940	0.117859	3.42723	1.77704
PNISR	25957	Q8TF01	2	2	2	2.9	2.9	2.9	92.576	318320	97806	122150	85886	0	71526	0.0821894	3.41954	1.7738
RBBP7	5931	Q16576	21	21	14	68.2	68.2	58.8	47.82	300420000	21683000	55720000	87045000	4916900	18759000	0.19255	3.41239	1.77078
MFAP1	4236	P55081	9	9	9	31.7	31.7	31.7	51.958	1195400	1920000	935830	0	845070	349660	0.0339261	3.39092	1.76168
AES	166	Q08117	2	2	2	19.3	19.3	19.3	21.97	227520	152330	296740	57594	40506	101680	0.0125327	3.38668	1.75987
FYCO1	79443	Q9BQS8	28	28	28	23.1	23.1	23.1	166.98	2493700	260630	1607400	688130	69158	538970	0.102437	3.36486	1.75055
STOM	2040	P27105	8	8	8	35.1	35.1	35.1	31.73	2055300	462480	1021800	489180	136720	426590	0.0792768	3.36305	1.74977
EPB41	2035	P11171	3	3	3	5.1	5.1	5.1	97.016	513590	523550	356630	228770	0	186130	0.0105883	3.35929	1.74816
ZC3H18	124245	Q86VM9	13	13	13	20.1	20.1	20.1	106.38	1847700	551660	219380	576420	189900	16304	0.153675	3.3461	1.74248
ERBIN	55914	Q96RT1	36	36	35	32.9	32.9	31.7	158.3	5187000	2017400	4962700	1677100	544140	1424300	0.028896	3.33753	1.73878
IFI35	3430	P80217	12	12	12	55.6	55.6	55.6	31.546	21722000	5826600	7170400	6417700	1613700	2399900	0.100751	3.32835	1.73481
ANKRD17	26057	O75179	19	9	9	9.3	4.2	4.2	274.25	734240	91767	343260	268020	0	83688	0.125278	3.32454	1.73315
XAB2	56949	Q9HCS7	16	16	16	26	26	26	100.01	3192200	2180600	3288300	936380	883310	786450	0.00241175	3.32334	1.73264
MAGT1	84061	Q9H0U3	7	7	7	21.2	21.2	21.2	38.036	4613500	988930	566320	1724700	103690	44183	0.181698	3.29426	1.71996
ASPH	444	Q12797	20	19	19	34.6	33.8	33.8	85.862	8239300	7882300	6271000	2523800	2830900	1453500	0.00105942	3.28906	1.71768
TSR1	55720	Q2NL82	14	14	14	23.5	23.5	23.5	91.809	7737400	4058100	4571100	3049900	680690	1248600	0.0243283	3.287	1.71677
PDIA3	2923	P30101	29	28	28	64.2	61.2	61.2	56.782	48082000	17504000	35484000	14292000	6195500	10376000	0.0316344	3.27474	1.71138
CHD1	1105	O14646	9	9	8	6	6	5.4	196.69	273410	12321	104110	46104	0	73125	0.159669	3.26968	1.70915
DAXX	1616	Q9UER7	11	11	11	25.7	25.7	25.7	81.372	2296100	1647600	1613900	901130	500840	299530	0.00529219	3.26629	1.70765
MRE11	4361	P49959	6	6	6	13	13	13	80.592	584150	265700	619710	315690	102630	33222	0.0369295	3.25454	1.70245
YME1L1	10730	Q96TA2	9	9	9	17.7	17.7	17.7	86.454	742770	908980	226050	279820	209610	88756	0.0558957	3.24774	1.69944
KCTD2	23510	Q14681	3	2	2	20.9	12.9	12.9	28.527	174190	37865	49342	45335	35253	0	0.129128	3.24362	1.69761
EIF4G2	1982	P78344	17	17	17	24	24	24	102.36	516220	1943000	4558800	180030	280630	1704300	0.137776	3.24164	1.69672
STK4	6789	Q13043	5	2	2	13.3	5.5	5.5	55.63	156540	68141	419650	111680	33974	53384	0.120867	3.23723	1.69476
RAD21	5885	O60216	21;2	21;2	21;2	39	39	39	71.689	9586100	5600000	4561700	2257600	2240900	1607700	0.0211773	3.23406	1.69335
RPS6KC1	26750	Q96S38	13	13	13	16.5	16.5	16.5	118.68	618030	265310	106970	219220	87520	0	0.11845	3.2285	1.69086
ZCRB1	85437	Q8TBF4	4	4	4	27.2	27.2	27.2	24.591	7377200	1248800	3808100	1908000	543280	1406800	0.0957939	3.22287	1.68835
SDHA	6389	P31040	6	6	6	14	14	14	72.691	338360	879630	298680	71911	399230	0	0.0974202	3.21914	1.68668
CNTNAP1	8506	P78357	15	15	15	12.4	12.4	12.4	156.26	888210	174520	683740	372640	27940	143750	0.0817669	3.20848	1.68189
ZNF428	126299	Q96B54	4	4	4	29.8	29.8	29.8	20.48	5726400	2144100	2060700	2459600	233750	403410	0.090012	3.20696	1.68121
MGEA5	10724	O60502	13	13	13	17.4	17.4	17.4	102.91	449720	505670	1425900	0	268720	474320	0.0943069	3.20479	1.68023
FBXO2	26232	Q9UK22	9	9	9	43.6	43.6	43.6	33.327	5737400	1078400	1753400	2047100	491970	143270	0.139349	3.19467	1.67567
ARHGEF7	8874	Q14155	12;2	12;2	12;2	19.2	19.2	19.2	90.011	2160400	1382000	1519700	208170	538790	839090	0.00917495	3.19164	1.6743
CBX3	11335	Q13185	10	10	8	61.7	61.7	46.4	20.811	13877000	6448500	2698000	3617800	2021400	1577500	0.0950487	3.19031	1.6737
TNPO1	3842	Q92973	17;3	17;3	17;3	27.4	27.4	27.4	102.35	4459700	2077400	6651000	760020	360300	3064100	0.0639439	3.15172	1.65614
AAR2	25980	Q9Y312	10	10	10	34.1	34.1	34.1	43.472	5710100	187020	1990000	1888400	148170	467290	0.176837	3.14998	1.65534
DDX6	1656	P26196	8	8	8	24	24	24	54.416	579570	391080	3239400	261660	208300	867760	0.183834	3.14718	1.65406
RBSN	64145	Q9H1K0	7	7	7	11.2	11.2	11.2	88.869	827630	450470	494080	390970	35187	137340	0.0323591	3.14497	1.65305
PKM	5315	P14618	11;1	11;1	11;1	34.5	34.5	34.5	57.936	1004900	1486000	760520	332670	566820	138020	0.0201035	3.13387	1.64794
PPP1R7	5510	Q15435	8	8	8	33.1	33.1	33.1	41.564	5268800	82422	920660	1255500	79280	677990	0.218122	3.11605	1.63972
HSPA4L	22824	O95757	17	13	13	29.7	23.6	23.6	94.511	7442000	1734400	1809500	2257200	337400	935860	0.138194	3.11175	1.63772
MAP4	4134	P27816	15	15	15	17.7	17.7	17.7	121	2378300	540720	1292300	829440	163310	363300	0.0847712	3.10558	1.63486
C7orf50	84310	Q9BRJ6	4	4	4	35.6	35.6	35.6	22.083	2355900	1321800	2025800	716930	568380	552440	0.00704673	3.10352	1.63391
SFPQ	6421	P23246	5	5	4	10.3	10.3	9.2	76.149	1066900	736880	690560	370040	343550	93469	0.00947724	3.09065	1.62791
PDHB	5162	P11177	10	10	10	33.7	33.7	33.7	39.233	9611400	1983700	2984600	3028500	720650	995930	0.130101	3.07259	1.61946
RTN4	57142	Q9NQC3	13	13	13	18.1	18.1	18.1	129.93	173020000	21923000	93861000	59669000	6224700	28365000	0.116994	3.06395	1.61539
PPFIBP1	8496	Q86W92	4;2	4;2	4;2	4.4	4.4	4.4	114.02	189020	315640	294550	103050	114120	44119	0.00804267	3.05872	1.61293
PPP6R1	22870	Q9UPN7	17	17	17	34.4	34.4	34.4	96.723	6966700	5718900	5778700	2149300	1567400	2322100	0.000442947	3.05761	1.6124
SLC25A24	29957	Q6NUK1	9	9	9	21.8	21.8	21.8	53.354	8473100	276300	3784900	2740600	0	1360400	0.162099	3.0564	1.61183
RBM17	84991	Q96I25	9	9	9	23.7	23.7	23.7	44.961	2567900	395030	2106400	409310	150970	1109200	0.0953638	3.03647	1.6024
FTSJ1	24140	Q9UET6	5	5	5	19.8	19.8	19.8	36.079	2050100	620900	1447800	776460	144530	440240	0.0560785	3.02579	1.59731
EBNA1BP2	10969	Q99848	6	6	6	24.2	24.2	24.2	34.852	5503300	872670	757430	1816800	322180	224090	0.194346	3.0187	1.59393
SEC63	11231	Q9UGP8	19	19	19	31.6	31.6	31.6	87.996	12103000	5095800	13996000	3350000	1812700	5219900	0.0368462	3.00453	1.58714
CARD14	79092	Q9BXL6	15	15	15	19.4	19.4	19.4	113.27	784090	523290	1098600	244280	165570	390990	0.0201723	3.00432	1.58704
FMNL2	114793	Q96PY5	4;2	4;2	3;2	4.1	4.1	3.3	123.32	69124	57590	17882	15799	32369	0	0.075344	3.00191	1.58588
EEF1A2	1917	Q05639	19;1	19;1	10;1	68	68	41	50.47	34288000	4173000	11785000	9523000	1811800	5413200	0.148314	3.00012	1.58502
LASP1	3927	Q14847	3	3	3	12.3	12.3	12.3	29.717	2313200	109170	856370	533430	0	568160	0.170712	2.97637	1.57355
PFKP	5214	Q01813	20	20	18	37.4	37.4	33.9	85.595	15125000	8587300	11319000	4852100	3731000	3206100	0.00834597	2.97147	1.57118
PATJ	10207	Q8NI35	11	11	11	8	8	8	196.37	570880	160170	263160	232910	11928	91826	0.0953169	2.95312	1.56224
XRN1	54464	Q8IZH2	13	13	13	8.7	8.7	8.7	194.1	627750	75410	368670	251830	28084	83288	0.122123	2.95106	1.56123
NSUN5	55695	Q96P11	13;2	13;2	13;2	39.4	39.4	39.4	46.691	8473300	227820	1499600	2468800	0	988520	0.222952	2.95047	1.56094
PHKG2	5261	P15735	9	9	9	30.5	30.5	30.5	46.442	5876200	1004500	1540700	1858900	329120	673140	0.156948	2.94335	1.55746
DNAJA1	3301	P31689	18	17	17	56.7	56.7	56.7	44.868	41130000	1554800	15204000	14883000	834680	4015900	0.18083	2.93352	1.55263
COPG2	26958	Q9UBF2	21	17	17	36.6	32	32	97.621	4697100	2210600	4593500	1610300	500410	1814900	0.0249608	2.92979	1.5508
ARHGEF10	9639	O15013	8	8	8	6.3	6.3	6.3	151.61	816430	138010	199650	332240	0	62453	0.174979	2.92402	1.54795
IWS1	55677	Q96ST2	29	29	29	49.7	49.7	49.7	91.954	40364000	6361900	14121000	12765000	1932400	6153700	0.141531	2.91816	1.54506
MRPL24	79590	Q96A35	9	9	9	50.9	50.9	50.9	24.915	10036000	2603200	3859400	3201800	658850	1796800	0.104211	2.91626	1.54412
RAD54L2	23132	Q9Y4B4	11	11	11	10	10	10	162.77	374760	49355	759510	96233	30754	279900	0.150688	2.90898	1.54051
RAI14	26064	Q9P0K7	11	11	11	12.6	12.6	12.6	110.04	505640	625910	617800	242810	156590	203780	0.000579799	2.90021	1.53616
SKIV2L	6499	Q15477	13	13	13	14.2	14.2	14.2	137.75	851650	229750	289060	308540	115240	49750	0.116401	2.89414	1.53313
P4HA1	5033	P13674	29	29	29	62.7	62.7	62.7	61.049	51340000	37928000	26433000	18201000	12929000	8917500	0.0152161	2.88909	1.53062
AP3M1	26985	Q9Y2T2	17;3	17;3	17;3	62.9	62.9	62.9	46.939	56020000	3974800	15123000	17964000	1840300	6238400	0.189279	2.88441	1.52828
PELO	53918	Q9BRX2	7	7	7	30.6	30.6	30.6	43.359	6325300	181670	2146200	2144500	111850	757860	0.190183	2.87079	1.52145
TSR2	90121	Q969E8	2	2	2	13.1	13.1	13.1	20.894	636600	64100	111230	131570	44517	106920	0.197626	2.86894	1.52052
C7orf25	79020	Q9BPX7	5	5	5	18.5	18.5	18.5	46.45	848590	460160	180640	143350	339510	37090	0.10189	2.86449	1.51828
LARP4	113251	Q71RC2	5	5	5	8.7	8.7	8.7	80.595	1845400	1547000	1344300	998970	108120	547620	0.0127149	2.86256	1.5173
PPP4R1	9989	Q8TF05	13	13	13	18.1	18.1	18.1	107	894500	1410400	1533300	353890	320390	667140	0.0103822	2.8613	1.51667
MAGED2	10916	Q9UNF1	24;1;1	24;1;1	24;1;1	53	53	53	64.953	21568000	10458000	6675900	8677500	1967400	2949200	0.0825617	2.84696	1.50942
POLR2A	5430	P24928	29;1;1	29;1;1	29;1;1	18.4	18.4	18.4	217.17	2340900	614720	2894500	826050	305820	927740	0.075541	2.8404	1.5061
EMG1	10436	Q92979	4	4	4	17.2	17.2	17.2	26.72	593330	453980	1473000	205620	68616	614590	0.102031	2.83555	1.50363
GLRX3	10539	O76003	7	7	7	24.8	24.8	24.8	37.432	109120	376310	1317500	81106	25534	531740	0.193379	2.82423	1.49786
WNK1	65125	Q9H4A3	11;2;1;1	11;2;1;1	11;2;1;1	5.1	5.1	5.1	250.79	514050	11998	25378	187520	7945.3	0	0.268742	2.82109	1.49625
TPP2	7174	P29144	18	18	18	18.9	18.9	18.9	138.35	1567800	276630	489640	596960	0	233740	0.157108	2.80976	1.49045
ZFR	51663	Q96KR1	3	3	3	6.1	6.1	6.1	117.01	470470	161780	429360	118160	0	260360	0.0684177	2.80463	1.48781
LTV1	84946	Q96GA3	7	7	7	18.7	18.7	18.7	54.854	2230600	3481200	2871100	524770	1771200	764590	0.0124158	2.80436	1.48767
PSMB9	5698	P28065	10	10	10	60.3	60.3	60.3	23.264	34769000	19121000	32198000	12409000	7169900	11188000	0.011197	2.79807	1.48443
MAPK14	1432	Q16539	6	6	6	23.3	23.3	23.3	41.293	1378400	114970	259720	385000	76533	167030	0.205933	2.78904	1.47977
MAP2K3	5606	P46734	7	7	6	26.8	26.8	24.5	39.318	1366900	465170	882260	487260	138090	348370	0.0533147	2.78759	1.47902
CCDC117	150275	Q8IWD4	2	2	2	6.8	6.8	6.8	30.541	2846200	717570	1021800	1645500	0	0	0.159471	2.78673	1.47858
FLNB	2317	O75369	44	39	37	20	18.4	17.1	278.16	2802900	285510	1274000	1060500	57764	449460	0.151371	2.78264	1.47645
NUCB1	4924	Q02818	6	6	6	13.9	13.9	13.9	53.879	530040	732540	465070	200950	119590	300520	0.00922501	2.78178	1.47601
DCAF1	9730	Q9Y4B6	23	23	23	17.9	17.9	17.9	169.01	2158900	969920	1567000	657010	387640	652300	0.0239351	2.76721	1.46843
KPNA1	3836	P52294	17	17	10	36.4	36.4	23	60.221	7501200	7763000	3629300	3506100	2111100	1219500	0.0272712	2.76354	1.46652
AAMP	14	Q13685	5	5	5	15.4	15.4	15.4	46.75	2651300	514230	833320	805750	226350	415170	0.141731	2.76303	1.46625
UFL1	23376	O94874	6	6	6	10.6	10.6	10.6	89.594	522120	456620	668090	27756	290110	280480	0.015106	2.7523	1.46064
TRMT1L	81627	Q7Z2T5	8	8	8	20.1	20.1	20.1	81.746	3473600	886160	1594600	890080	471940	801760	0.0908139	2.75183	1.46039
NMI	9111	Q13287	24	24	24	74.9	74.9	74.9	35.056	25923000	5077400	11736000	9016200	1529300	4990900	0.118257	2.75073	1.45981
G3BP2	9908	Q9UN86	14	12	12	34.4	30.7	30.7	54.12	15592000	10617000	7555900	5657900	4290100	2330900	0.0237298	2.74983	1.45934
RBBP4	5928	Q09028	19	12	12	78.8	66.4	66.4	47.655	159390000	8275100	30195000	57611000	4145000	10463000	0.22499	2.73972	1.45403
GRPEL1	80273	Q9HAV7	3	3	3	13.4	13.4	13.4	24.279	857670	435230	543290	490950	181340	0	0.0562327	2.73125	1.44956
ARID4B	51742	Q4LE39	10	10	10	10.1	10.1	10.1	147.81	704710	224710	248120	298890	94445	38400	0.114405	2.72746	1.44756
BCKDHB	594	P21953	7	7	7	32.1	32.1	32.1	43.122	1173200	278660	620190	499450	228070	32181	0.105326	2.72745	1.44756
ATF7IP	55729	Q6VMQ6	2	2	2	3	3	3	136.39	74796	26733	49342	22283	14784	18320	0.0430901	2.72394	1.4457
NIPSNAP1	8508	Q9BPW8	7	7	6	32.4	32.4	29.6	33.31	4515500	188360	2919100	1592600	46623	1161200	0.14897	2.72207	1.44471
TDRKH	11022	Q9Y2W6	7	7	7	19.4	19.4	19.4	62.045	1152400	676270	1276700	515600	231430	395870	0.0155412	2.7171	1.44207
APP	351	P05067	8	8	8	12.5	12.5	12.5	86.942	2707000	1517800	1596500	910030	690880	544090	0.0185407	2.71389	1.44036
RCOR1	23186	Q9UKL0	13;4	13;4	13;4	32	32	32	53.327	3918800	4103400	2452100	1200700	1719200	947980	0.00902542	2.70802	1.43724
KPNA6	23633	O60684	16;8	9;3	9;3	34.7	24.1	24.1	60.029	7669900	7371800	7009700	2350600	3146300	2649400	5.15339e-05	2.70692	1.43665
PRKRA	8575	O75569	5	5	5	23	23	23	34.404	3328900	1559100	1670200	836640	828000	761480	0.0369942	2.70316	1.43465
KCTD5	54442	Q9NXV2	6	6	5	41	41	32.1	26.092	2435500	773080	3045500	787810	292310	1233600	0.0734839	2.70304	1.43458
QTRT1	81890	Q9BXR0	4	4	4	14.6	14.6	14.6	44.047	513750	811620	935410	333040	313600	189750	0.011671	2.70302	1.43457
EPB41L2	2037	O43491	31	31	28	36.8	36.8	34.4	112.59	9849500	5230400	4080300	3638100	1731300	1719600	0.049191	2.70281	1.43446
DHX30	22907	Q7L2E3	20	20	20	21.9	21.9	21.9	133.94	1182400	1352100	1186600	481580	372710	523250	0.00020112	2.70126	1.43363
ANXA2	302	P07355	19;13	19;13	19;13	62.8	62.8	62.8	38.604	35943000	10833000	17026000	12675000	4064700	6896000	0.0840574	2.69939	1.43263
UHRF1BP1	54887	Q6BDS2	11	11	11	10.3	10.3	10.3	159.48	1672500	549960	839900	515320	327520	291970	0.0673746	2.69857	1.43219
SPCS2	9789	Q15005	5	5	5	25.2	25.2	25.2	25.003	1051100	92527	287020	397140	44976	88258	0.195888	2.69743	1.43159
H1FX	8971	Q92522	5	5	5	27.2	27.2	27.2	22.487	18376000	4695500	5115400	6991000	1753400	1719000	0.143827	2.69386	1.42967
RAB3GAP2	25782	Q9H2M9	11	11	11	10.4	10.4	10.4	155.98	671180	85560	354170	221020	15865	175970	0.133238	2.6908	1.42803
FANCD2	2177	Q9BXW9	8	8	8	6.3	6.3	6.3	164.13	125130	107180	220950	27435	53711	87348	0.0366658	2.69007	1.42764
TNKS1BP1	85456	Q9C0C2	43	43	43	33.8	33.8	33.8	181.79	6861900	1138900	6329000	2499800	167130	2660700	0.103519	2.68971	1.42745
FGF2	2247	P09038	4	4	4	13.5	13.5	13.5	30.77	3347200	1657900	3477000	1385600	619710	1149300	0.0237442	2.6888	1.42696
SBNO1	55206	A3KN83	10;2	10;2	10;2	10.1	10.1	10.1	154.31	285230	347140	152380	85768	172930	33849	0.0400113	2.68247	1.42356
PPIE	10450	Q9UNP9	9;1	9;1	9;1	35.5	35.5	35.5	33.43	9370900	2920800	5467700	3044800	1623200	1982200	0.0632656	2.67051	1.41711
GORASP1	64689	Q9BQQ3	4;1	4;1	4;1	13.2	13.2	13.2	46.482	876620	63231	442900	439330	0	78961	0.173873	2.6679	1.41571
CALR	811	P27797	35	35	35	85.9	85.9	85.9	48.141	1229700000	534290000	852800000	478920000	200020000	304910000	0.0330115	2.65974	1.41129
PDHA1	5160	P08559	6	6	6	22.3	22.3	22.3	43.295	947590	286120	531310	218980	181810	263240	0.0661111	2.65804	1.41036
DDX28	55794	Q9NUL7	3	3	3	9.6	9.6	9.6	59.58	135590	79410	46761	40952	23985	33620	0.0541957	2.65594	1.40922
HAX1	10456	O00165	8	8	8	38.7	38.7	38.7	31.62	2632800	66053	539130	1060600	0	160420	0.237803	2.65187	1.40701
MCU	90550	Q8NE86	6	6	6	24.5	24.5	24.5	39.866	199600	659800	627150	59595	338770	163990	0.071338	2.64344	1.40241
KTN1	3895	Q86UP2	29	29	29	25.5	25.5	25.5	156.27	7638100	3691200	2786600	2979000	1310300	1052600	0.0714607	2.64249	1.4019
SRSF10	10772	O75494	3;1	3;1	3;1	14.5	14.5	14.5	31.3	3265200	652950	1374400	1296700	268450	441460	0.13141	2.63756	1.3992
NEK7	140609	Q8TDX7	4;1	4;1	4;1	17.2	17.2	17.2	34.551	1191500	765630	1264600	430870	294410	497570	0.00808074	2.63461	1.39759
SMARCC1	6599	Q92922	17	11	11	18.8	13.6	13.6	122.87	933340	406910	113430	469640	67125	15117	0.171401	2.63404	1.39728
PNPLA6	10908	Q8IY17	14;1	14;1	14;1	14.6	14.6	14.6	149.99	1220600	232880	384910	434130	129650	135410	0.152531	2.62931	1.39469
AK6	102157402	Q9Y3D8	6	6	6	46.5	46.5	46.5	20.061	1911300	769910	2183600	480840	24383	1345300	0.0793975	2.62888	1.39445
DHX8	1659	Q14562	10	9	9	10.5	9.8	9.8	139.31	595110	281870	45536	318380	0	32760	0.184806	2.6272	1.39353
FRG1	2483	Q14331	3	3	3	14.3	14.3	14.3	29.172	1714500	551730	842310	463990	369590	351670	0.0709504	2.62269	1.39105
EXOSC10	5394	Q01780	7	7	7	10.3	10.3	10.3	100.83	514680	796360	471430	149720	531540	0	0.061447	2.61643	1.3876
GRSF1	2926	Q12849	13	13	13	37.9	37.9	37.9	53.126	8673000	2874400	11012000	2422900	1283500	4926700	0.0771948	2.61313	1.38578
CHD4	1108	Q14839	38;12	38;12	31;5	22.2	22.2	18.8	218	3348800	799830	2356300	1320800	273420	908210	0.0857491	2.59945	1.3782
CTNNA1	1495	P35221	13	13	9	22.6	22.6	17.7	100.07	501830	372490	1611100	329650	249700	377890	0.133281	2.59644	1.37654
NUMA1	4926	Q14980	18	18	18	10.7	10.7	10.7	238.26	317080	78482	208020	75536	0	157410	0.104514	2.59108	1.37355
TFB1M	51106	Q8WVM0	5	5	5	20.2	20.2	20.2	39.542	57551	203430	623720	0	102430	239360	0.189736	2.58843	1.37208
TRMT2A	27037	Q8IZ69	5	5	5	14.6	14.6	14.6	68.725	789200	384030	92126	290570	198730	0	0.152002	2.58605	1.37075
SPAG9	9043	O60271	40;4	40;4	39;4	35.7	35.7	35.3	146.2	9377000	3582900	6890700	3520900	1496600	2664500	0.042319	2.58404	1.36963
NOP16	51491	Q9Y3C1	3	3	3	21.9	21.9	21.9	21.188	501530	86040	302520	105450	46386	192900	0.113241	2.58195	1.36846
CKAP4	10970	Q07065	32;1;1;1;1	32;1;1;1;1	30;0;0;0;0	58	58	56.8	66.022	23729000	29245000	23572000	8143900	12247000	9297000	0.00109336	2.57836	1.36645
FASN	2194	P49327	7	7	7	3.3	3.3	3.3	273.42	71370	16858	101170	34671	11802	27025	0.102768	2.57691	1.36564
RBM42	79171	Q9BTD8	5	5	5	15.2	15.2	15.2	50.413	485500	1553200	282110	207570	693320	0	0.173495	2.57613	1.36521
TPR	7175	P12270	83	83	82	38.3	38.3	38	267.29	44319000	9811000	15661000	17400000	3497800	6203600	0.141452	2.57518	1.36467
GCFC2	6936	P16383	6	6	6	9.7	9.7	9.7	89.384	647670	106840	328260	168320	59720	193820	0.123062	2.56666	1.35989
PJA2	9867	O43164	8	8	8	19.4	19.4	19.4	78.213	2449100	995660	1117600	851890	295190	631410	0.0664158	2.5653	1.35913
CDK5RAP3	80279	Q96JB5	10	10	10	20.2	20.2	20.2	56.92	2563200	2412400	814130	750270	1094700	415400	0.0591256	2.56141	1.35694
RABL6	55684	Q3YEC7	17	17	17	24.7	24.7	24.7	79.548	4521700	5035600	3726900	1517200	2050900	1618800	0.00143348	2.56111	1.35677
LY6K	54742	Q17RY6	2	2	2	12.1	12.1	12.1	18.673	868110	476880	886530	216180	226650	428880	0.0197235	2.55993	1.35611
UCK2	7371	Q9BZX2	6;1	6;1	6;1	35.6	35.6	35.6	29.299	1406800	695370	415300	573620	277340	133500	0.0940198	2.55721	1.35457
KDM1A	23028	O60341	25	25	25	34.9	34.9	34.9	92.902	8651600	5172700	4790300	3597100	1771700	1935100	0.025094	2.54858	1.3497
FKBP5	2289	Q13451	8	7	7	22.3	21	21	51.212	887290	407660	303170	627480	0	0	0.152952	2.54689	1.34873
MYO18A	399687	Q92614	12	12	12	7.5	7.5	7.5	233.11	166030	35553	314670	112810	0	90466	0.149992	2.53967	1.34464
TSEN34	79042	Q9BSV6	6	6	6	27.4	27.4	27.4	33.652	4982800	710120	1426700	1752100	215020	840610	0.180453	2.53572	1.3424
KIF1BP	26128	Q96EK5	13	13	13	33.7	33.7	33.7	71.813	5841200	2937900	4044800	1164300	1243900	2649400	0.0282407	2.53557	1.34231
PIP4K2A	5305	P48426	7	4	4	21.7	13.3	13.3	46.224	1562900	327740	400690	704530	0	199770	0.181956	2.53382	1.34131
RBMX	27316	P38159	7;5;2;1	7;5;2;1	7;5;2;1	18.7	18.7	18.7	42.331	8519000	470840	1231200	3318500	139500	577650	0.247659	2.53269	1.34067
BUD23	114049	O43709	4	4	4	23.8	23.8	23.8	31.88	2138900	872730	907960	839390	328510	381470	0.0758661	2.5298	1.33902
GAPDH	2597	P04406	10;1	10;1	10;1	43	43	43	36.053	3863900	1008300	2533900	1575400	542660	810090	0.0827531	2.52928	1.33872
RPN1	6184	P04843	24	24	24	52.1	52.1	52.1	68.569	19944000	9343800	8667600	7088100	4053200	3865400	0.0571224	2.52923	1.3387
HDAC2	3066	Q92769	14	14	9	37.5	37.5	27	55.364	5601700	3906300	2496900	1543100	1884900	1328300	0.0285156	2.524	1.33571
KPNA2	3838	P52292	17	17	17	42.5	42.5	42.5	57.861	21970000	18884000	10283000	8004700	8011600	4249800	0.025155	2.52328	1.3353
ACTG1	71	P63261	22;22	22;22	7;7	72.3	72.3	33.1	41.792	367570000	35098000	89140000	131370000	15208000	48490000	0.207041	2.52121	1.33412
FHL2	2274	Q14192	10	10	10	45.5	45.5	45.5	32.193	7743300	1168500	1999900	3095800	580440	654670	0.190105	2.51949	1.33313
KCMF1	56888	Q9P0J7	5	5	5	19.9	19.9	19.9	41.945	8807000	903930	723690	3517700	419160	207870	0.252888	2.51756	1.33203
CTDP1	9150	Q9Y5B0	21	21	21	25.7	25.7	25.7	104.4	9219300	3962500	6124100	4190000	1310000	2192500	0.0455285	2.5097	1.32752
NCAPH	23397	Q15003	13	13	13	24.6	24.6	24.6	82.562	1978000	2236400	2802800	493180	1277400	1026700	0.00691305	2.50858	1.32687
EIF4E	1977	P06730	7;1	7;1	7;1	30.4	30.4	30.4	25.097	4598500	1461700	3031700	2254300	341540	1030100	0.0810448	2.50746	1.32623
MICU2	221154	Q8IYU8	2	2	2	6.7	6.7	6.7	49.666	240190	224170	459420	0	151370	217440	0.0682698	2.50476	1.32467
SDC1	6382	P18827	4	4	4	15.5	15.5	15.5	32.461	280510	144060	383240	145930	35965	141470	0.0536617	2.49814	1.32085
ATRX	546	P46100	21	21	21	10.2	10.2	10.2	282.58	3149300	1027900	1202700	1363700	380430	409580	0.113144	2.49797	1.32076
ADRM1	11047	Q16186	6	6	6	19.4	19.4	19.4	42.153	9198600	1599800	9218100	4055800	789570	3168400	0.107442	2.49776	1.32064
TGFBR3	7049	Q03167	4	4	4	6.1	6.1	6.1	93.498	276580	112180	127210	155700	51136	0	0.106593	2.49459	1.3188
CDK9	1025	P50750	14;1;1;1;1;1;1;1;1;1	14;1;1;1;1;1;1;1;1;1	13;0;0;0;0;0;0;0;0;0	42.5	42.5	40.3	42.777	16299000	5654900	8646100	6047200	2463200	3769500	0.0706552	2.49188	1.31723
MBD2	8932	Q9UBB5	7	7	7	28	28	28	43.254	3996800	857680	1135300	1405100	493450	505970	0.158836	2.49105	1.31675
SIRT1	23411	Q96EB6	21	21	21	33.3	33.3	33.3	81.68	15502000	8692500	12216000	6498000	2887400	5238200	0.0156487	2.48985	1.31606
TRIM25	7706	Q14258	5	5	5	12.7	12.7	12.7	70.973	77086	517370	532880	0	368250	85203	0.147196	2.48611	1.31389
RNF14	9604	Q9UBS8	5	5	5	13.1	13.1	13.1	53.837	3218900	87904	596300	1201000	0	369330	0.246751	2.48553	1.31355
RFC4	5984	P35249	13	13	13	47.7	47.7	47.7	39.681	6297700	1660100	1850500	2147900	904340	900040	0.140954	2.48168	1.31132
GTF2E1	2960	P29083	10	10	10	30.3	30.3	30.3	49.452	3634600	2896300	1242600	1335000	1314100	486490	0.055903	2.47912	1.30983
PSMD4	5710	P55036	14	14	10	42.2	42.2	32.4	40.736	26592000	2082100	10155000	10235000	1322200	4108600	0.185717	2.47859	1.30952
OGFR	11054	Q9NZT2	14	14	14	28.5	28.5	28.5	73.324	9816000	5833700	9300000	3664700	3073100	3333800	0.00855321	2.47723	1.30873
DNAJB11	51726	Q9UBS4	6	6	6	25.4	25.4	25.4	40.513	4022900	1267100	3237400	1231500	703080	1509100	0.0589667	2.47625	1.30815
GCN1	10985	Q92616	5	5	5	1.9	1.9	1.9	292.75	111050	54222	121020	18529	32925	64171	0.0416856	2.47604	1.30803
FOLR1	2348	P15328	5	5	5	21.8	21.8	21.8	29.819	5030700	509080	1290200	2086000	203200	482170	0.210981	2.46448	1.30128
SNX24	28966	Q9Y343	4	4	4	31.4	31.4	31.4	19.818	565080	101410	138050	271170	0	55368	0.201185	2.46385	1.30091
CYB5B	80777	O43169	2	2	2	31.5	31.5	31.5	16.332	287330	146590	485970	282290	0	91140	0.115215	2.46335	1.30062
PRDX2	7001	P32119	6	5	5	28.3	22.7	22.7	21.892	1089500	453230	484650	468040	114690	240740	0.0789698	2.462	1.29983
SEH1L	81929	Q96EE3	4	4	4	16.9	16.9	16.9	39.648	1503600	362540	475160	644580	0	306860	0.159784	2.4608	1.29913
MOV10	4343	Q9HCE1	19	19	19	23.5	23.5	23.5	113.67	2781600	2940600	1929600	1154900	1230600	724550	0.00627043	2.46035	1.29886
NAPA	8775	P54920	10;2	10;2	10;2	43.1	43.1	43.1	33.232	3945200	5376700	5362600	1515000	2078800	2389600	0.00289071	2.45421	1.29526
CDK1	983	P06493	10	9	8	45.1	42.4	38.7	34.095	4260800	2242000	2498100	1844500	869730	953370	0.0328808	2.45417	1.29523
MTX2	10651	O75431	3	3	3	19.4	19.4	19.4	29.763	140510	58038	207920	0	40747	125670	0.116514	2.44247	1.28834
USP39	10713	Q53GS9	4	4	4	12	12	12	65.38	35163	255000	32304	0	106200	25988	0.237121	2.43946	1.28656
CRTAP	10491	O75718	13	13	13	35.4	35.4	35.4	46.561	25875000	1096200	8627000	10847000	446570	3302500	0.214487	2.43889	1.28622
LDHB	3945	P07195	5;1;1	5;1;1	4;0;0	21.6	21.6	18	36.638	476000	105690	77319	172590	41312	56324	0.195656	2.43873	1.28613
IKBIP	121457	Q70UQ0	10	10	10	32.6	32.6	32.6	39.309	8371100	1292300	4118500	3355700	484340	1820200	0.14466	2.43486	1.28384
PRPF4	9128	O43172	13	13	13	38.1	38.1	38.1	58.449	4095100	4803000	1975600	1834500	2234300	399150	0.0517147	2.43371	1.28316
EIF4G3	8672	O43432	16	13	13	10.5	8.6	8.6	176.65	909640	344540	221210	399780	91562	115570	0.141767	2.43098	1.28154
SMARCAD1	56916	Q9H4L7	9	9	9	10.3	10.3	10.3	117.4	1294700	323350	707170	581770	65069	310100	0.113272	2.42985	1.28087
SCAF11	9169	Q99590	15	15	15	12.9	12.9	12.9	164.65	3465500	523580	1465400	1617000	227630	400720	0.166289	2.42923	1.2805
SRSF3	6428	P84103	3	2	2	21.3	12.8	12.8	19.329	1243500	402930	224700	527190	244020	0	0.176447	2.42623	1.27871
SF3B1	23451	O75533	22	22	22	22	22	22	145.83	6283400	1482700	4376900	2444600	551760	2014900	0.0950998	2.42314	1.27688
WASHC3	51019	Q9Y3C0	7	7	7	46.9	46.9	46.9	21.172	7444700	2991100	3758100	3653400	1003800	1205100	0.0805179	2.42122	1.27573
PRPF38A	84950	Q8NAV1	5	5	5	17.3	17.3	17.3	37.476	1813100	673230	1370000	663110	374590	555480	0.0461173	2.42052	1.27532
RFC5	5985	P40937	15;1	15;1	15;1	52.4	52.4	52.4	38.496	8353000	551430	2560600	2886500	434260	1421100	0.205594	2.41783	1.27372
PEX19	5824	P40855	5	5	5	28.4	28.4	28.4	32.806	598860	179400	132540	143270	87986	145460	0.14969	2.41774	1.27366
ARHGEF2	9181	Q92974	11	11	11	14.8	14.8	14.8	111.54	1021500	415390	453660	361240	231890	189660	0.071265	2.41514	1.27211
MIA3	375056	Q5JRA6	25	25	25	16.3	16.3	16.3	213.7	1510700	201200	639330	677930	77747	219690	0.170802	2.41061	1.2694
GTF2E2	2961	P29084	6	6	6	31.3	31.3	31.3	33.043	2422800	235510	506590	433530	316940	562440	0.211385	2.4106	1.26939
RBM39	9584	Q14498	14;2	14;2	14;2	38.7	38.7	38.7	59.379	13933000	7280800	6268900	6918500	2079800	2403100	0.0674222	2.41047	1.26931
ZNF207	7756	O43670	2	2	2	5.4	5.4	5.4	50.75	830680	793030	525420	383620	418150	94996	0.0205319	2.39653	1.26095
EIF4B	1975	P23588	5	5	5	11.3	11.3	11.3	69.15	185990	1602600	1144400	0	622220	603450	0.143942	2.39297	1.2588
DDX17	10521	Q92841	22	13	13	37.2	25.4	25.4	80.272	5410700	1206700	1923600	1487700	920810	1167200	0.137337	2.38862	1.25618
MOB4	25843	Q9Y3A3	7	7	7	41.8	41.8	41.8	26.032	5175300	1615400	3631900	1964300	703290	1702400	0.0702704	2.38504	1.25401
XRCC4	7518	Q13426	5	5	5	15.5	15.5	15.5	38.286	694580	232540	649540	204550	201490	255350	0.0542382	2.38386	1.2533
2019-09-02	4735	Q15019	7	7	7	28.5	28.5	28.5	41.487	4227700	159410	711100	1744900	125010	274930	0.256786	2.37697	1.24912
PBK	55872	Q96KB5	6	6	6	25.5	25.5	25.5	36.085	2549400	830960	1092900	966610	330990	584740	0.100726	2.37644	1.2488
MIER1	57708	Q8N108	9	9	9	20.9	20.9	20.9	57.983	2194400	1553300	1922700	1107000	903650	375980	0.00936368	2.3759	1.24848
ATIC	471	P31939	24	24	24	56.6	56.6	56.6	64.615	3820200	3936300	1789600	1844900	1450400	723040	0.0375367	2.37563	1.24831
RTCA	8634	O00442	13	13	13	48.4	48.4	48.4	39.336	21093000	2153900	5590500	9172500	415280	2573300	0.216824	2.37129	1.24567
DECR1	1666	Q16698	10	10	10	40.3	40.3	40.3	36.067	11072000	5601200	6114400	4641900	2497700	2482800	0.0402692	2.36818	1.24378
MPP5	64398	Q8N3R9	4	4	4	9	9	9	77.293	65444	150030	48854	69248	42391	0	0.121816	2.3677	1.24349
EXOSC8	11340	Q96B26	7	7	7	40.6	40.6	40.6	30.039	6304900	1348900	2513800	2614400	615740	1068800	0.146076	2.36514	1.24193
CORO1B	57175	Q9BR76	6	6	5	11	11	9.6	54.234	386500	285600	203140	120090	114120	136190	0.0172634	2.36296	1.24059
AP2M1	1173	Q96CW1	10	10	10	30.6	30.6	30.6	49.654	3264200	214650	1467000	992430	177910	924540	0.180612	2.36092	1.23935
PDIA6	10130	Q15084	21	21	21	51.6	51.6	51.6	48.121	371500000	58034000	120580000	160060000	23501000	49448000	0.184565	2.36091	1.23934
CDK2	1017	P24941	5;3	3;1	3;1	19.5	13.1	13.1	33.929	631430	126090	155100	246180	76614	64110	0.185465	2.35878	1.23804
WDR26	80232	Q9H7D7	9	9	9	22.8	22.8	22.8	72.123	2118900	844450	984510	919190	528330	226270	0.0839077	2.35864	1.23795
NUP133	55746	Q8WUM0	28	28	28	32.5	32.5	32.5	128.98	4550300	3759400	3612100	1938200	1448900	1672500	0.00105938	2.35627	1.23651
TMOD3	29766	Q9NYL9	16;1	16;1	16;1	52.8	52.8	52.8	39.594	22002000	2174700	4699900	9332000	1238300	1701000	0.229471	2.35318	1.23461
CDKN2AIP	55602	Q9NXV6	17	17	17	42.8	42.8	42.8	61.124	677980	2617600	919600	180060	1404200	207440	0.165742	2.35261	1.23427
OSTF1	26578	Q92882	3	3	3	26.2	26.2	26.2	23.787	305620	254420	522960	183020	55384	221990	0.0489277	2.35233	1.23409
COL4A3BP	10087	Q9Y5P4	16	16	16	29.2	29.2	29.2	70.834	6142200	3403300	3715200	3031300	609290	2001900	0.0424542	2.35015	1.23275
FARP1	10160	Q9Y4F1	6	6	6	7.8	7.8	7.8	118.63	317500	417530	99400	181190	60463	113480	0.0930435	2.34963	1.23243
NUP107	57122	P57740	15	15	15	21.3	21.3	21.3	106.37	2769200	1434600	1333700	1422500	358820	578570	0.0670235	2.34651	1.23052
THRAP3	9967	Q9Y2W1	6	6	6	7.7	7.7	7.7	108.66	1167400	132300	221570	599300	0	49180	0.244812	2.3459	1.23014
EXOSC6	118460	Q5RKV6	9	9	9	37.5	37.5	37.5	28.235	15837000	6963000	6659900	5480300	3746100	3374000	0.0710059	2.33801	1.22528
HNRNPL	3191	P14866	20	20	19	48.9	48.9	47.7	64.132	19517000	22867000	11220000	10091000	10014000	2822200	0.0362183	2.33801	1.22528
PCGF5	84333	Q86SE9	4	4	4	19.9	19.9	19.9	29.714	2660000	972680	991180	1209800	383020	384880	0.115021	2.338	1.22527
MRPL37	51253	Q9BZE1	12	12	12	44.7	44.7	44.7	48.117	14974000	1587500	3667800	5687300	803220	2188300	0.215746	2.33088	1.22088
ACBD5	91452	Q5T8D3	7	7	7	14.8	14.8	14.8	60.091	2962400	3645600	2387700	1265200	1495900	1113100	0.00545327	2.32195	1.21534
SEC22B	9554	O75396	4	4	4	21.4	21.4	21.4	24.593	1215600	303870	304320	635660	150820	0	0.195179	2.31893	1.21346
MRPL4	51073	Q9BYD3	10	10	10	50.5	50.5	50.5	34.919	8940800	1669200	2647900	3900300	477670	1342100	0.185814	2.31779	1.21275
EIF2AK2	5610	P19525	7	7	7	15.1	15.1	15.1	62.094	155030	886100	489080	53098	446180	161980	0.148384	2.31409	1.21044
CPSF6	11052	Q16630	4	4	4	12	12	12	59.209	2518200	1267200	773800	304650	977180	691070	0.0974974	2.31091	1.20846
TIMM23	100287932	O14925	3;3	3;3	3;3	22.5	22.5	22.5	21.943	859160	288820	752360	402430	147180	272820	0.0657387	2.31064	1.20829
TRIP10	9322	Q15642	14	14	14	35.8	35.8	35.8	68.351	10632000	6032700	2841900	4058500	2692300	1692000	0.0967896	2.31044	1.20817
BABAM1	29086	Q9NWV8	10	10	10	48	48	48	36.56	9895400	5888600	7658000	4271100	3834800	2048700	0.0150278	2.30851	1.20696
EML4	27436	Q9HC35	15	15	15	17	17	17	108.91	4265800	3188300	3476800	2130800	967590	1641800	0.00573047	2.306	1.2054
DAZAP1	26528	Q96EP5	4	4	4	15.2	15.2	15.2	43.383	7786900	1032900	2726500	3851800	156770	1005400	0.2002	2.30283	1.20341
PWP1	11137	Q13610	6	6	6	14.6	14.6	14.6	55.827	98100	1396000	1101000	0	452910	674430	0.164294	2.30197	1.20287
PPP6R2	9701	O75170	3	3	3	5.2	5.2	5.2	104.94	145280	89188	76364	0	135150	0	0.152302	2.2999	1.20157
ARHGEF10L	55160	Q9HCE6	6	6	6	5.2	5.2	5.2	140.41	75347	186020	143900	57478	73685	45542	0.0419172	2.29347	1.19753
TBL1XR1	79718	Q9BZK7	18	18	12	46.9	46.9	30.2	55.594	3991900	3532700	1071500	1645400	1632500	480400	0.0885563	2.28723	1.1936
ACIN1	22985	Q9UKV3	11	11	11	12.5	12.5	12.5	151.86	4096000	1397200	618730	2009200	460120	204390	0.195916	2.28594	1.19279
GTF2B	2959	Q00403	5	5	5	18.7	18.7	18.7	34.833	715770	489630	1108600	0	261280	751860	0.101442	2.28399	1.19156
SIN3A	25942	Q96ST3	19	19	19	17.3	17.3	17.3	145.17	1296800	872380	490290	606740	412020	148390	0.0685787	2.2786	1.18815
GPX8	493869	Q8TED1	3	3	3	15.3	15.3	15.3	23.881	1517600	636470	1511500	660480	302300	647660	0.0477745	2.27613	1.18658
CKAP5	9793	Q14008	15	14	14	8	7.7	7.7	225.49	380850	181830	272810	158750	80615	127740	0.0325218	2.27589	1.18643
SPCS3	60559	P61009	3	3	3	17.8	17.8	17.8	20.313	1234400	570540	943530	644630	267390	296000	0.043335	2.27519	1.18598
TSNAX	7257	Q99598	10	10	10	53.1	53.1	53.1	33.112	7318500	3705200	3109000	2508400	1817100	1886200	0.0593861	2.27517	1.18598
MRPL2	51069	Q5T653	7	7	7	31.8	31.8	31.8	33.3	13296000	2734800	2084300	6372900	917380	682330	0.227026	2.27217	1.18407
MYO1E	4643	Q12965	11;2	11;2	11;2	12.5	12.5	12.5	127.06	1044400	438090	290150	417080	248190	115600	0.125634	2.27008	1.18275
PRPF6	24148	O94906	11	11	11	12.8	12.8	12.8	106.92	1807100	111320	157160	635680	0	279630	0.273094	2.26763	1.18118
RFC3	5983	P40938	11	11	11	46.9	46.9	46.9	40.556	6536200	2051500	3253600	2947900	1141100	1133400	0.103877	2.26741	1.18104
FLII	2314	Q13045	10	10	10	10.7	10.7	10.7	144.75	816050	189990	553120	382500	60848	244690	0.11387	2.2661	1.18021
ACBD3	64746	Q9H3P7	18	18	18	53	53	53	60.593	40386000	21313000	17058000	19875000	9047000	5899600	0.076748	2.26173	1.17743
CFDP1	10428	Q9UEE9	10	10	10	37.1	37.1	37.1	33.592	21395000	3457100	9695400	10136000	918920	4222100	0.169048	2.2614	1.17722
TRIP13	9319	Q15645	10	10	10	30.1	30.1	30.1	48.55	7686100	190480	1668900	3200400	0	1034200	0.257274	2.25416	1.17259
GID8	54994	Q9NWU2	8	8	8	57.5	57.5	57.5	26.748	6929200	2751400	1782800	3297300	938560	855270	0.148203	2.25164	1.17098
SART1	9092	O43290	14	14	14	23	23	23	90.254	20255000	840450	197620	9186100	273310	0	0.307414	2.25099	1.17056
EPS15	2060	P42566	17	17	17	24.4	24.4	24.4	98.655	2268300	1361000	1590400	950530	705390	663320	0.0139955	2.25061	1.17031
MRPL45	84311	Q9BRJ2	10	10	10	39.9	39.9	39.9	35.351	6665900	4123300	3889800	3378400	1275000	1874400	0.0334047	2.24869	1.16908
GTPBP1	9567	O00178	9	9	9	22.6	22.6	22.6	72.453	3514500	957700	1013600	1761400	583000	98751	0.178934	2.24538	1.16696
PPP3CA	5530	Q08209	3;3;2	3;3;2	3;3;2	6.1	6.1	6.1	58.687	888130	493870	141210	355320	159910	163240	0.139652	2.24507	1.16676
SF3B2	10992	Q13435	37	37	37	47.3	47.3	47.3	100.23	112210000	55705000	52480000	47724000	26360000	24318000	0.0610535	2.23974	1.16333
HADHB	3032	P55084	25	25	25	65.6	65.6	65.6	51.294	128270000	12483000	29069000	56176000	5997200	13752000	0.235563	2.2367	1.16137
PSMD8	5714	P48556	11	11	11	35.7	35.7	35.7	39.611	43150000	12988000	4309500	19226000	6149300	1652300	0.218208	2.23651	1.16125
PRIM2	5558	P49643	7	7	7	16.7	16.7	16.7	58.805	1109400	746280	730340	544970	308350	303600	0.0158972	2.23526	1.16044
PRPSAP1	5635	Q14558	7	6	6	27.5	23.6	23.6	39.393	1175800	731370	1488300	344960	447550	727120	0.0324663	2.23441	1.15989
CDC73	79577	Q6P1J9	25	25	25	51.8	51.8	51.8	60.576	24609000	25768000	21466000	11416000	12331000	8412500	0.000815711	2.23396	1.1596
BUB3	9184	O43684	11	11	11	37.8	37.8	37.8	37.154	8452700	4491300	6412200	3254200	2204100	3213700	0.0203239	2.23203	1.15836
RPL18A	6142	Q02543	8	8	8	43.8	43.8	43.8	20.762	11667000	1940800	7027800	3055900	1356500	4857800	0.136607	2.22601	1.15446
FAM96A	84191	Q9H5X1	6	6	6	46.9	46.9	46.9	18.355	1947900	1084300	2370700	916770	390500	1122100	0.0428942	2.22399	1.15315
KRR1	11103	Q13601	8	8	8	20.2	20.2	20.2	43.664	5542900	277420	1386300	2307000	0	936870	0.24467	2.22161	1.15161
AP2B1	163	P63010	22	22	13	34.4	34.4	23.4	104.55	2721200	1905400	1980700	1419500	507800	1046900	0.0155039	2.22154	1.15156
ACTN1	87	P12814	65;16	39;3	34;0	73.8	47.8	45.2	103.06	105300000	63839000	108720000	48442000	28432000	48351000	0.0164061	2.21888	1.14983
UBA1	7317	P22314	16	16	16	23.3	23.3	23.3	117.85	2350400	855320	1459900	975340	438480	690450	0.0688575	2.21722	1.14875
RPL4	6124	P36578	12	12	12	33.3	33.3	33.3	47.697	15508000	748930	5246600	7009200	583290	2110200	0.228315	2.21624	1.14812
MATR3	9782	P43243	17	17	17	26.8	26.8	26.8	94.622	3158200	1182600	1370900	1386200	462120	728880	0.10141	2.21624	1.14812
MRPS30	10884	Q9NP92	7	7	7	23	23	23	50.364	11210000	1381900	3442300	5047600	598520	1590400	0.211047	2.21573	1.14778
POP1	10940	Q99575	7	7	7	8.3	8.3	8.3	114.71	418050	148910	463880	103960	147990	214750	0.0715382	2.20879	1.14325
PARP1	142	P09874	33	33	33	40.9	40.9	40.9	113.08	6135100	6805400	7137100	3167900	3157600	2767000	0.00017237	2.20815	1.14284
HDAC1	3065	Q13547	14;1	9;0	9;0	36.1	25.5	25.5	55.102	7698600	6491800	4370500	3673700	2870900	1865900	0.0187635	2.20687	1.142
SLC4A1AP	22950	Q9BWU0	20	20	20	33.2	33.2	33.2	88.813	6197800	3659200	3414800	3144500	1445400	1427400	0.0419648	2.20561	1.14118
GRWD1	83743	Q9BQ67	12	12	12	43.5	43.5	43.5	49.419	15141000	2568600	9895500	7331300	898170	4315900	0.143599	2.20042	1.13778
RAB9A	9367	P51151	6;1	6;1	6;1	39.8	39.8	39.8	22.837	1188100	835290	1593800	720080	293850	630610	0.0306024	2.19951	1.13719
ERLEC1	27248	Q96DZ1	5	5	5	13.7	13.7	13.7	54.858	3065900	175600	379700	1478800	0	170200	0.281158	2.196	1.13488
PDE3A	5139	Q14432	12	12	12	17.4	17.4	17.4	124.98	4933900	1675900	3422700	2791600	924150	857820	0.0920489	2.19358	1.13329
GCOM2	339970	Q9BZD3	4;4	4;4	4;4	21.7	21.7	21.7	41.712	3222000	213560	775960	1920300	0	0	0.266993	2.19316	1.13301
DDX47	51202	Q9H0S4	13	13	13	33.6	33.6	33.6	50.646	13499000	783230	3938500	6041200	357050	1917000	0.236983	2.19124	1.13175
BCLAF1	9774	Q9NYF8	4	4	4	7.2	7.2	7.2	106.12	290430	441710	356530	192200	114940	189970	0.00880193	2.19	1.13093
RMDN3	55177	Q96TC7	21	21	21	56.8	56.8	56.8	52.118	16741000	16508000	10823000	7011900	8177900	4953300	0.0103654	2.18795	1.12958
HSD17B12	51144	Q53GQ0	11	11	11	49	49	49	34.324	4843000	1804000	2359500	1783300	837440	1500700	0.0851834	2.18528	1.12782
PSMB8	5696	P28062	12	12	12	60.5	60.5	60.5	30.354	92729000	31737000	81057000	41562000	15388000	37185000	0.071203	2.18328	1.1265
PGRMC1	10857	O00264	10	10	8	60	60	52.3	21.671	5995700	2180900	6332800	2382800	1110200	3163600	0.0736907	2.1797	1.12413
SRPRB	58477	Q9Y5M8	13	13	13	57.9	57.9	57.9	29.702	12493000	4234400	4141000	6079500	1280200	2233000	0.148247	2.17545	1.12131
MLH1	4292	P40692	4	4	4	10.6	10.6	10.6	84.6	118830	807110	113480	0	478070	0	0.270325	2.1742	1.12048
PEX14	5195	O75381	9	9	9	32.6	32.6	32.6	41.236	2377100	2098400	1535500	1032400	891940	844510	0.0065426	2.17094	1.11832
GARS	2617	P41250	19	19	19	36.9	36.9	36.9	83.165	16945000	9488900	5145400	8411400	4066200	2077800	0.110659	2.16959	1.11742
PPP6R3	55291	Q5H9R7	25	25	25	34.7	34.7	34.7	97.668	7891100	5573600	6034700	3439700	2441700	3106400	0.00512817	2.16954	1.11739
FUS	2521	P35637	10;3	10;3	10;3	23	23	23	53.425	26684000	13266000	12216000	10489000	6478600	7124400	0.0620996	2.16528	1.11456
PRDX6	9588	P30041	8	8	8	41.1	41.1	41.1	25.035	1456900	811730	1671400	549290	457760	814090	0.032454	2.1635	1.11336
BLOC1S4	55330	Q9NUP1	5	5	5	30.9	30.9	30.9	23.351	1955000	612570	1650200	1210600	290040	449330	0.100999	2.16299	1.11303
HYOU1	10525	Q9Y4L1	28	28	27	36.7	36.7	36	111.33	5474600	2257400	3151600	2561300	1030100	1446600	0.0702444	2.1603	1.11123
FNBP1L	54874	Q5T0N5	5	5	5	10.6	10.6	10.6	70.065	733240	469420	429940	294730	275800	185820	0.0222121	2.15852	1.11005
SLC3A2	6520	P08195	26	26	26	43.5	43.5	43.5	67.993	31961000	21703000	22798000	15400000	9577700	10470000	0.010668	2.15704	1.10905
CCDC97	90324	Q96F63	7	7	7	38.8	38.8	38.8	38.946	1486300	774720	3201400	664480	255870	1612300	0.150947	2.1568	1.10889
CNPY4	245812	Q8N129	4	4	4	23	23	23	28.309	4177500	1250800	1432600	1818400	606630	756530	0.147895	2.15646	1.10866
PMS2	5395	P54278	10	10	10	15	15	15	95.796	733530	238790	109610	466140	0	36350	0.23474	2.15314	1.10644
SARS2	54938	Q9NP81	12	12	12	32.6	32.6	32.6	58.282	2274600	458670	2911800	613170	531440	1480200	0.137087	2.15066	1.10478
MRPS18B	28973	Q9Y676	7	7	7	41.5	41.5	41.5	29.395	30373000	11402000	12002000	14650000	5387500	4980600	0.120817	2.14952	1.10402
IGF2BP1	10642	Q9NZI8	22	20	20	44.5	40.6	40.6	63.48	12530000	17124000	16608000	6146100	8322200	7092200	0.00325989	2.14568	1.10144
HIST1H1C	3006	P16403	3;3;3;1;1	3;3;3;1;1	3;3;3;1;1	15	15	15	21.364	4964000	1890000	3889200	1743800	1029700	2237700	0.0596141	2.14384	1.1002
HNRNPH3	3189	P31942	7	7	7	27.7	27.7	27.7	36.926	18609000	5676800	5898500	7532300	2806200	3744800	0.150002	2.14327	1.09981
TXNDC5	81567	Q8NBS9	15	15	15	43.8	43.8	43.8	47.628	43371000	5346600	12123000	19294000	2988400	6146500	0.221926	2.1401	1.09768
NDUFA10	4705	O95299	6	6	6	26.5	26.5	26.5	40.75	2424200	334920	1497700	1116800	242440	630080	0.156453	2.13984	1.0975
MAGEB2	4113	O15479	12;1;1;1;1	12;1;1;1;1	12;1;1;1;1	41.7	41.7	41.7	35.277	23109000	9240300	11167000	10228000	4771900	5364800	0.0868609	2.13685	1.09549
PRC1	9055	O43663	6;1;1;1	6;1;1;1	6;1;1;1	14.4	14.4	14.4	71.606	1050600	131340	2847400	632370	89242	1164400	0.225399	2.13643	1.0952
PRPF3	9129	O43395	11	11	11	21.5	21.5	21.5	77.528	1837100	491940	1997200	733660	241260	1051100	0.111583	2.13534	1.09447
CSDE1	7812	O75534	21	21	21	29.8	29.8	29.8	88.884	7481900	5346700	9275500	3658700	3237800	3465200	0.0133016	2.13325	1.09305
TXNL1	9352	O43396	15	15	15	64	64	64	32.251	80325000	20892000	27449000	40331000	8873400	11161000	0.17333	2.13145	1.09184
FKBP8	23770	Q14318	10	10	10	31.3	31.3	31.3	44.561	17583000	5082600	15222000	7730100	2601200	7447500	0.0920394	2.13105	1.09157
ERP44	23071	Q9BS26	13	13	13	40.6	40.6	40.6	46.971	13061000	1691600	4541800	6403300	437720	2213100	0.212474	2.13101	1.09154
NDUFS1	4719	P28331	16	16	16	35.2	35.2	35.2	79.467	8062100	1502100	1088400	3913800	1012300	75884	0.249537	2.12967	1.09063
MRS2	57380	Q9HD23	11	11	11	34.5	34.5	34.5	50.317	1157600	734230	1107700	282540	455510	671700	0.0193241	2.1277	1.0893
STK26	51765	Q9P289	15	9	7	41.8	29.6	22.8	46.528	4891900	693260	5664800	2641500	85378	2562300	0.160757	2.12698	1.0888
NIPSNAP2	2631	O75323	5	4	4	16.8	14	14	33.742	1078200	1243600	2370000	357790	463280	1385700	0.0934855	2.12609	1.08821
COPB1	1315	P53618	34	34	34	47.3	47.3	47.3	107.14	23314000	11473000	23069000	10258000	5539500	11436000	0.0383004	2.12444	1.08708
PSMD1	5707	Q99460	34	34	34	45.6	45.6	45.6	105.84	11708000	7818700	12396000	5153200	3480100	6393200	0.0136315	2.12443	1.08707
TCOF1	6949	Q13428	14	14	14	10.5	10.5	10.5	152.1	3321800	1344500	1229400	1795900	663140	316370	0.134942	2.12426	1.08696
SSR1	6745	P43307	4	4	4	19.9	19.9	19.9	32.235	98428000	25456000	39990000	42617000	14146000	20424000	0.146735	2.12308	1.08616
SEC24C	9632	P53992	10	10	10	12.6	12.6	12.6	118.32	335740	844880	1577500	171800	160460	966890	0.169596	2.12302	1.08612
SF3A1	10291	Q15459	34;1	34;1	34;1	53.2	53.2	53.2	88.885	66691000	44953000	47679000	32907000	20639000	21514000	0.0118269	2.12261	1.08584
ZPR1	8882	O75312	6	6	6	16.3	16.3	16.3	50.925	1478000	885900	652880	802780	618630	0	0.0992167	2.12239	1.08569
RSF1	51773	Q96T23	30	30	30	27.6	27.6	27.6	163.82	4281200	1002300	2255400	2070600	447810	1033800	0.140391	2.12231	1.08564
YTHDF3	253943	Q7Z739	9	4	4	22.6	13.7	13.7	63.86	322530	481970	498020	0	308120	305720	0.060214	2.12192	1.08537
MIA2	4253	O15320	4;4;1;1;1;1;1;1;1	4;4;1;1;1;1;1;1;1	4;4;1;1;1;1;1;1;1	6.5	6.5	6.5	90.995	654540	40293	58988	355470	0	0	0.30032	2.12063	1.08449
FAM192A	80011	Q9GZU8	5	5	5	20.1	20.1	20.1	28.912	6819000	553190	1391000	3552500	99770	487230	0.265242	2.11697	1.082
NAP1L4	4676	Q99733	18	18	17	60.5	60.5	57.9	42.823	165740000	137460000	108370000	72628000	66296000	55670000	0.00693515	2.11502	1.08067
MYL6B	140465	P14649	6	6	4	34.1	34.1	22.6	22.764	969490	394890	714540	290010	251240	442050	0.0533999	2.11423	1.08013
RCN2	5955	Q14257	16	16	16	71.3	71.3	71.3	36.876	77159000	6226600	16413000	37762000	2680300	6766700	0.258997	2.11397	1.07996
STAG2	10735	Q8N3U4	16;4;1	16;4;1	16;4;1	14.6	14.6	14.6	141.32	1195900	204000	845710	668950	79234	314700	0.153645	2.11275	1.07912
UBXN7	26043	O94888	15	15	15	40.7	40.7	40.7	54.862	6485400	5014400	3981500	3695200	2133700	1500000	0.0248263	2.11236	1.07886
GNL1	2794	P36915	16	16	16	32.5	32.5	32.5	68.66	7791800	4744600	3721000	4392700	2019200	1287800	0.0688525	2.11143	1.07822
HSP90B1	7184	P14625	81;12;1	81;12;1	78;12;1	77	77	74.6	92.468	3781000000	1960400000	2160800000	1790500000	948130000	1007200000	0.0476599	2.1096	1.07697
PRDX1	5052	Q06830	10	8	7	56.8	49.2	43.7	22.11	6652000	3111600	6153400	2971000	1532100	3047700	0.0413633	2.10799	1.07587
NASP	4678	P49321	45	45	45	74.4	74.4	74.4	85.237	233310000	121350000	137910000	108710000	57840000	67199000	0.0435015	2.10726	1.07537
TXNDC9	10190	O14530	7	7	7	34.1	34.1	34.1	26.534	6745100	1325900	1035200	3734200	419120	171860	0.252932	2.10539	1.07409
FLNA	2316	P21333	73	73	67	36.1	36.1	34.3	280.74	17004000	2218600	10874000	8350100	1003300	4945000	0.166458	2.10489	1.07375
ZCCHC8	55596	Q6NZY4	14	14	14	31	31	31	78.576	4595100	1426000	2244200	2326200	986650	614150	0.126315	2.10474	1.07364
TIMM50	92609	Q3ZCQ8	7	7	7	25.5	25.5	25.5	39.646	4236800	599010	1628200	2334900	271310	465540	0.211265	2.10434	1.07337
CNOT9	9125	Q92600	7	7	7	26.8	26.8	26.8	33.631	2876800	1062900	771410	1292000	520310	427750	0.156247	2.10312	1.07253
MADD	8567	Q8WXG6	21	21	21	18.2	18.2	18.2	183.3	3137900	749910	824650	1553300	276510	411550	0.201678	2.1025	1.07211
EXOSC3	51010	Q9NQT5	8	8	8	54.2	54.2	54.2	29.572	3467400	1651100	909250	1587400	734320	546890	0.135337	2.10128	1.07127
EIF1AD	84285	Q8N9N8	7	7	7	56.4	56.4	56.4	19.053	9070000	3064600	4706000	4046700	1572000	2397400	0.101463	2.10085	1.07097
IGF2BP3	10643	O00425	25	25	22	48.7	48.7	43.5	63.704	14662000	16299000	12255000	7621000	7057800	5906300	0.00206249	2.09938	1.06997
HELZ2	85441	Q9BYK8	22	22	22	10.8	10.8	10.8	294.65	870470	2017200	42896	0	1396200	0	0.263143	2.09896	1.06967
PRRC2A	7916	P48634	8	8	8	4.5	4.5	4.5	228.86	532370	251380	141590	323410	85609	32982	0.166884	2.09352	1.06593
RIPOR1	79567	Q6ZS17	17	17	17	15.2	15.2	15.2	132.31	2915800	1136600	1465000	1439000	607820	594130	0.0966681	2.08917	1.06293
WASH3P	374666	C4AMC7	12;12;8;4	12;12;8;4	6;6;3;0	29.8	29.8	13.4	49.994	1058400	2044200	1819200	570440	901010	886010	0.0271784	2.08776	1.06195
HUWE1	10075	Q7Z6Z7	32	32	32	8.5	8.5	8.5	481.89	665310	39070	2182200	318300	28046	1036400	0.25768	2.08757	1.06183
WDR82	80335	Q6UXN9	10	10	10	32.6	32.6	32.6	35.079	4980700	3016200	1771600	2354900	1156100	1178900	0.08526	2.08288	1.05858
DDX5	1655	P17844	29	28	20	51	49.2	37	69.147	13225000	21340000	15478000	5665300	10589000	7772400	0.0183127	2.08281	1.05853
HNRNPR	10236	O43390	25	18	18	43.8	33.2	33.2	70.942	13350000	8543700	4151100	5637800	4524800	2350500	0.0928719	2.0814	1.05756
GEMIN5	25929	Q8TEQ6	40	40	40	31.7	31.7	31.7	168.59	8213000	4984200	6404500	3387800	2931300	3103000	0.0114255	2.0804	1.05686
PRPS1	5631	P60891	12	12	4	51.6	51.6	17.3	34.834	5800000	1840000	2370400	2836500	759960	1228100	0.140968	2.07488	1.05303
HNRNPLL	92906	Q8WVV9	17	16	16	41.3	40	40	60.082	3906400	5680900	2714000	2120200	2882300	931730	0.0544414	2.07294	1.05168
MRPS5	64969	P82675	9	9	9	22.3	22.3	22.3	48.006	922780	946270	2224100	248170	621450	1105400	0.113996	2.07246	1.05134
PPM1G	5496	O15355	26	26	26	61.4	61.4	61.4	59.271	92186000	58357000	39121000	41336000	31533000	18667000	0.0620379	2.07202	1.05103
TRIM28	10155	Q13263	24	24	24	44.1	44.1	44.1	88.549	20615000	12324000	16215000	11290000	5185200	7270000	0.023629	2.07006	1.04967
UBE2R2	54926	Q712K3	5	5	4	21	21	17.6	27.166	3711100	1871600	2428800	1908300	944070	1019100	0.0461818	2.06937	1.04919
PSMC3	5702	P17980	24	24	24	64.9	64.9	64.9	49.203	86048000	7914400	33122000	41255000	3281000	16889000	0.220079	2.06894	1.04889
PSME1	5720	Q06323	12	12	12	47.8	47.8	47.8	28.723	13336000	5052800	5103500	6046000	2373400	2936500	0.123084	2.06873	1.04875
TPM1	7168	P09493	23	6	6	53.2	15.8	15.8	32.708	27221000	5978900	7073300	12514000	3414900	3600100	0.205216	2.06223	1.0442
SUPT6H	6830	Q7KZ85	51	51	51	34.7	34.7	34.7	199.07	14210000	4053200	8790700	6624100	2309300	4188500	0.109518	2.06174	1.04386
AKAP1	8165	Q92667	9	9	9	13.7	13.7	13.7	97.34	1017800	87029	804960	688970	0	238750	0.199156	2.05858	1.04165
TRIM33	51592	Q9UPN9	12	12	11	12	12	11.3	122.53	1079900	20087	489910	685800	0	87872	0.254004	2.055	1.03914
NOB1	28987	Q9ULX3	7	7	7	26	26	26	46.674	7746600	1223700	1836100	3719600	639310	902960	0.233485	2.05372	1.03824
CWC27	10283	Q6UX04	4	4	4	17.2	17.2	17.2	53.846	327820	491590	337910	227880	284530	51619	0.0438246	2.05188	1.03695
APOBEC3C	27350	Q9NRW3	3;1;1	3;1;1	3;1;1	20.5	20.5	20.5	22.826	136760	75019	381680	82487	0	206850	0.206918	2.0511	1.0364
HNRNPDL	9987	O14979	11	10	10	21	19	19	46.437	14413000	1946300	4019900	6505700	1172600	2258900	0.226218	2.0508	1.03619
PSMD2	5708	Q13200	44	44	44	63.9	63.9	63.9	100.2	28968000	14348000	30473000	14273000	5791200	15920000	0.0523103	2.05059	1.03604
OSBPL8	114882	Q9BZF1	17	17	16	26.3	26.3	25.4	101.19	4125500	2560300	2150300	1892700	1277900	1138700	0.0396921	2.05047	1.03596
LRRC59	55379	Q96AG4	13	13	13	47.6	47.6	47.6	34.93	27845000	4584000	6686700	13365000	2534800	3185700	0.230962	2.0495	1.03527
SRPK1	6732	Q96SB4	13	13	10	26.3	26.3	21.8	74.324	9316500	1474700	2310300	4207100	715330	1470200	0.227289	2.04947	1.03525
MTREX	23517	P42285	17	17	17	20.4	20.4	20.4	117.8	2580300	2100000	2190700	1049000	1246200	1057600	0.000938814	2.04933	1.03515
HADHA	3030	P40939	31	31	31	53.9	53.9	53.9	82.999	63125000	32648000	25399000	31688000	14553000	12938000	0.0938681	2.04755	1.0339
INTS3	65123	Q68E01	4	4	4	5	5	5	118.07	52857	196870	120690	30758	0	150210	0.182588	2.04686	1.03342
PPP1CC	5501	P36873	16	3	3	64.7	16.1	16.1	36.983	3111100	473450	1694100	1643500	182250	753340	0.180375	2.04671	1.03331
RABGAP1	23637	Q9Y3P9	19	19	17	19.3	19.3	16.8	121.74	2467700	1279100	1977500	1452700	543460	800730	0.0450022	2.04667	1.03328
DNAJA2	10294	O60884	19	19	19	59.2	59.2	59.2	45.745	66158000	4994000	27786000	32111000	1923000	14317000	0.222058	2.04625	1.03298
GNL3	26354	Q9BVP2	10	10	10	24.6	24.6	24.6	61.992	1091100	1259800	1099000	324860	771700	590710	0.00702021	2.04466	1.03186
MAGEA1	4100	P43355	6;1;1;1;1;1;1;1;1	6;1;1;1;1;1;1;1;1	6;1;1;1;1;1;1;1;1	17.2	17.2	17.2	34.342	438100	79625	191110	181620	41723	123340	0.173585	2.04462	1.03183
AP3S1	1176	Q92572	8	8	8	42.5	42.5	42.5	21.732	4696900	2316500	2904800	2592300	1340500	920630	0.0628499	2.04354	1.03107
CPNE3	8895	O75131	4;1;1;1;1;1;1;1	4;1;1;1;1;1;1;1	4;1;1;1;1;1;1;1	8	8	8	60.13	708190	409810	223500	408090	106010	142370	0.125492	2.04351	1.03105
NCAPG	64151	Q9BPX3	5	5	5	6.2	6.2	6.2	114.33	1297000	30963	183020	700990	0	38679	0.302776	2.04278	1.03054
GANAB	23193	Q14697	55	55	54	73.2	73.2	72.6	106.87	372650000	222470000	284770000	183240000	104100000	143410000	0.0191336	2.04269	1.03047
HLTF	6596	Q14527	18	18	18	24.3	24.3	24.3	113.93	1772000	756660	1959900	894850	421160	883620	0.06634	2.0406	1.02899
BCAS2	10286	O75934	6	6	6	39.6	39.6	39.6	26.131	2458300	711470	1976900	1299900	385180	837580	0.104289	2.04018	1.02869
ERI1	90459	Q8IV48	7	7	7	20.6	20.6	20.6	40.063	6678500	618590	2713700	3461800	334140	1120600	0.222879	2.03615	1.02584
DIMT1	27292	Q9UNQ2	15	15	15	60.1	60.1	60.1	35.236	10978000	915220	1835800	5292000	579980	873040	0.274162	2.03543	1.02533
COPG1	22820	Q9Y678	47	47	43	70.7	70.7	66.1	97.717	79615000	35028000	54439000	41034000	17364000	24684000	0.0612967	2.03512	1.02512
LONP1	9361	P36776	16	16	16	25.5	25.5	25.5	106.49	2357600	376480	484320	1327200	114220	140060	0.255573	2.03506	1.02507
MRPL3	11222	P09001	9	9	9	27	27	27	38.632	13016000	1668100	2296000	6941200	846500	580570	0.267209	2.02911	1.02084
MRPL28	10573	Q13084	8	8	8	39.1	39.1	39.1	30.156	6951700	2784100	2987600	3457800	1263300	1551200	0.115196	2.02851	1.02042
TEX264	51368	Q9Y6I9	5	5	5	19.8	19.8	19.8	34.188	6803400	1539200	3064900	3631500	915720	1078200	0.17159	2.02785	1.01995
BABAM2	9577	Q9NXR7	9	9	9	38.6	38.6	38.6	43.551	10747000	1301000	3187500	4930500	642040	1941300	0.230068	2.02766	1.01981
TAF7	6879	Q15545	3	3	3	14.3	14.3	14.3	40.259	122980	74340	1223400	67228	0	633520	0.301466	2.02743	1.01965
COPA	1314	P53621	59	59	59	55.8	55.8	55.8	138.34	34186000	17020000	37747000	16996000	8734200	18163000	0.0501327	2.02658	1.01905
PAAF1	80227	Q9BRP4	9	9	9	23.5	23.5	23.5	42.19	734410	257890	1056200	536590	128920	345570	0.1272	2.02605	1.01867
USP10	9100	Q14694	19	19	19	37.5	37.5	37.5	87.133	12159000	7042300	6528800	6213400	3424300	3069900	0.0510431	2.02478	1.01777
SMARCC2	6601	Q8TAQ2	20	20	14	18.9	18.9	14.2	132.88	3024800	1711600	3396300	1215500	981510	1824700	0.0369261	2.0222	1.01593
BYSL	705	Q13895	16	16	16	44.4	44.4	44.4	49.601	11584000	1442500	4955800	6373200	290040	2244800	0.216414	2.01866	1.0134
RPAP3	79657	Q9H6T3	19	19	19	37.7	37.7	37.7	75.718	7165200	6756500	7543700	3938600	3161300	3539200	0.000174895	2.0176	1.01264
PURA	5813	Q00577	10	8	8	49.1	45.3	45.3	34.91	15170000	4578600	10013000	7295800	2483600	4976700	0.105334	2.0169	1.01214
SMARCA5	8467	O60264	33;7	33;7	33;7	31.6	31.6	31.6	121.9	9316600	6591500	6376500	4621700	3202900	3230800	0.0119504	2.01572	1.0113
NAF1	92345	Q96HR8	2	2	2	5.3	5.3	5.3	53.716	483650	102330	174080	160090	85223	131760	0.171913	2.01568	1.01127
CWF19L1	55280	Q69YN2	9	9	9	21.6	21.6	21.6	60.618	2076300	1037700	374120	1186700	359480	184550	0.186232	2.0154	1.01107
RAB1B	81876	Q9H0U4	4;4;2	4;4;2	3;3;1	26.9	26.9	21.4	22.171	689900	58043	202430	335700	34377	101660	0.246639	2.01462	1.01051
SF3B3	23450	Q15393	47;1	47;1	47;1	49.1	49.1	49.1	135.58	87168000	53252000	51114000	45194000	25996000	23919000	0.0379553	2.01384	1.00995
IMMT	10989	Q16891	16	16	16	29.6	29.6	29.6	83.677	5326400	3003900	3890800	1827700	2621400	1620400	0.025356	2.01353	1.00972
POLA2	23649	Q14181	5	5	5	13.5	13.5	13.5	65.947	339740	314000	761250	233210	64234	406090	0.123855	2.01126	1.0081
FKBP15	23307	Q5T1M5	24	24	24	24	24	24	133.63	2855000	3027800	2134700	1616100	1593400	777410	0.0129242	2.01096	1.00788
TONSL	4796	Q96HA7	10	10	10	9.5	9.5	9.5	150.93	557140	704000	1044900	345540	305930	496360	0.0341112	2.00904	1.00651
PAF1	54623	Q8N7H5	24	24	24	54.2	54.2	54.2	59.975	28335000	18046000	20444000	14470000	8866500	9932300	0.0172622	2.00864	1.00622
NDUFV2	4729	P19404	6	6	6	33.3	33.3	33.3	27.391	2155800	604220	1956900	963230	205330	1181200	0.119288	2.00741	1.00533
PYCR1	5831	P32322	5	5	4	25.7	25.7	21.6	33.36	2447200	1151900	1166200	1448700	551570	375710	0.108148	2.00561	1.00404
U2AF2	11338	P26368	14	14	14	36.2	36.2	36.2	53.5	11058000	10064000	9687300	4203400	6072500	5086000	0.000802653	2.00557	1.00401
SUPT5H	6829	O00267	54	54	54	56	56	56	121	94512000	39471000	41502000	47457000	18821000	21284000	0.110347	2.00412	1.00297
PSMD6	9861	Q15008	17	17	17	46	46	46	45.531	32503000	1999000	10128000	15831000	437490	6005200	0.252167	2.00371	1.00267
PDIA4	9601	P13667	55	55	54	65.4	65.4	65.4	72.932	708790000	403030000	343600000	362620000	201560000	162510000	0.0660114	2.00281	1.00202
PCBP1	5093	Q15365	10	7	7	41	30.1	30.1	37.497	5629100	2330300	1442700	2563200	1303400	829580	0.158746	2.00207	1.0015
SNX9	51429	Q9Y5X1	10	10	10	23.7	23.7	23.7	66.591	5727500	2252200	1356700	2183300	1403300	1077000	0.159959	2.00197	1.00142
PRMT1	3276	Q99873	20;3	20;3	20;3	52.6	52.6	52.6	42.461	22302000	6120100	8508900	9295300	3554900	5600500	0.155489	2.0016	1.00116
CHMP4B	128866	Q9H444	7;1	7;1	7;1	39.3	39.3	39.3	24.95	5007100	1714500	2648300	2304600	790860	1597100	0.109914	1.99676	0.997658
DBNL	28988	Q9UJU6	6	6	6	20.9	20.9	20.9	48.207	1237900	1208100	335260	753180	640280	0	0.143912	1.99594	0.997067
MRM1	79922	Q6IN84	7	7	7	31.2	31.2	31.2	38.638	1117400	332710	147370	534490	266230	0	0.236109	1.99505	0.996428
RBBP5	5929	Q15291	10	10	10	23	23	23	59.152	2283200	1160900	611750	917800	732510	383500	0.130843	1.99421	0.995819
RPN2	6185	P04844	19	19	19	39.5	39.5	39.5	69.283	11767000	11117000	6946700	5820700	5970300	3172500	0.0241132	1.99356	0.99535
FTH1	2495	P02794	6	6	6	41	41	41	21.225	4715500	1816900	2248100	2366900	953620	1085300	0.110996	1.99293	0.994893
MBD3	53615	O95983	8	8	8	28.2	28.2	28.2	32.844	4965000	1905900	2234500	2655400	584530	1331900	0.128349	1.99163	0.993951
POLR3C	10623	Q9BUI4	11	11	11	31.1	31.1	31.1	60.611	1424300	2609800	1072100	988020	1107200	470850	0.0842798	1.98989	0.99269
BSDC1	55108	Q9NW68	5	5	5	18.6	18.6	18.6	47.163	209370	333950	74392	102970	177520	30038	0.15029	1.98923	0.992211
HSPA5	3309	P11021	40	40	38	58.7	58.7	57.8	72.332	453710000	257880000	236700000	228570000	132570000	115800000	0.0562742	1.98828	0.991521
GTF2F1	2962	P35269	10	10	10	25	25	25	58.24	4507700	974790	263840	2138600	550760	203830	0.272678	1.98616	0.98998
C8orf33	65265	Q9H7E9	3	3	3	16.6	16.6	16.6	24.992	5516400	1230400	1572400	2673400	782240	736880	0.207773	1.9843	0.988627
SCRIB	23513	Q14160	52	52	50	36.6	36.6	35.2	174.88	20393000	10741000	12747000	9351300	5350200	7418600	0.0416564	1.98376	0.988238
SPTBN1	6711	Q01082	57;3	57;3	53;0	27.9	27.9	26.1	274.61	3879100	1431700	3186100	2058600	613640	1611400	0.0857827	1.98357	0.988099
EMD	2010	P50402	11	11	11	48.4	48.4	48.4	28.994	13460000	4045500	6151400	7080400	2113000	2734400	0.147826	1.98334	0.987933
POLR2B	5431	P30876	25	25	25	28.6	28.6	28.6	133.9	3731500	2424200	4276800	1791900	1215800	2253500	0.0256253	1.98291	0.987621
FHL3	2275	Q13643	5	5	5	22.9	22.9	22.9	31.192	9541500	2905200	4003300	5501400	1513700	1286000	0.166427	1.98167	0.986713
PHB	5245	P35232	6	6	6	26.1	26.1	26.1	29.804	2467700	363960	612740	1156300	232850	349440	0.238191	1.98115	0.986335
NT5C2	22978	P49902	10	10	10	26.9	26.9	26.9	64.969	1588200	2099200	817300	573020	1330400	370960	0.0956968	1.98063	0.985958
ATP5F1A	498	P25705	22;1;1	22;1;1	22;1;1	49.7	49.7	49.7	59.75	8017000	3683600	13362000	4870500	1852500	5935900	0.123647	1.97984	0.985384
YTHDF2	51441	Q9Y5A9	10	10	6	19.7	19.7	13.5	62.333	2978500	3692100	2644600	1683000	1830600	1201200	0.00669669	1.97574	0.98239
CT45A10	102723631	P0DMU9	6;5;5;5;4;4;4;4;4	6;5;5;5;4;4;4;4;4	6;5;5;5;4;4;4;4;4	42.3	42.3	42.3	21.145	1578600	922610	2083400	931800	521760	868220	0.0518957	1.97461	0.981568
DCAF7	10238	P61962	8	8	8	26.9	26.9	26.9	38.926	3332600	1118500	2861200	1519400	594370	1591400	0.0911451	1.97354	0.980786
STK24	8428	Q9Y6E0	16	16	8	44.2	44.2	27.1	49.307	2982200	765820	2952200	1238100	528050	1630600	0.120757	1.97254	0.980053
TRAPPC5	126003	Q8IUR0	5	5	5	35.1	35.1	35.1	20.783	307700	120990	366810	169090	0	234310	0.134247	1.97199	0.979651
CAPZA2	830	P47755	10	8	8	53.8	44.4	44.4	32.949	11021000	1591700	4036400	6005600	683600	1754300	0.224293	1.97182	0.979531
METTL1	4234	Q9UBP6	7	7	7	36.6	36.6	36.6	31.471	16663000	11871000	8793000	7208300	6188000	5538300	0.0294265	1.97136	0.979195
NEMF	9147	O60524	10	10	10	11.2	11.2	11.2	122.95	1833700	798660	648820	1128100	352910	183740	0.158906	1.97097	0.978909
ASNA1	439	O43681	9	9	9	30.7	30.7	30.7	38.792	16719000	4427000	5694200	8950000	2334400	2336200	0.190644	1.97056	0.978605
NUP43	348995	Q8NFH3	8	8	8	31.3	31.3	31.3	42.15	6923300	1081800	2554000	3527100	580030	1261600	0.21441	1.96678	0.975834
SNX1	6642	Q13596	10	10	8	19.9	19.9	15.9	59.069	1930400	369640	1675000	1230000	180750	611630	0.159071	1.96553	0.974915
WASHC2A	387680	Q641Q2	31	31	7	35	35	9.6	147.18	735990	61406	279730	428240	41562	78428	0.24641	1.96473	0.974334
ANKRD28	23243	O15084	17;2	17;2	17;2	20.4	20.4	20.4	112.96	3678000	2253000	2088800	1483600	1629100	971110	0.0364651	1.9638	0.973651
MRPL9	65005	Q9BYD2	10	10	10	43.1	43.1	43.1	30.243	6709900	3550900	6997500	3361900	1621500	3807600	0.0469426	1.96318	0.973191
DHX29	54505	Q7Z478	17	16	16	15.6	14.8	14.8	155.23	1612300	595420	762990	646320	373320	494280	0.104453	1.96226	0.972519
IQGAP2	10788	Q13576	5	2	2	2.9	1.5	1.5	180.58	245760	89277	218610	118330	56078	108100	0.0785392	1.95976	0.970675
NUDT21	11051	O43809	8	8	8	33.9	33.9	33.9	26.227	6392800	2720800	5627900	3465700	980460	3085300	0.07592	1.95732	0.968882
PIP4K2B	8396	P78356	8	8	5	22.6	22.6	14.4	47.377	5310200	386740	1967000	3380500	304990	230930	0.26121	1.95687	0.968551
REPS1	85021	Q96D71	11;1	11;1	11;1	20.6	20.6	20.6	86.661	1337100	699670	898050	768240	409910	321710	0.054458	1.95673	0.968444
GAR1	54433	Q9NY12	5	5	5	25.8	25.8	25.8	22.348	1172300	357720	1347000	472500	205350	794170	0.12545	1.95447	0.966778
UBE2O	63893	Q9C0C9	38	38	38	36.6	36.6	36.6	141.29	15439000	2930200	6240900	7838200	1675700	3102000	0.19649	1.95072	0.964007
C18orf25	147339	Q96B23	6	6	6	20.8	20.8	20.8	43.395	941040	4137000	1213200	731150	2247700	247240	0.219002	1.95011	0.963558
XRN2	22803	Q9H0D6	10	10	10	12.6	12.6	12.6	108.58	1684900	430980	891240	1043500	199640	300290	0.170896	1.94834	0.962242
NAE1	8883	Q13564	4	4	4	14.4	14.4	14.4	60.246	350310	101590	136560	198740	0	103380	0.189582	1.94777	0.961823
NELFE	7936	P18615	8	8	8	28.4	28.4	28.4	43.239	6374000	270300	897490	3750800	0	124440	0.311341	1.94615	0.960621
ARIH2	10425	O95376	13	13	13	34.1	34.1	34.1	57.818	8264800	5873900	5136800	4209200	2960800	2737000	0.0204503	1.94564	0.960248
MYH9	4627	P35579	103;1;1;1;1;1;1	103;1;1;1;1;1;1	83;1;0;0;0;0;0	54.8	54.8	45.3	226.53	56456000	16238000	71536000	26979000	8031500	39133000	0.141171	1.94528	0.959979
TMED5	50999	Q9Y3A6	7	7	7	37.6	37.6	37.6	26.005	1713500	419150	1463700	1054600	271300	524110	0.136632	1.94396	0.959
HNRNPD	3184	Q14103	18	18	17	42.3	42.3	40	38.434	126720000	27048000	50930000	61537000	16317000	27449000	0.185974	1.9439	0.95895
MAF1	84232	Q9H063	3	3	3	25.4	25.4	25.4	28.77	3625700	286180	785080	1918400	222190	279220	0.277442	1.94104	0.956834
PSMC6	5706	P62333	20	20	20	60.7	60.7	60.7	44.172	66009000	14372000	25788000	35074000	6729200	12942000	0.195851	1.93933	0.955558
URI1	8725	O94763	5	5	5	14.6	14.6	14.6	59.832	306430	835860	320140	0	450460	303720	0.170832	1.9391	0.955387
RBM27	54439	Q9P2N5	9	8	8	11.7	10.6	10.6	118.72	1649600	306000	657590	1216500	0	132050	0.245678	1.93778	0.954403
RNF220	55182	Q5VTB9	3	3	3	6	6	6	62.765	1710700	435730	670680	688010	386010	380080	0.162221	1.93736	0.954089
PIP4K2C	79837	Q8TBX8	16	16	16	42.3	42.3	42.3	47.299	37457000	1400800	8067900	20073000	290000	3886500	0.290983	1.93512	0.952423
DDX3X	1654	O00571	33;21;2	33;21;2	32;20;2	56.6	56.6	55	73.243	65478000	28761000	19635000	36918000	11745000	10189000	0.163949	1.93492	0.952275
QTRT2	79691	Q9H974	8	8	8	30.6	30.6	30.6	46.712	5218100	256710	931480	2482800	149200	680280	0.289112	1.9341	0.951664
NSUN4	387338	Q96CB9	6	6	6	18	18	18	43.088	2107900	994800	1525500	683910	581150	1128300	0.054585	1.93377	0.951414
LIN7C	55327	Q9NUP9	4;2;1	4;2;1	4;2;1	20.8	20.8	20.8	21.834	728190	731860	800020	417460	344010	407840	0.000188649	1.93282	0.95071
RANBP9	10048	Q96S59	7	7	6	15	15	12.6	77.846	732250	503260	442900	450720	204510	213200	0.0433434	1.93269	0.950614
DDX46	9879	Q7L014	44	44	44	46	46	46	117.36	52374000	17908000	26501000	26546000	9624300	13951000	0.124403	1.93098	0.94933
CTR9	9646	Q6PD62	38	38	38	36.3	36.3	36.3	133.5	19656000	4489500	9225800	9664300	2146100	5472600	0.171078	1.93087	0.949254
SNRNP40	9410	Q96DI7	12	12	12	51	51	51	39.31	12203000	2739500	4859400	6404800	1912600	1938300	0.190341	1.93082	0.949213
SAP30BP	29115	Q9UHR5	8	8	8	35.7	35.7	35.7	33.87	9768800	980920	2794900	5223500	422800	1374000	0.257888	1.92935	0.948115
CANX	821	P27824	53	53	51	62.3	62.3	60.3	67.567	736370000	318950000	479360000	404020000	165780000	227200000	0.078052	1.92557	0.945286
XRCC6	2547	P12956	41;1	41;1	41;1	59.3	59.3	59.3	69.842	162570000	54243000	65331000	81799000	28296000	36490000	0.151296	1.92478	0.944694
CCAR1	55749	Q8IX12	25	25	25	22	22	22	132.82	21116000	7072900	7217500	12219000	3404900	2777100	0.183032	1.92416	0.944226
DIAPH1	1729	O60610	35;1	35;1	35;1	30.3	30.3	30.3	141.35	4816200	4039800	6705500	2980900	1942400	3169800	0.0235997	1.92281	0.943217
MRPL1	65008	Q9BYD6	11	11	11	38.5	38.5	38.5	36.908	10465000	4138400	5716000	5599000	2047500	2924600	0.10523	1.92217	0.942732
UCHL5	51377	Q9Y5K5	7	7	7	28.6	28.6	28.6	37.606	1166900	71638	302240	552430	78475	171890	0.267852	1.91927	0.940555
SRGAP1	57522	Q7Z6B7	7;2;2;1;1	7;2;2;1;1	7;2;2;1;1	7.6	7.6	7.6	124.26	468890	198380	503810	237470	142560	230210	0.0692431	1.91905	0.940391
HDGF	3068	P51858	23;1	23;1	22;1	80.8	80.8	77.5	26.788	232710000	59083000	153430000	126790000	30731000	74684000	0.141695	1.91737	0.939129
ATXN2L	11273	Q8WWM7	12	12	12	15.2	15.2	15.2	113.37	2749800	748330	1415900	1560200	387480	615940	0.159555	1.91683	0.938724
ACBD6	84320	Q9BR61	9	9	9	41.1	41.1	41.1	31.15	5746600	839510	521040	2922100	449540	337170	0.290612	1.91629	0.938315
PRPF19	27339	Q9UMS4	13	13	13	34.5	34.5	34.5	55.18	12510000	7173100	7464500	6552600	3409400	4207900	0.0466887	1.91586	0.937995
FNBP4	23360	Q8N3X1	18	18	18	21.2	21.2	21.2	110.26	5399000	1604100	1953900	2308800	975530	1398200	0.162879	1.91285	0.935727
IFT27	11020	Q9BW83	2	2	2	12.9	12.9	12.9	20.48	119580	119840	88675	83957	42504	45114	0.0184412	1.91225	0.935274
RFC2	5982	P35250	11	11	11	45.2	45.2	45.2	39.157	6874900	3254900	5638600	3754500	1594100	2898000	0.0560052	1.91211	0.935165
COPRS	55352	Q9NQ92	2	2	2	15.2	15.2	15.2	20.066	634730	110590	1023600	445120	65680	414980	0.194571	1.91073	0.934128
CHCHD4	131474	Q8N4Q1	3	3	3	30.3	30.3	30.3	15.996	2061800	580760	561970	990230	307620	379620	0.200404	1.91034	0.933826
PA2G4	5036	Q9UQ80	17	17	17	50.5	50.5	50.5	43.786	36044000	4067000	10786000	17911000	2440300	6296500	0.247673	1.90999	0.933564
RCN1	5954	Q15293	11	11	11	47.1	47.1	47.1	38.89	12591000	2483100	5812400	6844100	1272500	2837000	0.192991	1.90682	0.931166
RCN3	57333	Q96D15	8	8	8	32.3	32.3	32.3	37.493	5919000	2516100	4397200	2894600	1328500	2511200	0.0679799	1.90551	0.93018
MAPRE1	22919	Q15691	14	14	12	64.2	64.2	58.6	29.999	61369000	29515000	37249000	29373000	17443000	20436000	0.0592777	1.90527	0.929993
PTBP2	58155	Q9UKA9	6	6	6	23.2	23.2	23.2	57.49	357340	474970	99699	267060	222740	0	0.173176	1.90284	0.928151
SF3A3	10946	Q12874	19	19	19	46.9	46.9	46.9	58.848	37140000	34060000	20130000	18534000	18184000	11307000	0.0328196	1.90172	0.927303
YTHDC2	64848	Q9H6S0	18	18	18	14.1	14.1	14.1	160.25	1377500	754390	606510	678430	468350	294000	0.0864536	1.90064	0.926483
PSME3	10197	P61289	12	12	12	47.6	47.6	47.6	29.506	18027000	9185800	8645300	8173600	5420200	5294500	0.0750908	1.89843	0.924806
TMX4	56255	Q9H1E5	7	7	7	22.9	22.9	22.9	38.952	7131400	1117900	1508100	4178400	311990	650680	0.27028	1.89793	0.924428
GTF2F2	2963	P13984	10	10	10	47	47	47	28.38	9132200	2431900	1595100	4389300	1369100	1188800	0.235295	1.89417	0.921568
CDC16	8881	Q13042	7	7	7	14.5	14.5	14.5	71.655	1354300	448570	1950700	1046100	0	936470	0.171204	1.89328	0.920892
KHDRBS1	10657	Q07666	4;1;1	4;1;1	4;1;1	11.3	11.3	11.3	48.227	725700	793610	328350	276960	520560	179200	0.0882254	1.8917	0.919682
IPO7	10527	O95373	25	25	24	31.6	31.6	30.6	119.52	17793000	19111000	23199000	9715400	9838700	12219000	0.00328358	1.89163	0.919631
MRPL38	64978	Q96DV4	13	13	13	39.5	39.5	39.5	44.596	11602000	1978000	8708900	6708400	503260	4572300	0.179509	1.89146	0.919501
P3H1	64175	Q32P28	18	18	18	36.1	36.1	36.1	83.393	17069000	6155200	11633000	9948300	3158600	5343500	0.108356	1.88924	0.917805
RTF1	23168	Q92541	22	22	22	31	31	31	80.313	26761000	18076000	19454000	15213000	8833200	9987600	0.0194805	1.88903	0.917649
IPO9	55705	Q96P70	11	11	11	13.2	13.2	13.2	115.96	460390	1257800	996140	314250	494870	628000	0.0829906	1.88873	0.917416
KIF5B	3799	P33176	13;4	13;4	9;0	20.1	20.1	14.7	109.68	460020	105860	118230	362430	0	0	0.278468	1.88756	0.916526
TBL2	26608	Q9Y4P3	12	12	12	34.2	34.2	34.2	49.797	12403000	760570	1730700	7360400	0	531740	0.312653	1.88723	0.916269
FKBP10	60681	Q96AY3	9	9	9	16.7	16.7	16.7	64.244	9150200	992080	260080	4709500	662190	140480	0.31835	1.88716	0.916219
ELP5	23587	Q8TE02	2	2	2	7.3	7.3	7.3	34.841	1478200	155110	123350	818500	0	112440	0.310576	1.88697	0.916075
HDGFL2	84717	Q7Z4V5	15;1	14;0	14;0	26.7	25.5	25.5	74.316	26364000	19531000	6265800	13108000	10638000	3915100	0.138928	1.88571	0.915107
EXOSC9	5393	Q06265	6	6	6	18	18	18	48.948	2222100	2371700	450870	975950	1370800	328490	0.157365	1.88569	0.915092
TRA2B	6434	P62995	6	4	4	26	20.1	20.1	33.665	4872200	1199400	2536400	2537600	706540	1323800	0.162367	1.88444	0.914134
DNAJA3	9093	Q96EY1	4	4	4	9.8	9.8	9.8	52.488	1626800	238190	597190	1036700	147940	122180	0.247436	1.8841	0.913876
HTATSF1	27336	O43719	40	40	40	57.7	57.7	57.7	85.852	78482000	55647000	53431000	38226000	35852000	25607000	0.0150574	1.88153	0.911904
JMJD6	23210	Q6NYC1	8	8	8	28.3	28.3	28.3	46.461	4293800	660370	1247900	2184800	432590	681420	0.241347	1.88009	0.910804
PRDX4	10549	Q13162	13	13	11	63.1	63.1	57.6	30.54	27457000	12841000	46441000	15363000	7025800	23755000	0.14037	1.87975	0.910544
TRIM26	7726	Q12899	13	13	13	30.6	30.6	30.6	62.165	1201800	4527200	1338500	601020	2794600	365750	0.227513	1.87897	0.909942
HNRNPA2B1	3181	P22626	20	20	19	60.3	60.3	57.8	37.429	316230000	70996000	135650000	169900000	36496000	71919000	0.192169	1.87872	0.90975
HMGCS1	3157	Q01581	8;1	8;1	8;1	17.7	17.7	17.7	57.293	1417400	849490	717060	699510	496320	392780	0.0582719	1.87834	0.909458
AP3D1	8943	O14617	31	31	31	30.9	30.9	30.9	130.16	10447000	3071300	2535100	5442600	1825700	1279100	0.216078	1.87816	0.909321
SRRM2	23524	Q9UQ35	5	5	5	2.3	2.3	2.3	299.61	4144600	1739200	3462900	2595100	896810	1485300	0.0850733	1.8779	0.90912
GINS4	84296	Q9BRT9	9	9	9	47.1	47.1	47.1	26.047	12358000	6117100	5472300	5693000	3709700	3350800	0.0910239	1.87771	0.908976
DHPS	1725	P49366	12	12	12	45.8	45.8	45.8	40.97	9845000	268870	2424100	5021300	225370	1430600	0.289436	1.87771	0.908974
SLC7A5	8140	Q01650	3	3	3	8.7	8.7	8.7	55.01	3374000	524150	772210	1934200	177440	376350	0.266464	1.87716	0.908553
SLC25A10	1468	Q9UBX3	6	6	6	28.9	28.9	28.9	31.282	2039400	265390	1800000	1041900	157130	989560	0.182387	1.87554	0.907307
MRPS15	64960	P82914	8	8	8	28.4	28.4	28.4	29.842	4130800	1962100	3218700	2248700	783120	1940300	0.0669152	1.87276	0.905168
USP5	8078	P45974	13;1	13;1	13;1	22.1	22.1	22.1	95.785	2276400	149680	512210	1329500	111600	128180	0.292829	1.87238	0.904874
EFTUD2	9343	Q15029	37	37	36	52.7	52.7	51.6	109.43	30450000	23210000	22223000	16591000	11807000	12140000	0.00873683	1.8719	0.904502
NTPCR	84284	Q9BSD7	3	3	3	23.7	23.7	23.7	20.713	517480	159070	592400	301200	92888	284800	0.129327	1.86916	0.90239
SNRPA1	6627	P09661	13	13	13	56.9	56.9	56.9	28.415	125160000	50329000	49906000	67992000	28724000	23906000	0.144886	1.86861	0.901962
ISY1	57461	Q9ULR0	6	6	6	22.8	22.8	22.8	32.992	11825000	4526600	8081400	7131700	2213300	3733700	0.106687	1.86815	0.901612
ATP5PO	539	P48047	7	7	7	45.5	45.5	45.5	23.277	1992500	1130200	2716900	1211600	477900	1436700	0.0853469	1.86795	0.901459
HMMR	3161	O75330	7	7	7	13.1	13.1	13.1	84.099	621960	557530	133110	308400	394520	0	0.17761	1.86735	0.900995
IQGAP1	8826	P46940	56;3;1	56;3;1	53;1;0	42.1	42.1	40.8	189.25	21904000	5649400	15833000	12637000	3160000	7437300	0.143634	1.86734	0.900987
RHOF	54509	Q9HBH0	4	4	4	27	27	27	23.625	1288200	119760	239770	570430	170780	142340	0.277541	1.8649	0.899096
SNRNP70	6625	P08621	18	18	18	31.6	31.6	31.6	51.556	71232000	76968000	55032000	38506000	40735000	29739000	0.00652963	1.86486	0.899064
USE1	55850	Q9NZ43	3	3	3	13.9	13.9	13.9	29.371	468180	35936	33563	288370	0	0	0.32851	1.86455	0.898824
AP3B1	8546	O00203	41;8	41;8	41;8	42.3	42.3	42.3	121.32	27828000	26339000	22378000	15390000	13097000	12626000	0.00150415	1.86182	0.896713
SETD7	80854	Q8WTS6	13	13	13	53.6	53.6	53.6	40.72	24467000	2695400	10031000	12975000	520960	6491100	0.239035	1.86087	0.89598
PDCL	5082	Q13371	9;1	9;1	9;1	37.5	37.5	37.5	34.281	4242400	2163500	4698800	2175300	1081800	2719800	0.0678732	1.85794	0.893701
SRRT	51593	Q9BXP5	30;1;1	30;1;1	30;1;1	35.6	35.6	35.6	100.67	39201000	21794000	24688000	18653000	14387000	13113000	0.039846	1.8565	0.892585
OGFOD1	55239	Q8N543	22	22	22	43.2	43.2	43.2	63.245	19820000	5038700	4330800	11174000	2939300	1614200	0.243543	1.85595	0.89216
DCK	1633	P27707	7	7	7	28.1	28.1	28.1	30.518	4095800	2235000	942910	2451000	741150	727190	0.179368	1.85585	0.892081
P4HB	5034	P07237	42;1	42;1	42;1	69.5	69.5	69.5	57.116	264810000	210180000	170600000	143170000	116090000	88750000	0.017286	1.85509	0.891489
PSMA1	5682	P25786	24	24	24	90.9	90.9	90.9	29.555	466670000	232050000	238180000	250500000	137500000	117430000	0.0880127	1.85367	0.890384
SNX6	58533	Q9UNH7	10;1	10;1	8;1	24.4	24.4	20.4	46.648	3151700	133740	1475700	1877400	0	692810	0.258873	1.85243	0.889421
SSSCA1	10534	O60232	8	8	8	35.2	35.2	35.2	21.474	14804000	5373500	11784000	8109700	2975000	6187200	0.097985	1.85049	0.887908
PSMD14	10213	O00487	6	6	6	27.4	27.4	27.4	34.577	9894300	1461700	4665900	5212000	703400	2747200	0.213834	1.84955	0.887173
DUS2	54920	Q9NX74	12	12	12	31.8	31.8	31.8	55.05	2930600	1418400	933160	1651800	665480	539190	0.155202	1.84919	0.886895
TMED2	10959	Q15363	6	6	6	35.3	35.3	35.3	22.761	1570200	1640700	5197900	994090	1154400	2401400	0.185491	1.84813	0.886068
STRN	6801	O43815	13	13	13	20.5	20.5	20.5	86.131	1741700	856350	519510	1114400	230580	342930	0.178551	1.84699	0.885179
FAF2	23197	Q96CS3	11	11	11	37.1	37.1	37.1	52.623	3171200	420050	4985400	1868100	168160	2609300	0.217387	1.8462	0.884562
NFU1	27247	Q9UMS0	5	5	5	26	26	26	28.462	2488800	1473700	3635700	1491200	852810	1775400	0.0820255	1.84449	0.88322
MAP7	9053	Q14244	7	7	7	9.5	9.5	9.5	84.051	9406500	1175700	92273	5457000	332700	0	0.329895	1.8437	0.882604
UBA52	7311	P62987	5;5;5;5	5;5;5;5	5;5;5;5	38.3	38.3	38.3	14.728	68330000	29781000	39084000	36604000	16303000	21574000	0.0930194	1.84201	0.881284
RANGAP1	5905	P46060	32	32	32	64.2	64.2	64.2	63.541	65957000	44703000	45215000	37865000	23890000	23091000	0.0246607	1.83715	0.877471
GOLIM4	27333	O00461	25	25	25	39.5	39.5	39.5	81.879	49920000	40807000	29168000	27272000	21370000	16646000	0.0270996	1.8364	0.876882
THUMPD3	25917	Q9BV44	22	22	22	48.1	48.1	48.1	57.002	20644000	18307000	8279200	12391000	9962400	3384100	0.0991193	1.83507	0.875838
UQCRC2	7385	P22695	18	18	18	50.1	50.1	50.1	48.442	51203000	4411600	14519000	27616000	2378400	8237600	0.272894	1.83442	0.875325
RPP40	10799	O75818	9	9	9	39.7	39.7	39.7	41.833	1826200	935600	1646100	792000	654460	956690	0.039683	1.83422	0.875165
EXOSC5	56915	Q9NQT4	4	4	4	31.1	31.1	31.1	25.249	1802300	476060	478570	878070	311790	313570	0.216664	1.83376	0.874805
MAPRE2	10982	Q15555	9	8	7	31.5	29.7	26.6	37.031	3615900	428710	1931500	1813800	200580	1244800	0.215416	1.83362	0.874698
FAM120A	23196	Q9NZB2	20	20	20	24.8	24.8	24.8	121.89	4221400	982740	2905100	2502900	494980	1427800	0.164372	1.83232	0.873668
POLR2E	5434	P19388	9	9	9	49	49	49	24.551	13341000	7381600	15836000	7576000	4206000	8182800	0.0595368	1.83115	0.872752
VPS50	55610	Q96JG6	6	6	6	9.1	9.1	9.1	111.17	244820	125790	158870	143490	68246	77653	0.0668975	1.82965	0.871566
LARP7	51574	Q4G0J3	15	15	15	33.7	33.7	33.7	66.898	8822800	5173100	1633200	4904700	3161900	476710	0.19416	1.8294	0.871368
MSH2	4436	P43246	33	33	33	40	40	40	104.74	21154000	5812600	6427500	11453000	3021000	3782400	0.212708	1.82917	0.871191
MTPAP	55149	Q9NVV4	4	4	4	10.3	10.3	10.3	66.171	644660	305200	191770	345190	108150	171430	0.162125	1.82728	0.869698
COPS8	10920	Q99627	5	5	5	42.6	42.6	42.6	23.225	8778000	4337300	5299000	4915100	2431000	2745200	0.0748405	1.82477	0.867715
EPPK1	83481	P58107	11	11	9	8.3	8.3	6	555.65	508680	70741	203890	274610	39948	114860	0.23353	1.82412	0.867203
PSMD9	5715	O00233	3	3	3	13.9	13.9	13.9	24.682	1088200	130540	420050	692930	0	206120	0.260072	1.8228	0.866158
POLR3A	11128	O14802	22;1	22;1	22;1	18.8	18.8	18.8	155.64	2047100	825190	525210	1137600	504070	223650	0.198203	1.8214	0.86505
SNRNP200	23020	O75643	51	51	51	26.7	26.7	26.7	244.5	5762300	2376700	7517400	3339600	1400100	3858600	0.117452	1.82087	0.864629
CD2BP2	10421	O95400	10	10	10	50.4	50.4	50.4	37.646	15471000	2998600	6997700	8647500	1637900	3711200	0.208273	1.81953	0.86357
U2SURP	23350	O15042	19	19	19	22.4	22.4	22.4	118.29	5301900	946030	3060300	2880900	550110	1685300	0.191362	1.81932	0.863403
SRSF1	6426	Q07955	14	14	14	48	48	48	27.744	130950000	47694000	48445000	64842000	29481000	30500000	0.159451	1.81929	0.863374
RNF34	80196	Q969K3	7	7	7	27.4	27.4	27.4	41.64	1019300	523500	1041900	731980	339010	350540	0.0712733	1.81825	0.862552
TRIM16	10626	O95361	16;7	16;7	16;7	38.8	38.8	38.8	63.954	4851500	5567800	5300900	1939900	3830600	2876300	0.00783956	1.81804	0.862381
NUDCD1	84955	Q96RS6	9	9	9	22	22	22	66.755	1000800	2398500	279320	705710	1185400	132380	0.235128	1.81796	0.862319
PSMD10	5716	O75832	9	9	9	56.2	56.2	56.2	24.428	14418000	6638500	9455700	8211500	3344900	5238300	0.0815282	1.81678	0.86138
NAP1L1	4673	P55209	15	14	14	41.9	39.4	39.4	45.374	178310000	78951000	94902000	95110000	44605000	54258000	0.100449	1.81553	0.860387
PSMD11	5717	O00231	23	23	23	61.4	61.4	61.4	47.463	81922000	11176000	21393000	45326000	4980500	12769000	0.26765	1.81514	0.860083
CAPZA1	829	P52907	11	11	9	59.8	59.8	50.3	32.922	47338000	6564900	15232000	26248000	3506000	8351800	0.25336	1.81429	0.859404
UBR5	51366	O95071	44	44	44	17.5	17.5	17.5	309.35	2652700	380240	923330	1458800	176280	546440	0.24625	1.81354	0.858807
NDUFS2	4720	O75306	7	7	7	21.8	21.8	21.8	52.545	4201000	339670	1584900	2221600	228380	927730	0.256727	1.81353	0.858799
NARS2	79731	Q96I59	15	15	15	47.4	47.4	47.4	54.089	14514000	1775400	5504400	7773000	590820	3656600	0.246175	1.81306	0.85843
TMX1	81542	Q9H3N1	4	4	4	13.9	13.9	13.9	31.791	2111600	1523200	2591700	1130800	877410	1426400	0.0276301	1.81287	0.858275
SCRN1	9805	Q12765	12	12	12	42.3	42.3	42.3	46.382	19752000	3913300	6224800	11822000	1955700	2710200	0.244494	1.81285	0.85826
WDR61	80349	Q9GZS3	13	13	13	60.7	60.7	60.7	33.58	56019000	26897000	26956000	30811000	15737000	14073000	0.105986	1.81244	0.857934
XRCC5	7520	P13010	49	49	49	74	74	74	82.704	226690000	134740000	166760000	128710000	74073000	88900000	0.0332891	1.81084	0.856656
TMA16	55319	Q96EY4	3	3	3	21.2	21.2	21.2	23.864	943640	120010	202720	551410	42494	106880	0.286094	1.80708	0.853657
SRPK2	6733	P78362	10;2	7;0	7;0	17.7	13.5	13.5	77.526	1235000	581630	381750	795430	269830	151600	0.185428	1.8066	0.853278
SEC24A	10802	O95486	4	4	4	5.3	5.3	5.3	119.75	70542	52585	360600	21782	17192	228840	0.293176	1.80621	0.852962
SRSF9	8683	Q13242	10	10	10	40.3	40.3	40.3	25.542	5875400	2042300	5100900	3293100	1177000	2739000	0.109645	1.80586	0.852683
RPP30	10556	P78346	12	12	12	52.2	52.2	52.2	29.321	12378000	2726700	4611900	6761500	1699000	2465100	0.215385	1.80462	0.851698
ATP5F1B	506	P06576	24	24	24	70.7	70.7	70.7	56.559	49251000	4312400	15462000	27976000	1671400	8602200	0.273797	1.8046	0.851683
MCM7	4176	P33993	44	44	44	59	59	59	81.307	237750000	113810000	121720000	131050000	62629000	68591000	0.0990957	1.80455	0.851641
CNOT7	29883	Q9UIV1	5	5	5	32.3	32.3	32.3	32.745	2247700	854560	251920	1218400	351560	288820	0.246913	1.80451	0.851604
PRRC2C	23215	Q9Y520	26	26	26	10.5	10.5	10.5	316.91	1708800	121900	400010	987470	61322	187940	0.295712	1.80371	0.85097
CSNK2B	1460	P67870	10	10	10	52.1	52.1	52.1	24.942	34787000	13793000	43796000	19957000	7382300	23882000	0.124664	1.80347	0.850774
DDX42	11325	Q86XP3	17	17	17	28.9	28.9	28.9	102.97	1495100	1362100	2577200	757890	637450	1621100	0.089048	1.80159	0.849274
PPP4C	5531	P60510	15	15	13	68.4	68.4	63.5	35.08	47148000	11549000	16058000	25497000	6700100	9327300	0.215163	1.80027	0.848211
HUS1	3364	O60921	6	6	6	27.1	27.1	27.1	31.691	1772400	2020000	1914400	1082300	963220	1126100	0.00031005	1.79933	0.847462
UBA2	10054	Q9UBT2	21	21	21	48.3	48.3	48.3	71.223	14380000	6128800	15235000	8407200	3704600	7776200	0.0899296	1.79725	0.845795
CDK5	1020	Q00535	9	8	8	31.2	28.4	28.4	33.304	3632200	1328200	1108500	1789700	813400	776970	0.181205	1.7955	0.844382
SNX2	6643	O60749	8	6	6	20.6	16.6	16.6	58.47	1125400	509310	1589600	847500	397540	551250	0.116821	1.79498	0.84397
CCDC6	8030	Q16204	13	13	13	31.2	31.2	31.2	53.29	1570800	4860900	3743500	1052800	2240000	2378900	0.113668	1.79403	0.843204
TMED1	11018	Q13445	5	5	5	21.1	21.1	21.1	25.206	12520000	2688600	2669100	6924500	1512100	1530000	0.259947	1.79376	0.842988
AIMP2	7965	Q13155	13	13	13	46.2	46.2	46.2	35.348	35097000	12536000	16224000	20628000	7908700	7089000	0.158785	1.79244	0.841926
PURB	5814	Q96QR8	15;3	15;3	13;2	53.5	53.5	49.7	33.24	25349000	8925700	18239000	13854000	5257800	10193000	0.111485	1.79198	0.841557
RALY	22913	Q9UKM9	7	7	7	19.6	19.6	19.6	32.463	4500300	1078900	2193200	2250600	1119100	968050	0.17557	1.7918	0.841413
RIC8A	60626	Q9NPQ8	12	12	11	28.4	28.4	25.8	59.709	623620	1496300	1589800	290890	888940	890670	0.105258	1.7917	0.841331
TRA2A	29896	Q13595	7	7	5	26.6	26.6	20.6	32.688	4509500	786380	1766100	2603200	344050	995860	0.234474	1.79097	0.840739
ELP3	55140	Q9H9T3	15	15	15	33.3	33.3	33.3	62.258	3662800	3230600	1343700	2579200	1242200	784640	0.123311	1.78833	0.83861
DRG1	4733	Q9Y295	9	9	9	33.2	33.2	33.2	40.542	3397600	412140	1037700	1956600	60936	693330	0.270362	1.78815	0.838469
IGF2R	3482	P11717	25	25	25	10.6	10.6	10.6	274.37	1961300	319780	816920	925250	195720	612730	0.219596	1.78693	0.837483
CTNNBL1	56259	Q8WYA6	18	18	18	30.7	30.7	30.7	65.173	13405000	8368400	7780200	7183000	5157400	4211100	0.0474027	1.78555	0.836372
DBR1	51163	Q9UK59	4	4	4	9.7	9.7	9.7	61.554	2818800	1312900	966580	1559300	643770	652290	0.155314	1.78551	0.836338
MYH14	79784	Q7Z406	12	4	4	5.9	2.5	2.5	227.87	256590	27098	748080	123060	15666	439230	0.287243	1.7852	0.836087
POLR2C	5432	P19387	10	10	10	50.5	50.5	50.5	31.441	14101000	4774800	5900700	8564900	2388600	2929000	0.181542	1.78473	0.835705
HMGN5	79366	P82970	7	7	7	28.4	28.4	28.4	31.524	4739800	3792700	4668300	1952500	2544200	2903300	0.00466834	1.78389	0.835028
DHX15	1665	O43143	26	26	25	39.4	39.4	38.2	90.932	7121900	2968800	7923600	5253800	1039800	3810000	0.126014	1.78296	0.834273
HNRNPUL1	11100	Q9BUJ2	40	40	39	51.2	51.2	50.5	95.737	127280000	56272000	68325000	68207000	32052000	41051000	0.103337	1.78244	0.833856
RCL1	10171	Q9Y2P8	4	4	4	13.4	13.4	13.4	40.842	475770	229540	470320	225740	161190	272680	0.0601884	1.78231	0.833749
TMED7	51014	Q9Y3B3	7	7	7	41.1	41.1	41.1	25.171	8624800	2089300	5570600	4634900	1188500	3313500	0.1638	1.7823	0.83374
RPL19	6143	P84098	6	6	6	25.5	25.5	25.5	23.466	10400000	5020200	12661000	5621200	2924900	7222900	0.0941181	1.78079	0.832513
PPP4R2	151987	Q9NY27	14	14	14	42.2	42.2	42.2	46.898	12612000	15476000	12158000	7129400	8618000	6870700	0.00371707	1.77937	0.831368
G3BP1	10146	Q13283	15;1	15;1	13;0	43.8	43.8	39.9	52.164	37838000	26637000	20025000	20667000	15499000	11352000	0.0515196	1.77827	0.830477
DDRGK1	65992	Q96HY6	5	5	5	25.8	25.8	25.8	35.61	2102900	91793	269910	1159600	50481	176420	0.324625	1.77757	0.829907
EIF4G1	1981	Q04637	47;1	47;1	44;1	32.8	32.8	31	175.49	30486000	11975000	26007000	17715000	6329600	14496000	0.100507	1.77652	0.829051
ANP32B	10541	Q92688	11	8	8	37.1	29.1	29.1	28.787	487260000	130540000	190380000	225430000	94276000	135650000	0.185637	1.77483	0.827682
TJP1	7082	Q07157	23	23	23	16.3	16.3	16.3	195.46	2425400	591330	738830	1543800	243550	328940	0.245869	1.7746	0.827491
USP7	7874	Q93009	40;1	40;1	40;1	41.1	41.1	41.1	128.3	14030000	10119000	11079000	7523200	6286700	6064700	0.0076878	1.77251	0.825797
EIF3D	8664	O15371	22	22	22	58	58	58	63.972	16385000	21737000	11287000	10506000	10235000	7138100	0.0443344	1.77226	0.82559
GNAI3	2773	P08754	10	6	6	35	22.3	22.3	40.532	1421400	871130	2499000	685090	404310	1614300	0.155956	1.77221	0.825551
CTTN	2017	Q14247	22	22	22	44.5	44.5	44.5	61.585	25185000	17616000	12455000	16063000	10632000	4498700	0.0913593	1.77138	0.824876
AHCY	191	P23526	3	3	3	4.9	4.9	4.9	47.716	1907900	1133400	1094600	873150	764610	698840	0.0451144	1.77005	0.823791
CDC37	11140	Q16543	16	16	16	43.4	43.4	43.4	44.468	141420000	22088000	69437000	81620000	9743500	40307000	0.225521	1.76915	0.823057
ILF3	3609	Q12906	29	29	25	40.7	40.7	37.5	95.337	22364000	14847000	18531000	13286000	8807700	9440900	0.0176772	1.76765	0.821829
RPL18	6141	Q07020	7	7	7	35.1	35.1	35.1	21.634	19100000	11835000	20097000	13045000	6589300	9245000	0.0413756	1.76708	0.821366
COPS3	8533	Q9UNS2	12	12	12	43.5	43.5	43.5	47.873	29987000	5284400	10458000	15975000	3284300	6635900	0.238257	1.76594	0.820437
ACTN4	81	O43707	73	73	46	78.5	78.5	53	104.85	563740000	337450000	474020000	316640000	188770000	273400000	0.0292659	1.76578	0.820309
MARS	4141	P56192	34	34	34	49.1	49.1	49.1	101.11	46318000	30403000	32161000	26871000	16600000	18212000	0.0288271	1.76519	0.819821
ATAD3A	55210	Q9NVI7	17	17	4	33.1	33.1	9.3	71.368	1766600	2176100	682900	1059700	1433800	128010	0.160722	1.76448	0.819242
SLC25A3	5250	Q00325	11	11	11	31.5	31.5	31.5	40.094	32031000	11762000	12289000	18114000	6588900	7091000	0.175003	1.76392	0.818788
UPF1	5976	Q92900	33	33	33	36.5	36.5	36.5	124.34	9663400	7387400	7466500	5831100	4355900	3717100	0.0110482	1.76331	0.81829
CUL4A	8451	Q13619	12	12	9	17.5	17.5	13.6	87.679	3075500	1205000	1939500	1221400	620890	1690200	0.112815	1.7608	0.816229
MTCH2	23788	Q9Y6C9	13	13	13	51.5	51.5	51.5	33.331	18422000	8351600	8294900	11307000	3604900	5010400	0.143607	1.76026	0.815792
SF3B4	10262	Q15427	7	7	7	26.2	26.2	26.2	44.385	13980000	3616100	4615600	7586300	2430400	2611900	0.218767	1.75884	0.814625
TMED9	54732	Q9BVK6	10	10	9	36.6	36.6	29.4	27.277	21304000	5054900	18772000	12452000	2841200	10380000	0.164188	1.7579	0.813852
ZNF622	90441	Q969S3	14	14	14	36.5	36.5	36.5	54.271	3802800	5214800	4010400	1850900	3351400	2212200	0.0206676	1.7571	0.813194
UBE2Q1	55585	Q7Z7E8	5;1	5;1	5;1	19.9	19.9	19.9	46.126	5082900	69026	732500	2953000	57095	339550	0.333534	1.75673	0.812893
VDAC2	7417	P45880	11	11	11	52.4	52.4	52.4	31.566	5321800	2140700	3164600	3250300	909940	1891600	0.128989	1.75601	0.812302
LRPPRC	10128	P42704	71	71	71	55.3	55.3	55.3	157.9	43960000	13530000	23085000	26083000	6965300	12865000	0.168785	1.75494	0.81142
DHX57	90957	Q6P158	25	25	23	21.2	21.2	19.8	155.6	4904300	1548600	2054000	2801600	1001400	1046000	0.183713	1.75436	0.810946
WDR5	11091	P61964	12;1	12;1	12;1	53	53	53	36.588	12905000	3344200	5206100	7232700	2128100	2880200	0.204333	1.75274	0.809613
SFXN3	81855	Q9BWM7	10	9	9	45.2	39.3	39.3	35.503	7515000	2592100	2303700	3737600	1443900	1902300	0.193481	1.752	0.809001
PSMC5	5705	P62195	25	24	23	64.3	62.6	59.6	45.626	101610000	12783000	51114000	59209000	7107700	28151000	0.235959	1.752	0.808999
UBAP2L	9898	Q14157	6	6	6	8.6	8.6	8.6	114.53	910070	37668	96081	508380	0	87603	0.33368	1.75142	0.808528
SDF2L1	23753	Q9HCN8	4	4	4	29.4	29.4	29.4	23.598	898590	253500	186030	543370	128600	92394	0.258383	1.75063	0.807876
HSPA4	3308	P34932	36	36	34	55.2	55.2	51.7	94.33	27187000	11017000	18286000	17210000	6406700	8672300	0.115524	1.74951	0.806953
HNRNPU	3192	Q00839	37	36	36	50.7	49.9	49.9	90.583	292480000	218810000	205620000	171880000	121600000	116310000	0.0169525	1.74946	0.806907
ATP5F1C	509	P36542	8	8	8	27.9	27.9	27.9	32.996	2484500	3198400	3586000	1097800	1801800	2399800	0.0279121	1.74905	0.806569
CYC1	1537	P08574	11	11	11	46.2	46.2	46.2	35.422	126430000	58427000	45359000	71369000	30479000	29833000	0.157701	1.74829	0.805941
PPP6C	5537	O00743	13	13	13	50.5	50.5	50.5	35.144	37236000	12912000	12447000	22912000	6436600	6466700	0.208142	1.74772	0.805471
PTPMT1	114971	Q8WUK0	5	5	5	27.9	27.9	27.9	22.843	1522500	361880	1037700	855390	356140	461070	0.161223	1.74703	0.804903
EIF3A	8661	Q14152	62;1	62;1	62;1	42.3	42.3	42.3	166.57	27771000	23970000	27739000	14961000	14804000	15746000	0.000471286	1.74639	0.804377
CSPG4	1464	Q6UVK1	30	30	30	16.8	16.8	16.8	250.53	3102800	682360	1919800	1751200	355100	1163600	0.185843	1.74469	0.80297
ACTC1	70	P68032	15;14;14;14	4;4;3;4	4;4;3;4	44.6	17.2	17.2	42.019	77138000	3521300	20837000	45098000	1511400	11574000	0.303038	1.74442	0.802748
DDX1	1653	Q92499	20	20	20	35.1	35.1	35.1	82.431	7198000	5103000	6428600	3907100	2996100	3833800	0.00855672	1.7444	0.802729
FTL	2512	P02792	7	7	7	43.4	43.4	43.4	20.019	5339100	1537200	4937300	3119700	794130	2859200	0.150022	1.74421	0.802575
PSMB3	5691	P49720	12	12	12	50.2	50.2	50.2	22.949	47531000	33428000	77131000	34582000	16141000	39929000	0.10117	1.74392	0.802335
BRIX1	55299	Q8TDN6	5	5	5	15.3	15.3	15.3	41.401	1661400	125540	294770	1087100	107220	0	0.323042	1.74301	0.80158
CHERP	10523	Q8IWX8	10	10	10	13.1	13.1	13.1	103.7	2791300	2372900	2021300	1492100	1251100	1380200	0.0059514	1.74262	0.801254
PRPS2	5634	P11908	11	4	3	48.4	18.2	14.2	34.769	889550	261980	1059800	638920	109150	523110	0.171103	1.73959	0.798746
ATG3	64422	Q9NT62	8	8	8	23.6	23.6	23.6	35.864	14984000	4431400	7359700	8209300	3008200	4181400	0.170843	1.73877	0.798065
EXOSC7	23016	Q15024	12	12	12	56.4	56.4	56.4	31.821	12283000	2924400	3254100	6641700	2010500	1967400	0.24459	1.73844	0.79779
QARS	5859	P47897	28	27	27	41.5	40.5	40.5	87.798	25386000	11823000	14639000	17035000	6525500	6272400	0.124522	1.73795	0.797384
GPS1	2873	Q13098	13	13	13	32	32	32	55.536	7845500	7023700	2217800	4536900	3055100	2243800	0.133868	1.73723	0.796785
DDB1	1642	Q16531	47	47	47	46.1	46.1	46.1	126.97	78080000	44391000	39878000	45530000	25855000	22080000	0.0890769	1.737	0.7966
NUP37	79023	Q8NFH4	7	7	7	28.8	28.8	28.8	36.707	11391000	2301600	2841700	6638600	1317500	1565600	0.265721	1.73649	0.796171
ARCN1	372	P48444	33	33	33	52.6	52.6	52.6	57.21	122090000	105070000	77252000	69701000	66965000	38794000	0.0292781	1.73494	0.794883
WDR92	116143	Q96MX6	14	14	14	45.7	45.7	45.7	39.74	15421000	5166400	9136800	8457600	3074700	5607600	0.140336	1.73421	0.794279
ATP6V1A	523	P38606	4	4	4	9.1	9.1	9.1	68.303	280260	91862	135880	278130	0	15013	0.269499	1.73295	0.79323
EXD2	55218	Q9NVH0	10	10	10	25	25	25	70.352	117820	949900	1457100	78521	586700	793070	0.234265	1.73136	0.791902
NOL3	8996	O60936	6	6	6	48.6	48.6	48.6	22.629	6333300	1097000	2380700	3520300	677450	1469700	0.241576	1.73111	0.7917
CSNK2A2	1459	P19784	19	19	17	64.3	64.3	60.9	41.213	44134000	10949000	14594000	26161000	5490900	8642300	0.235531	1.72921	0.79011
HNRNPA3	220988	P51991	13	12	12	35.7	33.9	33.9	39.594	49501000	14292000	30170000	29526000	7979300	16863000	0.165621	1.72827	0.789327
EIF3K	27335	Q9UBQ5	9	9	9	54.6	54.6	54.6	25.059	10272000	4353900	11303000	6713800	2700800	5588300	0.107411	1.72826	0.78932
PDCL3	79031	Q9H2J4	13	13	13	66.5	66.5	66.5	27.614	47460000	10180000	14510000	29541000	5612200	6599200	0.256489	1.72804	0.78914
AHCYL1	10768	O43865	22	22	10	43.6	43.6	23.2	58.951	5678000	6466500	1944300	2849100	4296300	1011100	0.153194	1.72731	0.788527
RPLP0	6175	P05388	18;11	18;11	18;11	61.8	61.8	61.8	34.273	304170000	52690000	97123000	186260000	24129000	52479000	0.26384	1.72704	0.7883
NSUN2	54888	Q08J23	46	46	46	77.4	77.4	77.4	86.47	105880000	64991000	66299000	64378000	34664000	38328000	0.0558557	1.72651	0.787855
EIF3B	8662	P55884	31	31	31	48.9	48.9	48.9	92.48	78130000	50621000	51479000	45216000	28428000	30771000	0.0364007	1.72609	0.78751
LEO1	123169	Q8WVC0	19	19	19	34.7	34.7	34.7	75.403	19433000	10845000	8721900	12635000	5348800	4621400	0.129399	1.72526	0.786816
PACSIN2	11252	Q9UNF0	14	14	14	30.2	30.2	30.2	55.738	11961000	16651000	8336900	7320500	9889300	4221300	0.0751392	1.72408	0.785826
BAG2	9532	O95816	9	9	9	45.5	45.5	45.5	23.772	22629000	7369100	9185100	11187000	5066300	6484700	0.173807	1.72325	0.78513
GSPT1	2935	P15170	15	15	6	33.5	33.5	17.6	55.755	5040100	4341700	2644100	3018700	2647600	1313800	0.0642503	1.72288	0.784825
CALU	813	O43852	21	21	21	66.7	66.7	66.7	37.106	174640000	14004000	39717000	95591000	11100000	25864000	0.30018	1.72276	0.784725
ATN1	1822	P54259	2	2	2	1.9	1.9	1.9	125.41	267180	106680	321170	139720	101550	162310	0.10979	1.72216	0.784221
EIF3G	8666	O75821	15	15	15	51.6	51.6	51.6	35.611	54002000	7864600	17273000	32258000	4085500	9671200	0.270023	1.71988	0.782305
EEF1A1	1915	P68104	18;16	9;8	9;8	61.3	34.2	34.2	50.14	120680000	12118000	31074000	71539000	6588300	17158000	0.294882	1.7198	0.782244
TXNRD1	7296	Q16881	7	7	7	17.7	17.7	17.7	70.905	1029400	394410	669130	719840	314250	184730	0.149629	1.71719	0.780046
EIF3C	8663	Q99613	29;27	29;27	29;27	33.1	33.1	33.1	105.34	40226000	23512000	25245000	24543000	12846000	14458000	0.0636091	1.71626	0.779269
COPS7B	64708	Q9H9Q2	8	8	8	45.8	45.8	45.8	29.622	4242100	2960900	2741600	2546700	1653000	1594700	0.034498	1.71624	0.779254
ABCF1	23	Q8NE71	19	19	19	28.8	28.8	28.8	95.925	8524100	4293900	2731600	4989500	2479100	1592500	0.17094	1.71608	0.779119
DDX23	9416	Q9BUQ8	10	10	10	12.7	12.7	12.7	95.581	1466600	2842800	1701100	893300	1850900	763090	0.100652	1.71372	0.777128
HNRNPK	3190	P61978	21	21	21	57	57	57	50.976	55069000	57718000	45754000	30116000	35733000	26745000	0.00398991	1.71222	0.775865
RPP25	54913	Q9BUL9	6	6	6	48.2	48.2	48.2	20.632	2448900	335660	982260	1479000	215220	506540	0.25776	1.7116	0.775345
CCAR2	57805	Q8N163	31	31	31	42.8	42.8	42.8	102.9	21252000	11016000	14803000	12591000	6805000	8117600	0.0664663	1.71083	0.774694
UBE2Z	65264	Q9H832	10	10	10	31.1	31.1	31.1	38.21	17691000	2369600	5675500	10320000	1331300	3393600	0.272345	1.71062	0.774519
POR	5447	P16435	14	14	14	31.3	31.3	31.3	76.689	6497800	3205400	2471500	3321500	2322900	1478300	0.139809	1.70928	0.77339
ELAVL1	1994	Q15717	12;1;1	12;1;1	12;1;1	44.2	44.2	44.2	36.091	36800000	10664000	10444000	21377000	5912200	6604900	0.23617	1.7085	0.772729
BZW1	9689	Q7L1Q6	17	17	15	42.7	42.7	39.6	48.043	24281000	865100	4058300	13637000	735980	2743100	0.327411	1.70626	0.770833
MRPS7	51081	Q9Y2R9	8	8	8	40.9	40.9	40.9	28.134	7689800	4960400	10487000	4329400	3402600	5840300	0.0709761	1.70474	0.769549
VIM	7431	P08670	25;3	23;2	19;1	59.4	56.2	48.1	53.651	26430000	8505400	12598000	14115000	4642000	9129600	0.170817	1.70452	0.76937
GOPC	57120	Q9HD26	7	7	7	21.4	21.4	21.4	50.519	2770700	2127600	313390	1756000	1302400	0	0.235957	1.70406	0.768974
USO1	8615	O60763	36;1	36;1	36;1	41.5	41.5	41.5	107.89	35164000	24909000	35376000	21094000	14783000	20149000	0.0148737	1.70366	0.768634
WDR70	55100	Q9NW82	28	28	28	55	55	55	73.2	33998000	23108000	24059000	20271000	12352000	15045000	0.0279973	1.70271	0.767837
RAB3GAP1	22930	Q15042	25	25	25	30.9	30.9	30.9	110.52	4893600	3815600	5042300	2978300	2045500	3052600	0.00996772	1.70268	0.767805
USP47	55031	Q96K76	51	51	51	44	44	44	157.31	21635000	12712000	17603000	11920000	7516500	11077000	0.0350608	1.70253	0.767676
VCP	7415	P55072	56	56	56	73.2	73.2	73.2	89.321	937500000	515510000	632380000	547880000	305200000	372610000	0.0597476	1.7014	0.766723
SSRP1	6749	Q08945	33	33	33	49.6	49.6	49.6	81.074	149950000	70205000	76456000	88360000	39576000	46516000	0.121751	1.70024	0.765742
SNRPB	6628	P14678	11;9	11;9	11;9	41.7	41.7	41.7	24.61	38062000	12860000	35392000	21845000	7272100	21668000	0.136751	1.69959	0.765189
DDOST	1650	P39656	17	17	17	55.9	55.9	55.9	50.8	160740000	18451000	34900000	94144000	11138000	20688000	0.301269	1.69954	0.765144
HDLBP	3069	Q00341	39;1	39;1	39;1	35.3	35.3	35.3	141.45	14306000	8365100	7302800	8488000	4770600	4379600	0.0905355	1.69937	0.765003
COPE	11316	O14579	15	15	15	76.6	76.6	76.6	34.482	107210000	58616000	43795000	64808000	32626000	25918000	0.136103	1.69937	0.765002
PSMC2	5701	P35998	35	35	35	72.7	72.7	72.7	48.633	198520000	34483000	75329000	117410000	20030000	44043000	0.250918	1.69896	0.76465
LRRFIP1	9208	Q32MZ4	19	19	18	28.6	28.6	27.1	89.252	13832000	6515700	4562000	9322000	3745400	1598100	0.200718	1.69852	0.764281
RBM8A	9939	Q9Y5S9	6	6	6	31.6	31.6	31.6	19.889	1478900	859190	4000600	704820	376850	2651300	0.253698	1.69803	0.763861
RPA1	6117	P27694	27	27	27	49	49	49	68.137	18920000	41965000	21174000	11459000	25241000	11641000	0.131569	1.6975	0.763414
SRSF6	6431	Q13247	13	13	9	31.7	31.7	20.1	39.586	19061000	3559300	8184200	11464000	2708000	3979500	0.237112	1.69708	0.763052
HDAC6	10013	Q9UBN7	5	5	5	5.4	5.4	5.4	131.42	1371100	426700	710500	882870	278510	316640	0.185587	1.69707	0.763044
MRPL19	9801	P49406	12	12	12	41.1	41.1	41.1	33.535	28672000	10746000	7311400	16486000	6495100	4554400	0.223196	1.69706	0.763038
FIBP	9158	O43427	15	15	15	45.6	45.6	45.6	41.878	11154000	3180000	4621400	6581800	1876500	2711800	0.206978	1.69698	0.762967
HNRNPF	3185	P52597	13	11	11	56.9	50.4	50.4	45.671	80239000	4372700	25451000	46692000	2583300	15583000	0.29749	1.69697	0.762963
TSEN2	80746	Q8NCE0	5	5	5	15.7	15.7	15.7	53.246	2881700	563030	917890	1655400	317920	599630	0.255552	1.69557	0.761771
AQR	9716	O60306	31;1;1;1	31;1;1;1	31;1;1;1	22.2	22.2	22.2	171.29	9393400	2970600	8342000	5218100	1538800	5463300	0.148381	1.69441	0.760781
CSNK2A1	1457	P68400	17;15;1;1	15;13;0;0	15;13;0;0	50.6	47.6	47.6	45.143	69441000	6405000	17657000	41100000	3174000	10925000	0.301114	1.69393	0.760371
PPP1CB	5500	P62140	17	17	5	65.1	65.1	28.1	37.186	10763000	1812700	3110700	6327600	1093900	1840700	0.272127	1.69359	0.760087
MRPS34	65993	P82930	10	10	10	55.5	55.5	55.5	25.65	10930000	2876100	9794000	6321800	1811100	5816800	0.164254	1.6918	0.758559
ANAPC7	51434	Q9UJX3	15	15	15	33.7	33.7	33.7	66.855	4738100	3736700	3780200	2866000	2034700	2345800	0.00741057	1.69116	0.758014
RPA2	6118	P15927	8	8	8	57	57	57	29.247	21295000	14375000	9354700	13557000	7980800	5089200	0.111748	1.69094	0.757827
ALYREF	10189	Q86V81	8	8	7	39.3	39.3	37.7	26.888	10888000	4397100	4147300	6366100	2604500	2526300	0.178616	1.69023	0.757219
TRMT1	55621	Q9NXH9	24	24	24	45.2	45.2	45.2	72.233	48257000	25683000	21975000	29312000	11819000	15663000	0.126609	1.68882	0.756018
CFAP20	29105	Q9Y6A4	5	5	5	29.5	29.5	29.5	22.774	1539200	643470	1057000	909720	377290	631490	0.108669	1.68865	0.755868
HNRNPUL2	221092	Q1KMD3	29	29	29	48.5	48.5	48.5	85.104	16573000	9315700	9848800	9854300	5332800	5982100	0.0748751	1.68818	0.755472
RTRAF	51637	Q9Y224	13	13	13	63.1	63.1	63.1	28.068	9769900	3668400	5280400	5985600	1918100	3208600	0.155174	1.6845	0.752323
CTPS1	1503	P17812	23	23	21	48.2	48.2	43.8	66.69	32328000	10194000	10033000	16089000	7155800	7989800	0.210515	1.68259	0.750683
RBM10	8241	P98175	17	17	16	26	26	25.3	103.53	3980400	2829300	2922100	2437300	1877000	1477600	0.0234249	1.68024	0.74867
COPB2	9276	P35606	51	51	51	69.1	69.1	69.1	102.49	286800000	169060000	177840000	169070000	97430000	110810000	0.0613643	1.67952	0.74805
HARS2	23438	P49590	25	25	18	61.1	61.1	47.2	56.888	54999000	5482600	14420000	32993000	4004300	7628700	0.300092	1.67843	0.747112
GOLGA3	2802	Q08378	33	33	33	29.2	29.2	29.2	167.35	2853600	2148100	2019100	1577900	1357500	1253600	0.0134529	1.67601	0.74503
PRPSAP2	5636	O60256	12	12	11	44.7	44.7	40.9	40.925	5826600	1410200	5472800	5077800	848140	1658800	0.211968	1.67568	0.744747
ATP11A	23250	P98196	3	2	2	1.9	1.4	1.4	129.75	4450700	1595400	43298000	1864400	674090	26917000	0.349421	1.67521	0.744341
GPN1	11321	Q9HCN4	12	12	12	51.9	51.9	51.9	41.74	13016000	3445500	5157300	6998200	2151900	3755300	0.212517	1.67517	0.744312
SMC2	10592	O95347	35	35	35	32.3	32.3	32.3	135.65	9137500	1205600	5706800	6028100	485850	3067700	0.242098	1.67507	0.744218
PPP1CA	5499	P62136	17	5	3	63.3	26.7	15.8	37.512	2628200	914360	1560800	1673800	562090	811480	0.159459	1.67468	0.743883
CAD	790	P27708	24	24	23	13.4	13.4	13.1	242.98	464490	366920	2164100	275670	66562	1446500	0.304151	1.67466	0.743864
WRNIP1	56897	Q96S55	17	17	17	36.5	36.5	36.5	72.132	17345000	5728900	6715000	9742900	3426700	4622200	0.197107	1.67431	0.743562
KIF21A	55605	Q7Z4S6	36;1	36;1	32;0	26.9	26.9	24.3	187.18	9027600	2085600	3864200	5445800	1353900	2149500	0.22735	1.6736	0.742957
LARP1	23367	Q6PKG0	38;3	38;3	38;3	43.4	43.4	43.4	123.51	30541000	12475000	10667000	17887000	7773400	6421400	0.190009	1.67332	0.74271
PAIP1	10605	Q9H074	7	7	7	15.9	15.9	15.9	53.524	7908800	3580900	4884900	5017400	1946700	2822000	0.117696	1.67325	0.742654
KPNA4	3840	O00629	15	15	11	47	47	41.3	57.886	20429000	12580000	10607000	11294000	8681400	6099800	0.0781015	1.6727	0.742179
CAP1	10487	Q01518	11;1	11;1	11;1	33.7	33.7	33.7	51.901	3409900	3249200	924940	2060700	2157500	317250	0.183731	1.67217	0.741721
U2AF1	7307	Q01081	7;7;3	7;7;3	7;7;3	34.2	34.2	34.2	27.872	31553000	9876000	15472000	18940000	6512000	8594700	0.184979	1.67126	0.740939
CDK11B	984	P21127	24;22;1	24;22;1	24;22;1	34	34	34	92.619	14240000	11696000	7641600	8947400	7304700	3845600	0.0696602	1.67072	0.740469
STUB1	10273	Q9UNE7	15	15	15	57.1	57.1	57.1	34.856	27704000	7435000	9155600	17140000	4117000	5266800	0.242553	1.66999	0.739843
RPL14	9045	P50914	5	5	5	24.7	24.7	24.7	23.432	9662000	1690800	11970000	5410700	686420	7869400	0.226743	1.66991	0.739768
DRAP1	10589	Q14919	7	7	7	40.5	40.5	40.5	22.35	14839000	6544700	6387200	9405300	3941400	3287500	0.16807	1.66951	0.739421
SRSF4	6429	Q08170	8	4	4	17.8	9.7	9.7	56.678	1083500	887840	715310	630030	549340	430460	0.0207078	1.6689	0.7389
PRKCSH	5589	P14314	24;1	24;1	24;1	45.1	45.1	45.1	59.425	283340000	146750000	145730000	166430000	87760000	91074000	0.108275	1.66777	0.737918
HNRNPC	3183	P07910	16;8;7;7;7;1	16;8;7;7;7;1	16;8;7;7;7;1	39.9	39.9	39.9	33.67	25173000	11965000	16122000	15883000	6144300	9912500	0.107226	1.66751	0.737697
ABRAXAS2	23172	Q15018	11	11	11	34.9	34.9	34.9	46.9	3052300	2659600	7782600	2395100	1642800	4056300	0.18621	1.66718	0.737411
DEK	7913	P35659	10	10	10	24.8	24.8	24.8	42.674	15341000	1719500	3396500	9043000	1253500	1979600	0.305721	1.66641	0.736742
SLC25A11	8402	Q02978	9	9	9	31.2	31.2	31.2	34.061	2478300	1008100	712610	1425700	612250	482700	0.209179	1.66584	0.736253
CDC27	996	P30260	9	9	9	17.4	17.4	17.4	91.866	1410400	331030	517520	969040	387870	0	0.264247	1.66478	0.735327
PSMD13	5719	Q9UNM6	25	25	25	71.8	71.8	71.8	42.945	87336000	35745000	51391000	51705000	20977000	32152000	0.130148	1.66427	0.734889
EIF3L	51386	Q9Y262	19	19	19	36	36	36	66.726	8624400	9356000	7372800	5490200	4914500	4833000	0.00269228	1.66385	0.734523
NDUFV1	4723	P49821	13	13	13	39	39	39	50.817	9049500	494130	2132200	5709200	371620	942450	0.322631	1.66245	0.73331
TPM2	7169	P07951	30	30	5	68	68	12.7	32.85	7051600	1568800	7275000	4313900	942610	4308400	0.193715	1.66185	0.732786
PNO1	56902	Q9NRX1	7	7	7	38.5	38.5	38.5	27.924	10765000	5308700	5104400	6322000	3110700	3331400	0.128528	1.65919	0.730481
NSFL1C	55968	Q9UNZ2	15	15	15	52.4	52.4	52.4	40.572	29900000	2075400	9746200	18885000	1560400	4713700	0.302711	1.65831	0.729714
MSH6	2956	P52701	43;1	43;1	43;1	37.6	37.6	37.6	152.78	12872000	8715500	18304000	7877100	5259100	10921000	0.0883832	1.65819	0.729613
SLK	9748	Q9H2G2	23;1	23;1	23;1	22.8	22.8	22.8	142.69	2002200	1295200	389830	1217900	745010	261260	0.209639	1.6578	0.72927
CIAO1	9391	O76071	18	18	18	79.1	79.1	79.1	37.84	46791000	16913000	21263000	28138000	9700400	13459000	0.180391	1.65636	0.728017
RPL13A	23521	P40429	5;2	5;2	5;2	24.1	24.1	24.1	23.577	2975200	1265500	2859500	1414300	746080	2126700	0.120162	1.65619	0.727864
ELAC2	60528	Q9BQ52	30	30	30	50.2	50.2	50.2	92.218	34026000	10082000	14192000	19377000	5144300	10706000	0.207692	1.65497	0.726802
DCTN1	1639	Q14203	50;1	50;1	49;0	51.2	51.2	50.7	141.69	41274000	15522000	13780000	25005000	9574900	8094200	0.210938	1.65384	0.725817
CLIP1	6249	P30622	67	67	61	45.9	45.9	42.2	162.24	20053000	8644300	15312000	12105000	5183300	9329800	0.10436	1.65336	0.725401
PHAX	51808	Q9H814	17	17	17	54.1	54.1	54.1	44.402	35986000	5871300	8854800	22336000	2817600	5530100	0.29415	1.65274	0.724858
RAB32	10981	Q13637	11;2	11;2	10;1	57.8	57.8	52.9	24.997	6065400	517390	3340800	3375900	738520	1890100	0.251205	1.65269	0.724813
GOLGA2	2801	Q08379	28;1	28;1	28;1	37.1	37.1	37.1	113.08	25220000	10774000	15598000	14173000	7227100	9845000	0.111422	1.6512	0.723517
PDCD10	11235	Q9BUL8	10	10	10	51.4	51.4	51.4	24.701	43509000	13382000	14132000	25640000	5732500	11666000	0.232154	1.65022	0.722659
MCM5	4174	P33992	39	39	39	54.9	54.9	54.9	82.285	121290000	47562000	72080000	71277000	29988000	44836000	0.135841	1.64908	0.72166
TRMT5	57570	Q32P41	17	17	17	36.9	36.9	36.9	58.246	17386000	1135400	2678000	10799000	557680	1499400	0.33664	1.64898	0.721573
2019-09-07	989	Q16181	8;1	8;1	8;1	25.4	25.4	25.4	50.679	5129300	275370	14491000	1463100	128590	10478000	0.323841	1.6484	0.721066
HNRNPA0	10949	Q13151	10	10	10	48.5	48.5	48.5	30.84	52761000	13211000	18969000	32000000	8363100	11175000	0.241468	1.64812	0.720822
PABPC1	26986	P11940	28;5;1	28;5;1	8;2;1	52.4	52.4	19.3	70.67	30369000	11735000	6527500	17762000	7607900	4143000	0.242981	1.6478	0.720545
HNRNPA1	3178	P09651	18;11	17;10	16;9	51.9	49.5	47.6	38.746	290500000	45783000	59946000	173150000	29047000	38485000	0.3015	1.64628	0.719206
VARS	7407	P26640	39	39	39	37.4	37.4	37.4	140.47	15683000	4898200	17131000	9566700	2794400	10550000	0.170283	1.64602	0.718985
DDX21	9188	Q9NR30	19	19	18	32.8	32.8	30.9	87.343	18752000	9859700	13984000	12236000	6126500	7530100	0.0766621	1.64509	0.718168
PIH1D1	55011	Q9NWS0	10	10	10	47.2	47.2	47.2	32.363	10972000	4600000	6144000	10856000	1140400	1207100	0.245954	1.64472	0.717838
DCTN2	10540	Q13561	19;1	19;1	19;1	59.9	59.9	59.9	44.23	83612000	4243200	18939000	50914000	2529200	11490000	0.325314	1.64468	0.717805
RPL3	6122	P39023	15;2	15;2	15;2	40	40	40	46.108	21902000	618860	10992000	13146000	328580	6904000	0.287296	1.64451	0.717661
SRSF5	6430	Q13243	7	6	6	27.6	24.3	24.3	31.263	15589000	2916800	5849400	9381100	1921500	3514900	0.257273	1.64368	0.716928
HNRNPH1	3187	P31943	18;1	18;1	9;0	55.5	55.5	33.6	49.229	43248000	6600700	26151000	26330000	3638300	16298000	0.235404	1.64266	0.716032
PCBP2	5094	Q15366	11	11	7	45.5	45.5	33.2	38.58	20630000	5839400	10584000	12569000	3436800	6561000	0.199413	1.64194	0.715404
LUC7L3	51747	O95232	4	4	4	13.7	13.7	13.7	51.466	1790600	1738000	525370	1058500	1163300	247750	0.177107	1.64158	0.715087
PRPF31	26121	Q8WWY3	9	9	9	22.8	22.8	22.8	55.455	2653100	969350	824550	1980100	70364	660290	0.258257	1.6405	0.714138
SRSF11	9295	Q05519	2	2	2	5.2	5.2	5.2	53.542	872040	430920	648420	541660	226300	422180	0.0907368	1.63962	0.713363
TPM4	7171	P67936	26;1	13;1	11;1	66.1	49.2	46	28.521	512810000	241650000	227380000	312890000	147850000	138630000	0.153068	1.63812	0.712041
TBCB	1155	Q99426	5	5	5	24.2	24.2	24.2	27.325	2009400	795600	1224100	1421500	430740	609560	0.163518	1.63665	0.710744
NPM1	4869	P06748	17	17	17	55.1	55.1	55.1	32.575	1749600000	577740000	630800000	1061700000	375780000	372830000	0.219437	1.63405	0.708454
APEH	327	P13798	22	22	22	45.2	45.2	45.2	81.224	36009000	18032000	15770000	22645000	10238000	9868800	0.15204	1.63294	0.707469
PDE4D	5144	Q08499	19;1;1;1	19;1;1;1	19;1;1;1	32.9	32.9	32.9	91.114	13334000	3516700	4130300	6403000	2553500	3894000	0.233153	1.6327	0.707259
PSMC4	5704	P43686	28	28	27	77.5	77.5	75.8	47.366	105850000	12987000	33166000	67980000	5725800	19404000	0.297003	1.63251	0.707095
NIFK	84365	Q9BYG3	9	9	9	40.6	40.6	40.6	34.222	8137900	1029900	3286800	5297500	638510	1693600	0.27955	1.6324	0.706997
EDC4	23644	Q6P2E9	17	17	17	16.2	16.2	16.2	151.66	1995400	1227900	1626200	1282800	794540	893980	0.0394924	1.6321	0.706732
VPS26A	9559	O75436	15;1	15;1	15;1	55.7	55.7	55.7	38.169	8631600	3144600	6007500	4639200	2317600	3940900	0.127311	1.63188	0.706532
RPL8	6132	P62917	9	9	9	44	44	44	28.024	88777000	42863000	39740000	53800000	26740000	24493000	0.148259	1.63168	0.706356
SRSF2	6427	Q01130	6;3	6;3	6;3	25.8	25.8	25.8	25.476	152640000	92486000	85027000	93717000	55865000	52807000	0.0826462	1.63128	0.706004
ATP5PB	515	P24539	6	6	6	24.2	24.2	24.2	28.908	1530100	592680	961360	1106200	101790	685700	0.188096	1.62864	0.703668
MRPL15	29088	Q9P015	11	11	11	40.9	40.9	40.9	33.419	3894900	2909500	4016300	2495400	1506500	2647100	0.02498	1.62742	0.702585
SUPT16H	11198	Q9Y5B9	48	48	48	42.1	42.1	42.1	119.91	120200000	51882000	53301000	72354000	32597000	33706000	0.164713	1.62547	0.700858
SSU72	29101	Q9NP77	4	4	4	21.6	21.6	21.6	22.574	540370	201160	513340	305880	96683	370060	0.152262	1.62417	0.699701
MRPL12	6182	P52815	3	3	3	11.6	11.6	11.6	21.348	3378900	1217700	1295500	2115200	759530	759720	0.210407	1.62118	0.697045
HMGB2	3148	P26583	6	4	4	26.8	18.2	18.2	24.033	29170000	8355500	2686900	18058000	5369100	1381900	0.308636	1.62088	0.696777
HSPA9	3313	P38646	34	34	34	56.7	56.7	56.7	73.68	92599000	37276000	27146000	57917000	24208000	14827000	0.227128	1.61957	0.695615
FTO	79068	Q9C0B1	19	19	19	45.5	45.5	45.5	58.281	7278900	3011700	3194600	4499000	2065000	1763800	0.176857	1.6193	0.69537
NUCKS1	64710	Q9H1E3	14	14	14	46.5	46.5	46.5	27.296	40293000	5527500	11985000	25444000	3283700	6974100	0.296288	1.61912	0.69521
DTNBP1	84062	Q96EV8	4	4	4	12.3	12.3	12.3	39.493	3293700	268090	1431900	2354700	0	731880	0.300751	1.61787	0.694097
BCCIP	56647	Q9P287	14	14	14	55.1	55.1	55.1	35.979	40029000	5352300	11997000	24924000	3016700	7540000	0.296014	1.61717	0.693471
DCTN5	84516	Q9BTE1	2	2	2	14.3	14.3	14.3	20.126	682250	483030	394130	428110	283940	252750	0.0604224	1.6163	0.692698
HNRNPAB	3182	Q99729	9	9	9	23.2	23.2	23.2	36.224	67605000	16067000	24249000	41826000	10311000	14684000	0.253114	1.61508	0.691602
GADD45GIP1	90480	Q8TAE8	8	8	8	50	50	50	25.384	4274100	422430	1447400	2613300	346720	844780	0.296123	1.61478	0.691341
ILF2	3608	Q12905	18	18	18	66.4	66.4	66.4	43.062	68046000	14280000	23937000	41708000	6298100	17831000	0.264375	1.61403	0.690667
EIF3E	3646	P60228	23	23	23	63.4	63.4	63.4	52.22	93366000	7248000	22804000	58344000	4805500	13331000	0.321562	1.61372	0.690389
KPNB1	3837	Q14974	33	33	33	50.7	50.7	50.7	97.169	66785000	31397000	47476000	44300000	17606000	28408000	0.112005	1.6128	0.689563
ERGIC1	57222	Q969X5	8	8	8	32.4	32.4	32.4	32.592	24418000	7082400	10219000	15946000	3833600	6097800	0.23111	1.61219	0.689026
RANBP3	8498	Q9H6Z4	14	14	14	30.3	30.3	30.3	60.209	8645800	2299700	1001100	5990500	481740	940820	0.317629	1.61156	0.688459
EIF2S3	1968	P41091	17;14	17;14	17;14	45.1	45.1	45.1	51.109	98363000	12392000	30833000	61516000	7325900	19251000	0.297249	1.60726	0.684601
PPP4R3A	55671	Q6IN85	17	17	12	25.5	25.5	19.2	95.367	9126000	6165600	5185500	6263600	2651800	3825800	0.0902968	1.60716	0.68451
CBX5	23468	P45973	9	8	8	51.8	45.5	45.5	22.225	4895300	3368900	5748200	3505300	2213700	3000200	0.0447665	1.60707	0.684436
POLR3D	661	P05423	6	6	6	22.4	22.4	22.4	44.395	536590	270550	2132600	732290	0	1098300	0.303951	1.6059	0.68338
SFXN1	94081	Q9H9B4	11	11	10	41.9	41.9	36	35.619	9613500	7469500	6696400	5581200	5045500	4192800	0.0180097	1.6046	0.682216
EIF3I	8668	Q13347	19	19	19	80.3	80.3	80.3	36.501	92598000	29549000	40350000	58086000	18705000	24490000	0.212692	1.60442	0.68205
PSMD3	5709	O43242	17	17	17	41.2	41.2	41.2	60.977	3729300	5347900	4624400	2625500	3574200	2349800	0.0226045	1.60262	0.680432
RPS3	6188	P23396	22	22	22	81.1	81.1	81.1	26.688	949020000	486590000	417100000	593490000	301520000	261060000	0.15198	1.60259	0.680408
EXOSC1	51013	Q9Y3B2	4	4	4	30.3	30.3	30.3	21.452	2123800	724060	1088600	1306800	453380	696830	0.185616	1.60213	0.679995
CCDC47	57003	Q96A33	19	19	19	44.5	44.5	44.5	55.873	22698000	18193000	10859000	13396000	11922000	6997900	0.0884017	1.60138	0.679315
EIF3H	8667	O15372	17	17	17	58.8	58.8	58.8	39.93	24030000	6950900	16992000	14820000	4512800	10638000	0.179256	1.60065	0.678662
RPL11	6135	P62913	3	3	3	16.9	16.9	16.9	20.252	3539700	1033400	439770	2219600	696030	217650	0.303713	1.59988	0.677963
AKAP8L	26993	Q9ULX6	7	7	7	16.4	16.4	16.4	71.648	2363300	443590	355140	1491700	226690	258990	0.31887	1.5991	0.677261
SMC3	9126	Q9UQE7	64;1	64;1	64;1	50.9	50.9	50.9	141.54	78034000	18833000	31410000	49153000	11460000	19633000	0.247395	1.59855	0.676761
API5	8539	Q9BZZ5	10	10	10	22.5	22.5	22.5	59.004	3758500	2175800	2415100	2597100	1204100	1422600	0.0935873	1.59834	0.676573
SMC4	10051	Q9NTJ3	38	38	38	29.8	29.8	29.8	147.18	7929100	4639200	6795600	4600500	2676800	4849400	0.0556493	1.5968	0.675183
TUBG1	7283	P23258	19;15	19;15	19;15	76.3	76.3	76.3	51.169	30690000	1517100	7908700	19259000	821940	5063200	0.329128	1.59543	0.673948
C1orf52	148423	Q8N6N3	5	5	5	34.6	34.6	34.6	20.599	441120	347890	745880	398830	199120	364950	0.115489	1.59403	0.672677
MCM2	4171	P49736	46	46	46	52.9	52.9	52.9	101.89	146120000	111420000	133490000	88393000	73771000	83364000	0.00582154	1.59261	0.671392
CAPZB	832	P47756	12	12	12	43.3	43.3	43.3	31.35	35749000	19430000	20763000	22621000	11508000	13558000	0.103071	1.59251	0.671302
COPS5	10987	Q92905	15	15	15	56	56	56	37.578	45525000	5734600	16892000	29237000	4764600	8832200	0.290379	1.59107	0.669998
DIS3L2	129563	Q8IYB7	2	2	2	1.9	1.9	1.9	99.278	178290	81052	131090	132880	52440	60082	0.136208	1.59099	0.669924
MUC13	56667	Q9H3R2	3	3	3	9	9	9	54.603	52600	161500	132960	60879	157450	0	0.244032	1.58962	0.668681
MAT2B	27430	Q9NZL9	3	3	3	13.2	13.2	13.2	37.551	843980	105210	336700	432810	75301	301340	0.273634	1.5886	0.667752
RPL10	6134	P27635	8;4	8;4	8;4	42.1	42.1	42.1	24.604	17408000	8393800	23313000	12049000	3372400	15548000	0.172316	1.58591	0.665314
MRPL46	26589	Q9H2W6	10	10	10	43.4	43.4	43.4	31.705	13129000	6892800	4176700	8089600	4734200	2437500	0.196666	1.58561	0.66504
TTC4	7268	O95801	7	7	7	27.6	27.6	27.6	44.678	2614600	77999	499700	1771500	0	242220	0.3518	1.58527	0.664733
PREPL	9581	Q4J6C6	7	7	7	15.5	15.5	15.5	83.926	181250	774350	37649	55979	570570	0	0.347285	1.58527	0.664728
SNRPA	6626	P09012	8	8	6	35.8	35.8	30.5	31.279	91302000	40459000	45300000	57875000	25977000	27849000	0.160125	1.58513	0.664604
PSMD12	5718	O00232	25;1;1	25;1;1	25;1;1	61	61	61	52.904	67817000	6089100	24761000	43003000	3425300	15871000	0.30304	1.58376	0.663353
MRPL11	65003	Q9Y3B7	12	12	12	59.9	59.9	59.9	20.683	13992000	7234100	6451300	9212200	4895100	3372100	0.157734	1.58343	0.663053
MCM4	4173	P33991	47;1	47;1	47;1	61.5	61.5	61.5	96.557	185400000	110480000	133680000	110160000	72691000	88485000	0.0496321	1.58313	0.662779
CWC15	51503	Q9P013	4	4	4	22.7	22.7	22.7	26.624	729800	1443900	2144300	538380	955490	1233800	0.154644	1.58304	0.662694
POLR2G	5436	P62487	7	7	7	48.3	48.3	48.3	19.294	2100400	819200	1871400	1383300	549060	1095900	0.137145	1.5821	0.661838
ELP2	55250	Q6IA86	17	17	17	30.8	30.8	30.8	92.499	14241000	4430800	4057900	9634100	1858600	2887400	0.268683	1.58064	0.660505
CLTC	1213	Q00610	23;6	23;6	23;6	18.6	18.6	18.6	191.61	127010	20900	1638800	49512	0	1081300	0.373081	1.58002	0.659946
SART3	9733	Q15020	45	45	44	52.5	52.5	51.9	109.93	65127000	47291000	47797000	44503000	28519000	28407000	0.0344899	1.57958	0.659539
TRIM56	81844	Q9BRZ2	3	3	3	6.5	6.5	6.5	81.487	360200	436390	91237	161610	359350	41390	0.240563	1.57878	0.65881
UGGT1	56886	Q9NYU2	24;2	24;2	24;2	18.1	18.1	18.1	177.19	1683000	605910	2495900	1197100	347340	1487000	0.208191	1.5784	0.658458
HSD17B10	3028	Q99714	19	19	19	91.6	91.6	91.6	26.923	216620000	100590000	215210000	138310000	64474000	134550000	0.112345	1.57832	0.658387
SF3A2	8175	Q15428	9	9	9	23.5	23.5	23.5	49.255	3427200	5843600	1205900	2706400	3373700	559880	0.232561	1.57782	0.657934
RPP38	10557	P78345	7	7	7	31.8	31.8	31.8	31.834	6296400	1047600	1593800	3443600	845100	1376100	0.293049	1.57778	0.657895
DRG2	1819	P55039	12	12	12	38.5	38.5	38.5	40.746	2463900	834390	4440600	1374300	670340	2860400	0.242044	1.57774	0.657862
SPTAN1	6709	Q13813	87;1	87;1	87;1	37.3	37.3	37.3	284.54	18221000	2728000	3955500	11440000	2034900	2329100	0.3158	1.57584	0.656117
KPNA3	3839	O00505	15	11	11	40.9	35.1	35.1	57.81	7951500	5046000	4290100	4385700	3432800	3160400	0.0741607	1.57462	0.655004
TRUB1	142940	Q8WWH5	5	5	5	19.5	19.5	19.5	37.252	522550	91561	265740	273560	86655	198810	0.238501	1.5739	0.654346
DAP3	7818	P51398	15;1	15;1	15;1	42.7	42.7	42.7	45.566	15167000	7541100	14190000	10077000	4976700	8404900	0.0941248	1.5729	0.65343
TSN	7247	Q15631	9	9	9	36	36	36	26.183	6554000	2661600	8112400	4121800	1641400	5262500	0.170066	1.5716	0.652235
COPS6	10980	Q7L5N1	13	13	13	58.1	58.1	58.1	36.163	34502000	10026000	12415000	22353000	6105700	7808800	0.250816	1.57008	0.650841
EIF3F	8665	O00303	14	14	14	51	51	51	37.563	81176000	6015700	27865000	52953000	3939700	16391000	0.314975	1.57002	0.650781
MCM3	4172	P25205	55	55	55	67.1	67.1	67.1	90.98	235380000	152000000	181200000	152130000	100800000	109310000	0.0388063	1.56962	0.650417
BLOC1S5	63915	Q8TDH9	3	3	3	14.4	14.4	14.4	21.609	1793800	769230	1019600	1109600	469110	704930	0.148079	1.56882	0.649684
ACOT9	23597	Q9Y305	15	15	15	40.5	40.5	40.5	49.901	16059000	577400	4091000	11302000	414210	1501400	0.344793	1.56817	0.649078
PGAM5	192111	Q96HS1	6	6	6	23.9	23.9	23.9	32.004	4928700	3198700	2542400	3257000	2086000	1463200	0.109632	1.56766	0.648612
TUBB6	84617	Q9BUF5	21	9	9	63	36.8	36.8	49.857	41089000	4522600	29537000	25503000	2794100	19661000	0.258362	1.56696	0.647972
RPL7	6129	P18124	12;1	12;1	12;1	49.6	49.6	49.6	29.225	21602000	9036700	10048000	14125000	5410400	6442700	0.18589	1.56619	0.647261
CCT8	10694	P50990	37	37	37	77.7	77.7	77.7	59.62	113030000	117270000	83470000	74234000	77330000	48781000	0.0268023	1.56615	0.647221
SEC13	6396	P55735	6	6	6	28.6	28.6	28.6	35.54	3310800	1083900	1779600	2106500	701550	1137700	0.196822	1.5648	0.645976
CAPN2	824	P17655	39;1	39;1	39;1	62.6	62.6	62.6	79.994	80664000	40964000	47588000	53009000	25505000	29657000	0.122803	1.56434	0.645552
ATE1	11101	O95260	6	6	6	19.7	19.7	19.7	59.09	1866900	748470	410880	1090200	637240	207130	0.2569	1.5643	0.645518
PACSIN3	29763	Q9UKS6	16	16	16	50.7	50.7	50.7	48.486	23761000	3736600	9792700	16659000	1854800	5325300	0.289259	1.56425	0.645471
PRKDC	5591	P78527	56	56	56	14.3	14.3	14.3	469.08	3077900	747590	766980	2130400	371840	434630	0.298903	1.56373	0.644991
FAF1	11124	Q9UNN5	15	15	15	25.7	25.7	25.7	73.953	8611800	7033700	3114100	5786600	3187900	3026000	0.146565	1.56323	0.644535
PRPF40A	55660	O75400	6	6	6	7.7	7.7	7.7	108.8	386060	701160	701330	352070	302390	490220	0.0730026	1.56249	0.643846
RTCB	51493	Q9Y3I0	11	11	11	27.9	27.9	27.9	55.21	2286700	347180	1118100	1682600	356700	363280	0.281899	1.56165	0.643068
SYNCRIP	10492	O60506	30	30	23	51.4	51.4	40.6	69.602	64276000	65775000	47958000	39325000	41777000	32969000	0.0137198	1.56051	0.642018
ZC3H15	55854	Q8WU90	6	6	6	19.5	19.5	19.5	48.602	1021900	782230	121780	627530	539730	67658	0.255987	1.55954	0.641125
FKBP9	11328	O95302	10;2	10;2	10;2	18.9	18.9	18.9	63.083	5950600	2477900	3134300	3886300	1513200	2017200	0.17163	1.55902	0.640641
TSSC4	10078	Q9Y5U2	4	4	4	11.6	11.6	11.6	34.325	5875500	436220	1446900	3880800	295830	800420	0.334377	1.55888	0.640509
RPL5	6125	P46777	16	16	16	47.5	47.5	47.5	34.362	213500000	30060000	28697000	139560000	19305000	15803000	0.340741	1.55871	0.640354
EIF3J	8669	O75822	20	20	20	61.2	61.2	61.2	29.062	174850000	31642000	77504000	114160000	17925000	50138000	0.270479	1.55851	0.640166
RBM26	64062	Q5T8P6	14	14	13	15.9	15.9	14.7	113.6	1079900	601350	763330	658460	361300	549130	0.0759537	1.55816	0.639842
DCTN3	11258	O75935	8	8	8	43	43	43	21.119	5742000	3287700	3915200	3475600	2163200	2672300	0.0680129	1.55754	0.639272
VPS35	55737	Q96QK1	11	11	11	18.2	18.2	18.2	91.706	2312200	1551900	4342500	1747700	834020	2687500	0.189317	1.55746	0.639195
CCT7	10574	Q99832	27	27	27	61.3	61.3	61.3	59.366	39277000	31100000	29548000	24361000	20019000	19781000	0.0119765	1.55741	0.639149
C2CD5	9847	Q86YS7	25	25	25	31.6	31.6	31.6	110.45	9627000	6925600	5353500	7023700	4297000	2757000	0.106631	1.55609	0.637921
COPS4	51138	Q9BT78	24	24	24	74.6	74.6	74.6	46.268	90074000	21020000	35186000	59744000	12492000	21810000	0.266412	1.55541	0.637294
PTCD3	55037	Q96EY7	14	14	14	28.9	28.9	28.9	78.549	11879000	4175200	3646100	7615900	2816700	2236600	0.249719	1.55498	0.636892
PSMD5	5711	Q16401	18	18	18	52.8	52.8	52.8	56.195	72730000	9272700	27687000	46729000	6429400	17419000	0.295561	1.55418	0.63615
HSPA1A	3303	P0DMV9	31;31	28;28	15;15	59.9	55.4	30.4	70.051	37672000	15967000	17297000	23115000	12054000	10510000	0.17781	1.55292	0.634987
RAD50	10111	Q92878	34	34	34	27.5	27.5	27.5	153.89	6113000	3615300	2141300	4273000	2443500	930670	0.201896	1.55216	0.634273
ABHD10	55347	Q9NUJ1	11	11	11	51	51	51	33.932	11235000	3710600	3372300	7107300	2482500	2217300	0.255907	1.55143	0.633599
MRPL44	65080	Q9H9J2	11	11	11	38.9	38.9	38.9	37.535	12364000	1512300	2774700	8190000	1011200	1535700	0.329114	1.55082	0.633031
C1QBP	708	Q07021	7	7	7	40.8	40.8	40.8	31.362	235860000	110460000	111240000	138220000	77950000	78916000	0.153037	1.5506	0.632825
WDR77	79084	Q9BQA1	13	13	13	56.4	56.4	56.4	36.724	84372000	16489000	34981000	53300000	11944000	22376000	0.267939	1.55035	0.632597
PSMC1	5700	P62191	23	22	22	62	60.5	60.5	49.184	58765000	27448000	22815000	38928000	16254000	15147000	0.199767	1.55026	0.632507
BRD4	23476	O60885	11	11	8	7.7	7.7	5.9	152.22	1633200	481480	818990	1191100	319550	381730	0.23825	1.55025	0.632505
HSPH1	10808	Q92598	27	26	24	37.3	35.7	33.2	96.864	10822000	6959700	5847500	6961400	4756800	3525100	0.0988678	1.55014	0.632396
DCAF16	54876	Q9NXF7	4	4	4	31.5	31.5	31.5	24.193	2061500	918660	2631000	1387600	615750	1616500	0.160845	1.55011	0.632369
CLNS1A	1207	P54105	8	8	8	54.9	54.9	54.9	26.215	25463000	5090200	6622700	16173000	3380100	4437400	0.299964	1.54961	0.631904
EIF6	3692	P56537	8	8	8	56.7	56.7	56.7	26.599	12361000	7121900	21945000	8340900	4484200	13920000	0.197123	1.54899	0.631328
TMED4	222068	Q7Z7H5	8	7	7	35.2	27.8	27.8	25.943	3001800	1048600	2353000	1722200	724920	1688600	0.15826	1.54832	0.6307
MRPS23	51649	Q9Y3D9	12	12	12	66.3	66.3	66.3	21.77	30326000	12844000	15498000	20792000	8991300	8185500	0.183702	1.54516	0.627759
PSMA2	5683	P25787	13	13	13	64.1	64.1	64.1	25.898	38630000	24122000	78144000	26157000	16866000	48206000	0.212157	1.54442	0.627066
HSPB1	3315	P04792	13	13	13	84.4	84.4	84.4	22.782	50611000	13322000	26087000	32582000	9286800	16429000	0.229699	1.54414	0.626804
HNRNPM	4670	P52272	31	31	31	46.6	46.6	46.6	77.515	47874000	19058000	7548200	30360000	13572000	4349600	0.285986	1.54262	0.625383
EIF2A	83939	Q9BY44	16	16	16	37.9	37.9	37.9	64.989	4604400	4826600	2200100	3636300	2404700	1501600	0.130885	1.54205	0.624854
PLA2G4A	5321	P47712	19	19	19	34.3	34.3	34.3	85.238	10900000	5026600	5674200	6646100	2989800	4372900	0.151544	1.54195	0.624751
TUBB	203068	P07437	25;6;6	5;0;0	5;0;0	61.9	16.2	16.2	49.67	399610000	79634000	207640000	256040000	52817000	136920000	0.252927	1.54087	0.623744
TCP1	6950	P17987	31	31	31	65.5	65.5	65.5	60.343	82905000	56394000	60314000	53278000	36703000	39583000	0.0370464	1.54065	0.623541
CCT5	22948	P48643	32	32	32	62.5	62.5	62.5	59.67	91091000	69219000	62186000	59933000	43357000	41290000	0.0344683	1.53891	0.621911
DHX9	1660	Q08211	46	46	46	41.4	41.4	41.4	140.96	61463000	21432000	33426000	41088000	13700000	20911000	0.200408	1.53663	0.619765
PSMB1	5689	P20618	15	15	15	63.1	63.1	63.1	26.489	97819000	63560000	102150000	63649000	42345000	65786000	0.049759	1.53411	0.6174
NUBP2	10101	Q9Y5Y2	4	4	4	28.4	28.4	28.4	28.825	595560	245380	116310	425960	123470	74698	0.285821	1.53374	0.617054
RACK1	10399	P63244	21	21	21	79.8	79.8	79.8	35.076	795720000	405730000	315610000	516480000	264090000	210200000	0.186401	1.53119	0.614656
RNH1	6050	P13489	21	21	21	69.6	69.6	69.6	49.973	108030000	21320000	39173000	71474000	13631000	24977000	0.286696	1.53089	0.614367
DNAJC21	134218	Q5F1R6	17	17	17	38.8	38.8	38.8	62.027	14542000	7138400	6321100	7624300	6465900	4290600	0.15732	1.52341	0.607305
LUC7L2	51631	Q9Y383	15	15	10	43.1	43.1	29.3	46.513	33957000	5602100	14725000	20916000	4160600	10609000	0.27831	1.52118	0.605188
TTC1	7265	Q99614	8	8	8	40.8	40.8	40.8	33.526	274540	363040	623810	492780	71222	265230	0.210379	1.52115	0.605167
SNRPC	6631	P09234	3	3	3	24.5	24.5	24.5	17.394	14743000	4477600	5007800	9791000	2962700	3178500	0.264643	1.52072	0.604754
EIF4A3	9775	P38919	19	15	15	46.7	40.6	40.6	46.871	15779000	874090	3913400	9985500	618830	2948600	0.342292	1.51749	0.601691
HSP90AB2P	391634	Q58FF8	17	2	2	26.5	4.5	4.5	44.348	59806000	21874000	53275000	40131000	14042000	34866000	0.170294	1.51568	0.599969
PDCD4	27250	Q53EL6	13	13	13	39	39	39	51.735	3263800	5087100	2870500	2304100	2988200	2112700	0.0787678	1.51538	0.599681
VDAC3	7419	Q9Y277	4	4	4	19.4	19.4	19.4	30.658	3907100	1631600	1193700	2820600	1067800	558860	0.260626	1.51383	0.598204
RWDD1	51389	Q9H446	5	5	5	27.6	27.6	27.6	27.939	8404000	724210	3519900	5321200	781720	2259300	0.306754	1.51253	0.596964
PUF60	22827	Q9UHX1	19	19	19	41.5	41.5	41.5	59.875	13243000	11885000	8245000	7583500	7382900	7102200	0.0328728	1.51224	0.596686
PPP2R2A	5520	P63151	21;4;3	21;4;3	16;2;3	63.8	63.8	53.7	51.691	29250000	2786700	10396000	19276000	1595300	7232600	0.3197	1.50985	0.594406
HSPA8	3312	P11142	37;12	36;11	31;7	55.6	55.6	49.1	70.897	209420000	77949000	83694000	136570000	51762000	57450000	0.228965	1.50972	0.594285
MRPL39	54148	Q9NYK5	15	15	15	52.1	52.1	52.1	38.711	18643000	4308100	5382700	13228000	3328900	2232100	0.305829	1.508	0.592636
PSMA5	5686	P28066	13	13	13	63.5	63.5	63.5	26.411	253520000	69830000	179300000	168440000	47177000	118080000	0.213961	1.50631	0.591015
NAA10	8260	P41227	6;1	6;1	6;1	30.2	30.2	30.2	26.458	2921600	1484500	2144600	2478200	913790	957470	0.164632	1.5061	0.590813
ELP1	8518	O95163	42	42	42	40.5	40.5	40.5	150.25	18829000	5505000	7937000	12686000	3395100	5404800	0.25494	1.50196	0.586848
TRMT10C	54931	Q7L0Y3	26	26	26	68.5	68.5	68.5	47.346	159940000	20921000	51401000	106950000	13330000	34504000	0.31905	1.50056	0.585497
PLOD3	8985	O60568	20	20	20	35.6	35.6	35.6	84.784	10467000	5409900	5058200	7311500	3289900	3355100	0.174573	1.50003	0.584987
DBN1	1627	Q16643	8	8	8	16.8	16.8	16.8	71.428	1083000	228150	271060	558250	126270	371040	0.297813	1.49893	0.583933
CWC22	57703	Q9HCG8	11	11	11	12.7	12.7	12.7	105.47	3456300	1947300	1852900	2281700	1253600	1305900	0.131213	1.49891	0.583909
EXOG	9941	Q9Y2C4	5	5	5	19	19	19	41.084	524200	365950	945460	329310	216950	678410	0.205277	1.49886	0.583867
TRNT1	51095	Q96Q11	18	18	18	50.5	50.5	50.5	50.127	47539000	6064700	16421000	29940000	4655200	12158000	0.311022	1.49775	0.582799
SNRPB2	6629	P08579	7	5	5	36	29.3	29.3	25.486	24599000	5783400	21695000	16794000	3624000	14354000	0.231376	1.49768	0.582731
ARIH1	25820	Q9Y4X5	17	17	17	38.8	38.8	38.8	64.117	9735200	10782000	5783600	6988700	6981800	3600300	0.0996767	1.49685	0.581927
DPM1	8813	O60762	7	7	7	35	35	35	29.634	13509000	4562600	5630200	9089700	2816900	3943200	0.243289	1.4954	0.580532
AIMP1	9255	Q12904	19	19	19	75.3	75.3	75.3	34.352	69438000	20825000	32564000	46168000	13772000	22426000	0.242615	1.49123	0.576507
GINS3	64785	Q9BRX5	11	11	11	63.9	63.9	63.9	24.534	10789000	3598300	11040000	7644100	2419700	6994100	0.19834	1.49065	0.575938
LMNA	4000	P02545	13;1	13;1	12;0	21.8	21.8	20.6	74.139	3974300	3065700	3393800	2677300	1233700	3094900	0.0703474	1.48929	0.574622
UBA6	55236	A0AVT1	13	13	13	15.7	15.7	15.7	117.97	39508000	365460	587190	26615000	238740	316530	0.395876	1.48915	0.574491
PRMT5	10419	O14744	28	28	28	50.7	50.7	50.7	72.683	50809000	40747000	36063000	35257000	27373000	23203000	0.0339206	1.48683	0.572239
SAE1	10055	Q9UBE0	22	22	22	74.9	74.9	74.9	38.449	29974000	9452000	18100000	17938000	6648200	14111000	0.204435	1.48657	0.571985
MAIP1	79568	Q8WWC4	5	5	5	17.2	17.2	17.2	32.544	3300400	281060	267050	2226100	175350	187790	0.373809	1.48635	0.571771
DARS	1615	P14868	34	34	34	73.7	73.7	73.7	57.136	172120000	46082000	101050000	109950000	30009000	74980000	0.233007	1.48531	0.570768
TMF1	7110	P82094	23	23	23	23.1	23.1	23.1	122.84	2331100	898600	292060	1689000	508680	174970	0.320204	1.48432	0.569797
RANBP2	5903	P49792	50;14;14;13;13	50;14;14;13;13	33;1;1;0;0	21.1	21.1	14.7	358.2	5011000	1237400	1626400	3501900	809640	994000	0.296899	1.48426	0.569744
PYM1	84305	Q9BRP8	5	5	5	41.7	41.7	41.7	22.655	6546400	1113000	1937100	4651900	585350	1233700	0.323627	1.48301	0.568531
ESF1	51575	Q9H501	6	6	6	9.3	9.3	9.3	98.795	741380	231570	319560	502790	91225	277530	0.258076	1.48301	0.568528
MRPL47	57129	Q9HD33	5	5	5	20	20	20	29.45	2365600	727970	1637200	1420100	474730	1295400	0.205083	1.48289	0.568415
EXOSC4	54512	Q9NPD3	7	7	7	31.8	31.8	31.8	26.383	20598000	872370	4887000	13932000	738510	3119300	0.357055	1.4816	0.567155
RPS5	6193	P46782	11	11	11	46.6	46.6	46.6	22.876	197930000	35558000	113000000	129800000	25609000	78567000	0.268849	1.48087	0.566445
PTBP1	5725	P26599	17;4	17;4	17;4	45.8	45.8	45.8	57.221	24406000	15994000	16758000	17296000	10829000	10477000	0.0751749	1.4807	0.56628
RPS2	6187	P15880	17	17	17	56.7	56.7	56.7	31.324	344990000	173050000	176410000	233250000	115560000	120820000	0.167771	1.47872	0.564346
EIF2S2	8894	P20042	23	23	23	64.9	64.9	64.9	38.388	96283000	13102000	28009000	68614000	6462800	17896000	0.333545	1.47779	0.563438
EXOSC2	23404	Q13868	9	9	9	41	41	41	32.789	9087000	4567000	3539500	5754600	3233800	2648100	0.198229	1.47755	0.563206
STRAP	11171	Q9Y3F4	16	16	16	58.6	58.6	58.6	38.438	37169000	11949000	17929000	24595000	7487600	13341000	0.236668	1.47604	0.561731
NCBP1	4686	Q09161	12	12	12	23	23	23	91.838	944220	697840	1373600	926830	405720	711970	0.131465	1.475	0.560712
SYAP1	94056	Q96A49	6	6	6	30.4	30.4	30.4	39.933	1541500	529980	1795500	891130	237000	1493600	0.238708	1.47497	0.560688
PTMS	5763	P20962	5	5	5	23.5	23.5	23.5	11.53	115010000	36814000	5734800	78129000	24679000	4039500	0.344615	1.47461	0.560337
HSPD1	3329	P10809	40	40	40	75.9	75.9	75.9	61.054	337620000	261780000	229890000	227820000	178080000	157220000	0.0404561	1.47267	0.558434
MCM6	4175	Q14566	53	53	53	60.3	60.3	60.3	92.888	469710000	320750000	370880000	317930000	218200000	252660000	0.0388551	1.47231	0.558077
PSMB4	5692	P28070	9	9	9	50.4	50.4	50.4	29.204	97968000	55962000	109760000	65383000	37258000	76468000	0.116374	1.47223	0.558005
HSP90AB1	3326	P08238	73;28	70;28	43;13	75.1	72.8	51.5	83.263	2432700000	1376500000	1903100000	1663500000	925370000	1291600000	0.0880165	1.47206	0.55784
DDX39B	7919	Q13838	18	18	9	54.9	54.9	29.4	48.991	20178000	812010	3709500	13644000	349840	2805500	0.367987	1.47027	0.556078
SPTBN4	57731	Q9H254	6	4	4	3.1	2.3	2.3	288.98	43726000	33512000	32222000	29183000	23983000	21308000	0.0269047	1.46977	0.555595
TROVE2	6738	P10155	27	27	27	59.1	59.1	59.1	60.67	47818000	30847000	17884000	30769000	22399000	12539000	0.184049	1.46939	0.555214
EIF2B4	8890	Q9UI10	11	11	11	31.9	31.9	31.9	57.557	836960	2268100	848900	477220	1618300	596160	0.260031	1.46896	0.554791
MEA1	4201	Q16626	2	2	2	16.2	16.2	16.2	19.904	1507800	664920	933830	1190000	448880	476290	0.197637	1.4687	0.55454
NDUFS3	4722	O75489	11	11	11	46.6	46.6	46.6	30.241	7608300	658740	4339000	4775900	619120	3188500	0.298985	1.46863	0.554474
SLC25A5	292	P05141	14;3	14;3	5;0	39.9	39.9	16.4	32.852	32214000	19367000	14011000	22195000	12812000	9716600	0.174901	1.46661	0.552484
HSP90AA1	3320	P07900	67;9;8;2	47;3;4;1	47;3;4;1	70.5	52.3	52.3	84.659	2106800000	836120000	1284600000	1437400000	577350000	867920000	0.187629	1.46653	0.552406
RPL17	6139	P18621	8	8	8	46.7	46.7	46.7	21.397	34867000	9923300	10234000	23652000	7006100	6867100	0.294895	1.46633	0.552209
HMGB1	3146	P09429	14;9	14;9	10;5	47.4	47.4	34.4	24.893	268860000	98539000	110250000	186490000	67101000	72699000	0.24758	1.46388	0.549796
CLTA	1211	P09496	3	3	3	10.5	10.5	10.5	27.076	6859200	939130	2845900	4698800	934940	1645600	0.310148	1.46225	0.548192
PPP2CA	5515	P67775	13	11	2	52.1	47.2	6.8	35.594	5609800	3354800	5370100	3778800	2220500	3808700	0.0820323	1.46153	0.547481
RPL13	6137	P26373	9	9	9	36.5	36.5	36.5	24.261	48609000	10485000	18217000	33358000	8054200	11503000	0.297216	1.46104	0.546991
PPP2R1A	5518	P30153	25	25	18	48.7	48.7	35.1	65.308	12167000	13156000	10983000	8603300	8976200	7270400	0.00468484	1.46101	0.546968
TPM3	7170	P06753	25	13	7	58.6	38.6	23.2	32.95	279160000	99594000	96772000	190310000	68753000	66565000	0.265324	1.46034	0.546299
RPSA	3921	P08865	17;1	17;1	17;1	60	60	60	32.854	569810000	105520000	178910000	394670000	67765000	122540000	0.318477	1.4603	0.546266
PUS1	80324	Q9Y606	22	22	22	57.1	57.1	57.1	47.47	58251000	10514000	18702000	39435000	7616600	12850000	0.315791	1.46018	0.546144
CCDC43	124808	Q96MW1	4	4	4	18.8	18.8	18.8	25.248	1674500	595880	619170	1199700	226420	553720	0.271385	1.45949	0.545461
SSB	6741	P05455	42	42	42	69.6	69.6	69.6	46.836	779600000	96548000	188060000	533890000	67143000	128260000	0.344537	1.45923	0.54521
RPL10A	4736	P62906	12	12	12	49.3	49.3	49.3	24.831	38215000	12195000	44993000	26385000	8678200	30378000	0.226313	1.45784	0.543835
EIF3M	10480	Q7L2H7	14	14	14	49.7	49.7	49.7	42.502	22018000	6019400	10023000	14960000	4314600	6844100	0.264461	1.45721	0.543208
PCNA	5111	P12004	18	18	18	75.5	75.5	75.5	28.768	711610000	270100000	282830000	487050000	185050000	196340000	0.246923	1.45611	0.542115
COPS7A	50813	Q9UBW8	12	12	12	59.3	59.3	59.3	30.276	27681000	15552000	12886000	21048000	10627000	6871400	0.199888	1.45588	0.541893
CCT6A	908	P40227	25;5	25;5	25;5	59.9	59.9	59.9	58.024	68574000	53900000	50249000	46754000	37134000	34759000	0.0272487	1.45577	0.541785
SERBP1	26135	Q8NC51	23	23	23	58.3	58.3	58.3	44.965	63049000	16417000	78496000	41410000	13438000	53713000	0.249162	1.45505	0.541072
PHF6	84295	Q8IWS0	8	8	8	28.2	28.2	28.2	41.29	5276300	541840	1073600	3505200	424840	808710	0.354001	1.45434	0.540362
TUBA4A	7277	P68366	29	7	5	71.2	22.3	19.2	49.924	60058000	14265000	25693000	40171000	10617000	17990000	0.279741	1.45419	0.540212
USP15	9958	Q9Y4E8	43	43	40	52.4	52.4	49.7	112.42	28983000	19952000	18840000	19143000	14240000	13243000	0.0644615	1.45359	0.539619
SLC25A4	291	P12235	13	4	4	49.3	14.1	14.1	33.064	1440800	1545700	899130	1154100	963610	556910	0.102379	1.45278	0.538815
CBX1	10951	P83916	8	7	7	56.2	47.6	47.6	21.418	4601500	1475700	2329800	2825400	1007100	1955200	0.230232	1.45256	0.538601
CCDC124	115098	Q96CT7	5	5	5	27.8	27.8	27.8	25.835	4603800	2617900	128070	3161300	1796200	106850	0.326186	1.45128	0.537322
COPS2	9318	P61201	19	19	19	50.6	50.6	50.6	51.596	66262000	4839400	14770000	46028000	3846200	9382500	0.360723	1.44914	0.535199
IPO5	3843	O00410	39	39	36	46.1	46.1	43.8	123.63	12394000	9175200	16203000	8385600	6267200	11435000	0.098902	1.44789	0.53395
IARS	3376	P41252	53	53	53	50	50	50	144.5	72884000	27188000	34855000	50414000	19052000	23825000	0.232119	1.4463	0.532369
NEK9	91754	Q8TD19	15	15	15	17.2	17.2	17.2	107.17	4275900	2155300	1736200	2854900	1586500	1208400	0.209062	1.44561	0.531677
TBPL1	9519	P62380	3	3	3	24.2	24.2	24.2	20.886	555620	53615	660240	421950	32847	423480	0.298917	1.44542	0.531484
HAT1	8520	O14929	13	13	13	48.2	48.2	48.2	49.512	43544000	3732800	15264000	31201000	2097400	10004000	0.34234	1.44428	0.530351
NRDC	4898	O43847	35	35	35	32.6	32.6	32.6	131.57	38654000	17100000	23320000	28060000	11863000	14855000	0.187266	1.44354	0.529607
SET	6418	Q01105	18;9	18;9	18;9	62.8	62.8	62.8	33.488	2718400000	575640000	1059800000	1895200000	398120000	725330000	0.302096	1.44231	0.528385
CCT4	10575	P50991	30	30	30	64	64	64	57.924	74828000	66657000	53170000	50962000	44541000	39510000	0.0247123	1.44175	0.527821
PUS7	54517	Q96PZ0	26	26	26	53.3	53.3	53.3	75.035	22598000	14350000	15511000	15874000	9554500	10997000	0.0855954	1.44017	0.526242
MRPS26	64949	Q9BYN8	13	13	13	49.3	49.3	49.3	24.211	19159000	8084900	15093000	13127000	5254500	11049000	0.171398	1.43854	0.524604
SMC1A	8243	Q14683	59	59	58	49.4	49.4	48.9	143.23	43056000	23774000	15823000	30846000	16481000	10162000	0.227304	1.43772	0.523781
PSMB2	5690	P49721	15	15	15	66.7	66.7	66.7	22.836	49968000	30548000	50298000	33971000	22052000	34967000	0.0806508	1.43767	0.523737
RUVBL2	10856	Q9Y230	27	27	27	59	59	59	51.156	283680000	33109000	99924000	196930000	21941000	71013000	0.333628	1.43752	0.523578
NAT10	55226	Q9H0A0	28	28	28	34.3	34.3	34.3	115.73	4368900	3584400	3408200	3196400	2691400	2025400	0.0314416	1.43577	0.52182
HEXIM1	10614	O94992	11;1	11;1	11;1	49.9	49.9	49.9	40.623	13913000	9976300	7440300	11710000	5669300	4458200	0.170372	1.43467	0.520719
NUDC	10726	Q9Y266	11	11	11	36.3	36.3	36.3	38.242	13695000	1431100	3929500	7937700	907030	4442400	0.337443	1.43414	0.520186
RPL6	6128	Q02878	12	12	12	41.7	41.7	41.7	32.728	13034000	3636400	7838600	9816600	2251900	5032800	0.259848	1.43317	0.519206
PPP1R12A	4659	O14974	37;2	37;2	37;2	44.9	44.9	44.9	115.28	50858000	22867000	27697000	37021000	15861000	17917000	0.202097	1.43253	0.51857
NACA	4666	Q13765	6;6;2	6;6;2	6;6;2	33.5	33.5	33.5	23.384	80034000	31627000	42251000	55584000	22351000	29563000	0.217158	1.43177	0.517796
DNAJC9	23234	Q8WXX5	12	12	12	53.8	53.8	53.8	29.909	9686100	423540	462450	6763100	320370	306600	0.395852	1.43058	0.516601
WDR4	10785	P57081	15	15	15	53.2	53.2	53.2	45.489	18428000	1846600	5490100	12722000	1375200	3926400	0.346854	1.4295	0.515509
RPS8	6202	P62241	9	9	9	52.4	52.4	52.4	24.205	97998000	13782000	56515000	64527000	9443000	43787000	0.297082	1.42917	0.515179
GTPBP10	85865	A4D1E9	8	8	8	26.4	26.4	26.4	42.932	2983800	390000	1008400	1923300	392390	751390	0.327334	1.42879	0.51479
RPRD2	23248	Q5VT52	16	16	16	15.9	15.9	15.9	156.02	775800	62883	131250	564620	49985	65124	0.374901	1.42694	0.512925
RPL15	6138	P61313	5	5	5	24.5	24.5	24.5	24.146	3690800	1045100	4749600	2618600	737400	3293300	0.259855	1.42654	0.512521
EIF2B5	8893	Q13144	15	15	15	33.3	33.3	33.3	80.379	8093900	4198700	4001900	5716200	2830800	2876200	0.188944	1.42644	0.512418
KARS	3735	Q15046	36	36	36	61	61	61	68.047	227600000	81105000	48938000	156730000	60391000	33832000	0.310471	1.42514	0.511103
RPL7A	6130	P62424	12	12	12	36.8	36.8	36.8	29.995	45392000	21315000	17673000	32865000	14085000	12320000	0.242717	1.42365	0.509599
VTA1	51534	Q9NP79	3	3	3	17.3	17.3	17.3	33.879	1756000	313520	1170200	1313400	240040	723740	0.285768	1.42269	0.508621
AKAP13	11214	Q12802	11	11	11	4.8	4.8	4.8	307.55	234750	289850	35929	94015	300210	0	0.330836	1.42185	0.50777
TUBA1C	84790	Q9BQE3	32	32	3	84	84	13.4	49.895	57375000	1263300	26992000	40664000	732010	18876000	0.34647	1.42073	0.506633
LSM12	124801	Q3MHD2	3	3	3	18.5	18.5	18.5	21.701	1563300	648640	906960	1176600	474950	546320	0.216095	1.41906	0.504931
RUVBL1	8607	Q9Y265	23	23	23	69.7	69.7	69.7	50.227	87235000	39661000	88016000	62484000	28355000	60731000	0.169498	1.41791	0.503762
RCC2	55920	Q9P258	13	13	13	30.1	30.1	30.1	56.084	2239200	2479200	2435200	1667700	1992200	1395300	0.0101684	1.4151	0.500901
ST13	6767	P50502	10;7;6	10;7;6	10;7;6	29.8	29.8	29.8	41.331	22082000	3473800	11303000	15745000	2293800	8012700	0.308513	1.41484	0.500643
EEF1B2	1933	P24534	14	11	11	67.1	58.7	58.7	24.763	420440000	132260000	144180000	272590000	111040000	109340000	0.282655	1.41364	0.49941
EIF2S1	1965	P05198	21	21	21	65.4	65.4	65.4	36.112	118830000	21355000	37062000	83269000	14651000	27612000	0.332032	1.41197	0.497706
STIP1	10963	P31948	43	43	43	62.2	62.2	62.2	62.639	46636000	86670000	49561000	32255000	64466000	32883000	0.173902	1.41097	0.496685
GCC2	9648	Q8IWJ2	17	17	17	12.2	12.2	12.2	195.91	286670	39751	51754	252770	0	15294	0.382497	1.41076	0.496477
CCNT1	904	O60563	4	4	4	8.4	8.4	8.4	80.684	2292700	1018400	429030	1515600	603420	532660	0.299037	1.41048	0.496182
RAN	5901	P62826	6	6	6	31	31	31	24.423	6465400	1842100	7273900	4655800	1257700	5134900	0.254496	1.41029	0.495987
MRPS35	60488	P82673	12	12	12	44.3	44.3	44.3	36.844	13214000	6053000	10720000	9155300	4524100	7599000	0.155176	1.40927	0.494948
EIF5	1983	P55010	15	15	15	34.1	34.1	34.1	49.222	15026000	3079700	11481000	9713300	2412600	8878400	0.267844	1.4086	0.494264
RWDD4	201965	Q6NW29	2	2	2	10.1	10.1	10.1	21.25	845360	459000	756580	690610	287400	486100	0.147088	1.40764	0.493279
ANP32E	81611	Q9BTT0	12	12	11	38.8	38.8	36.6	30.692	142860000	84972000	82914000	101170000	60606000	59412000	0.140448	1.4049	0.490463
YWHAB	7529	P31946	15	9	9	67.1	49.6	49.6	28.082	273240000	109560000	98096000	194420000	78886000	69878000	0.272071	1.40128	0.486743
RBM4	5936	Q9BWF3	7	7	3	31.9	31.9	20.9	40.313	1226700	1289300	2311000	1472300	333600	1640700	0.22125	1.40051	0.485953
PSMD7	5713	P51665	13	13	13	51.5	51.5	51.5	37.025	37267000	10824000	18195000	25251000	10290000	11797000	0.265113	1.40027	0.485705
RPS9	6203	P46781	17	16	16	56.2	53.1	53.1	22.591	105280000	52889000	94198000	76667000	37907000	65713000	0.144561	1.39981	0.485228
PSMG2	56984	Q969U7	7	7	7	23.5	23.5	23.5	29.396	2786800	156130	661830	2065600	131880	378070	0.375522	1.39961	0.485023
RAD1	5810	O60671	9	9	9	44.3	44.3	44.3	31.827	5683200	462450	459220	3170500	769860	789150	0.380205	1.39652	0.481839
CLTB	1212	P09497	6	6	6	23.1	23.1	23.1	25.19	11024000	3095300	5203000	8339800	2697300	2807400	0.288739	1.39567	0.480954
SYCP1	6847	Q15431	2	2	2	2.5	2.5	2.5	114.19	4467500	965780	1588500	3150300	733180	1151200	0.320019	1.39468	0.479937
PSMA4	5685	P25789	15	15	15	77.4	77.4	77.4	29.483	320780000	128440000	144000000	229680000	92690000	103510000	0.251184	1.39293	0.47812
EPRS	2058	P07814	72;1	72;1	70;1	58.1	58.1	57.1	170.59	204730000	131740000	186820000	146690000	98088000	131040000	0.0670435	1.3924	0.477577
YWHAE	7531	P62258	20	17	17	73.7	63.9	63.9	29.174	531230000	231940000	192390000	383180000	165730000	137540000	0.267262	1.39203	0.477192
RPL9	6133	P32969	11;1	11;1	11;1	72.4	72.4	72.4	21.863	27544000	7198700	29764000	20757000	5436700	20152000	0.263657	1.39186	0.477014
PSMA7	5688	O14818	17;5	17;5	17;5	70.2	70.2	70.2	27.887	329470000	72343000	184410000	238120000	50704000	132460000	0.291345	1.39151	0.476656
CCT2	10576	P78371	33	33	33	74.8	74.8	74.8	57.488	49834000	39227000	95306000	36757000	27394000	68505000	0.23117	1.38981	0.474891
EEF1D	1936	P29692	23	23	20	73	73	70.5	31.121	629200000	181340000	307510000	461390000	124000000	219440000	0.282772	1.38918	0.474229
BRD2	6046	P25440	9	8	8	14.5	13.5	13.5	88.06	1806600	706740	764820	1592800	568180	202420	0.303945	1.38705	0.472022
SETDB1	9869	Q15047	12	12	12	10.9	10.9	10.9	143.16	229490	189120	505980	211940	163770	291350	0.232307	1.38607	0.470997
CAND1	55832	Q86VP6	16	16	16	16.1	16.1	16.1	136.37	60171	26731	884450	0	16978	683820	0.407189	1.38607	0.470996
ANXA5	308	P08758	8	8	8	30.6	30.6	30.6	35.936	756030	961680	966110	587530	339360	1012800	0.149972	1.38363	0.468462
RPS4X	6191	P62701	19;7;7	19;7;7	19;7;7	61.2	61.2	61.2	29.597	419350000	149940000	157920000	299970000	111680000	114190000	0.28441	1.38295	0.467748
EIF4A1	1973	P60842	28	28	16	68.2	68.2	41.1	46.153	76587000	6557400	32461000	56039000	5285700	22376000	0.347925	1.38118	0.465897
SYNE1	23345	Q8NF91	4	4	4	0.4	0.4	0.4	1011.1	4708400	1580900	1198800	3296900	1231200	895930	0.31752	1.38054	0.465235
THUMPD1	55623	Q9NXG2	22	22	22	69.1	69.1	69.1	39.315	71777000	12011000	28757000	62342000	5301500	13892000	0.351025	1.38032	0.465002
PSMB7	5695	Q99436	11	11	11	61.4	61.4	61.4	29.965	208080000	71456000	74267000	153010000	54686000	48875000	0.297945	1.37897	0.463588
YWHAZ	7534	P63104	21;1;1	21;1;1	15;1;1	71.8	71.8	58	27.745	491110000	185280000	235620000	360060000	134660000	166910000	0.259154	1.37843	0.463025
GINS2	51659	Q9Y248	5	5	5	41.1	41.1	41.1	21.427	4247500	1468900	3699300	3101300	1021900	2713800	0.232005	1.37717	0.461705
RPS3A	6189	P61247	18	18	18	56.1	56.1	56.1	29.945	376570000	213040000	186350000	275140000	160350000	129620000	0.198403	1.37311	0.457451
RNF113A	7737	O15541	6;1	6;1	6;1	18.7	18.7	18.7	38.787	4315700	510130	1337400	3348200	319520	821860	0.363359	1.37279	0.457106
SRP68	6730	Q9UHB9	37	37	37	60.3	60.3	60.3	70.729	51787000	23475000	24035000	37709000	16944000	17719000	0.240353	1.37204	0.456318
TUFM	7284	P49411	27	27	27	62.4	62.4	62.4	49.541	264700000	33599000	77583000	194960000	25253000	53935000	0.360018	1.37109	0.455325
POLR3H	171568	Q9Y535	5	5	5	35.3	35.3	35.3	22.918	1939500	264740	433000	1477000	242920	205100	0.371723	1.36998	0.454155
PSME2	5721	Q9UL46	9	9	9	47.7	47.7	47.7	27.401	7447700	2862300	2630400	4952400	2425100	2074400	0.277951	1.36908	0.453206
GRB2	2885	P62993	3	3	3	15.7	15.7	15.7	25.206	341370	304120	568380	253000	189410	444300	0.193887	1.36896	0.45308
YWHAQ	10971	P27348	17	12	12	68.6	54.7	54.7	27.764	195190000	91552000	84986000	143300000	66684000	61627000	0.24707	1.3686	0.452705
PPP1R2	5504	P41236	4;3	4;3	4;3	21.5	21.5	21.5	23.015	2699700	1360100	2243300	2396700	1334300	874860	0.198872	1.3685	0.452591
PSMA6	5687	P60900	16	16	16	72.8	72.8	72.8	27.399	212260000	101010000	204480000	155930000	73007000	149420000	0.17845	1.36842	0.452508
RARS	5917	P54136	43	43	43	63	63	63	75.378	83796000	56327000	43101000	62666000	40036000	31194000	0.170305	1.36841	0.452496
EIF2B2	8892	P49770	11	11	11	37	37	37	38.989	11313000	4215600	4791300	9364900	2733900	2755700	0.29814	1.36793	0.451993
CCT3	7203	P49368	36	36	36	69.5	69.5	69.5	60.533	76775000	65926000	51941000	49544000	50364000	42408000	0.0419628	1.36767	0.451725
DHX36	170506	Q9H2U1	20	19	19	27	26.1	26.1	114.76	3411800	2098600	1766400	2461100	1679500	1181200	0.178112	1.36736	0.45139
HSP90AB4P	664618	Q58FF6	9	2	2	14.1	6.1	6.1	58.264	1231300	327870	916730	1035800	224560	551870	0.283182	1.36622	0.450187
MRPS31	10240	Q92665	15	15	15	42.5	42.5	42.5	45.318	25090000	6411600	9453900	18440000	4754000	6810600	0.319093	1.36497	0.448874
AIFM1	9131	O95831	19	19	19	43.1	43.1	43.1	66.9	9056400	7561800	7898300	6414800	5452300	6129600	0.00766727	1.36228	0.446021
RPS6	6194	P62753	8	8	8	35.3	35.3	35.3	28.68	99717000	72420000	60170000	75207000	51428000	44119000	0.121451	1.36048	0.444113
MRPS22	56945	P82650	18	18	18	57.8	57.8	57.8	41.28	36260000	12032000	18020000	26951000	8836000	13025000	0.278485	1.35852	0.442034
RANBP1	5902	P43487	4	4	4	32.3	32.3	32.3	23.31	1508400	103180	834390	938650	132730	730300	0.336418	1.35761	0.441064
TTN	7273	Q8WZ42	5	5	5	0.1	0.1	0.1	3816	4958000	284090	690370	3873800	277940	219110	0.399976	1.35728	0.440717
C11orf58	10944	O00193	5	5	5	36.6	36.6	36.6	20.332	18327000	6101500	12033000	13282000	4749500	8869500	0.250092	1.3554	0.438714
YWHAH	7533	Q04917	14	11	11	61.4	51.2	51.2	28.218	61672000	20193000	20260000	45951000	14121000	15333000	0.31691	1.35435	0.437604
NUDT5	11164	Q9UKK9	9	9	9	53.4	53.4	53.4	24.327	15439000	9955500	10859000	11761000	6857200	8153000	0.115838	1.3542	0.437438
WDHD1	11169	O75717	33	33	33	38.2	38.2	38.2	125.97	8338900	7731700	5994200	5038200	7422000	3854500	0.101808	1.35245	0.435574
IPO4	79711	Q8TEX9	14	14	14	18.7	18.7	18.7	118.71	497080	299990	1074100	391790	181810	810220	0.306598	1.35218	0.435284
SMC1B	27127	Q8NDV3	2	2	2	0.6	0.6	0.6	143.91	1092000	504320	396230	793020	456970	225530	0.280234	1.35041	0.433392
MRPS2	51116	Q9Y399	13	13	13	49	49	49	33.249	29673000	6707200	6085600	21484000	4838200	5233500	0.360707	1.34574	0.428401
PRKAR2A	5576	P13861	11	11	11	35.1	35.1	35.1	45.518	3844200	1282100	2567600	2735200	945250	2043300	0.254065	1.34421	0.426754
NOP58	51602	Q9Y2X3	9	9	9	19.3	19.3	19.3	59.578	930080	841600	679770	597920	827430	400690	0.109895	1.3425	0.424917
SLC25A22	79751	Q9H936	6;3	6;3	6;3	19.2	19.2	19.2	34.47	2230600	1997200	2122900	1922000	1305400	1505100	0.0248104	1.34193	0.424313
DNAJC11	55735	Q9NVH1	7	7	7	18.2	18.2	18.2	63.277	554780	457690	277990	324580	435500	201570	0.17884	1.34192	0.424302
IL18	3606	Q14116	3	3	3	22.3	22.3	22.3	22.326	524040	218360	593650	340610	146580	511510	0.255697	1.33779	0.419851
WDR44	54521	Q5JSH3	38	38	38	51	51	51	101.37	19457000	6397600	8367000	14515000	4860200	6210700	0.300031	1.33752	0.419558
RPL21	6144	P46778	5	5	5	36.2	36.2	36.2	18.565	2367900	787500	1630100	1594100	624100	1361600	0.249837	1.33681	0.418791
SRSF7	6432	Q16629	7	7	6	27.7	27.7	27.7	27.366	16245000	9219200	10663000	15529000	5383100	6119700	0.240487	1.33647	0.418428
POLR1C	9533	O15160	11	11	11	50.3	50.3	50.3	39.249	6121800	619740	3385800	5110500	540240	1927000	0.352308	1.33646	0.418416
YWHAG	7532	P61981	15	12	11	73.7	63.6	59.9	28.302	181770000	79539000	90809000	136480000	59340000	67713000	0.253431	1.33614	0.418075
CLIC1	1192	O00299	9	9	9	48.1	48.1	48.1	26.922	12431000	3280000	2635700	9030400	2617900	2083200	0.35569	1.3361	0.418031
MRTO4	51154	Q9UKD2	13	13	13	57.7	57.7	57.7	27.56	19179000	6231700	4965200	14366000	4964100	3495400	0.340209	1.33079	0.412281
TWF1	5756	Q12792	7	7	7	22	22	22	40.282	3499000	448170	1385500	2317500	430870	1262300	0.348748	1.32962	0.411015
SPTBN2	6712	O15020	9	5	5	3.9	2.1	2.1	271.32	12735	16549000	494590	10689	12798000	23947	0.42419	1.32914	0.410489
NCL	4691	P19338	36	36	36	39.4	39.4	39.4	76.613	748610000	400180000	380840000	578650000	284540000	287730000	0.229519	1.32905	0.410395
PSMA3	5684	P25788	15	15	15	45.9	45.9	45.9	28.433	264790000	105750000	127120000	209290000	74513000	91122000	0.282905	1.32736	0.408558
PDAP1	11333	Q13442	6	6	6	32	32	32	20.63	4833100	1864700	3895100	3214600	1284800	3484500	0.239818	1.32678	0.407932
RANBP6	26953	O60518	17	14	14	19.1	16.8	16.8	124.71	768250	831710	2161800	484120	808660	1542900	0.302854	1.32658	0.407713
POLR3F	10621	Q9H1D9	6	6	6	21.2	21.2	21.2	35.684	3291100	437200	1015100	2934900	309860	338250	0.384566	1.32386	0.404749
PTGES3	10728	Q15185	8	8	8	43.1	43.1	43.1	18.697	41595000	8727200	11899000	31041000	6848500	9126900	0.358272	1.32339	0.404242
ANP32A	8125	P39687	15;2;2	15;2;2	12;2;2	42.6	42.6	39.8	28.585	382900000	213320000	179510000	290360000	164690000	131360000	0.23559	1.32285	0.403645
CDC37L1	55664	Q7L3B6	10	10	10	30.9	30.9	30.9	38.834	10876000	249440	1280300	7615800	642050	1152300	0.40892	1.31834	0.398718
MRPS27	23107	Q92552	20	20	20	54.8	54.8	54.8	47.611	61629000	7589700	13531000	47442000	5269200	10258000	0.388063	1.31413	0.394108
GINS1	9837	Q14691	6	6	6	37.8	37.8	37.8	22.988	3286300	1802600	3858900	2819600	1365100	2630400	0.202428	1.31294	0.392798
ZRANB2	9406	O95218	17	17	17	42.1	42.1	42.1	37.404	204170000	22547000	46277000	155390000	17509000	35102000	0.388643	1.31246	0.392279
SLC25A1	6576	P53007	11	11	11	39.2	39.2	39.2	34.012	13451000	5317200	2893700	10996000	3941800	1570700	0.353918	1.31217	0.391951
ETF1	2107	P62495	22	22	22	64.3	64.3	64.3	49.03	62507000	3019900	14824000	47206000	4033300	10102000	0.396738	1.3099	0.389455
RPS7	6201	P62081	15	15	15	67	67	67	22.127	66091000	34546000	78783000	51276000	26834000	58911000	0.217752	1.30943	0.388944
NPM3	10360	O75607	3	3	3	30.9	30.9	30.9	19.343	1134800	179270	613210	834360	179170	459920	0.33755	1.30801	0.387368
SND1	27044	Q7KZF4	40	40	40	52.7	52.7	52.7	102	44295000	33004000	31551000	34973000	24996000	23293000	0.0956869	1.30732	0.386611
KIF13A	63971	Q9H1H9	17	17	14	10.8	10.8	9.6	202.31	1123200	194500	585890	894270	123670	438810	0.346161	1.30674	0.385969
LUC7L	55692	Q9NQ29	9	4	4	27.8	13.2	13.2	43.727	2412600	221420	314830	1824200	167340	266920	0.404794	1.30569	0.384813
VPS29	51699	Q9UBQ0	5	5	5	29.1	29.1	29.1	20.505	7014700	4470600	8469200	5383800	3547300	6374500	0.17007	1.30374	0.382655
TUBB8	347688	Q3ZCM7	13;10	3;1	3;1	30.2	13.1	13.1	49.775	106810000	1912000	53982000	82579000	1401100	41052000	0.379702	1.3013	0.379951
LARS	51520	Q9P2J5	53	53	53	52.4	52.4	52.4	134.46	61592000	38994000	45488000	47060000	30335000	34903000	0.124857	1.30077	0.379367
PABPC4	8761	Q13310	27	18	16	41.5	25.5	22.5	70.782	29515000	15258000	8526000	22144000	11122000	7710300	0.308032	1.30073	0.379319
SURF2	6835	Q15527	7	7	7	32	32	32	29.647	13107000	2196100	2767600	9647500	1838900	2418800	0.38265	1.29956	0.378028
MTDH	92140	Q86UE4	16	16	16	39.5	39.5	39.5	63.836	12656000	7906900	5310100	10475000	5453600	4028400	0.267349	1.29644	0.374552
STK3	6788	Q13188	6	6	3	15.3	15.3	7.5	56.3	173300	381960	592820	278500	254830	352520	0.260867	1.29602	0.374089
ARMCX3	51566	Q9UH62	13	13	13	47.5	47.5	47.5	42.5	11746000	2425200	7557800	9426400	2401500	4957000	0.326056	1.29456	0.372458
TTC33	23548	Q6PID6	6	6	6	30.2	30.2	30.2	29.411	2074700	633720	1219000	1684600	671760	678150	0.304454	1.29425	0.372118
RPRD1B	58490	Q9NQG5	8	8	8	30.7	30.7	30.7	36.899	6627800	1124300	2124500	5229300	1100700	1317100	0.374054	1.29155	0.369102
GTF2A1	2957	P52655	2	2	2	7.4	7.4	7.4	41.513	4215400	900940	1478000	3191300	730730	1190100	0.358652	1.28994	0.367304
FAM129A	116496	Q9BZQ8	6	6	6	8.7	8.7	8.7	103.13	705990	200490	106600	626080	55840	105030	0.393396	1.28735	0.364404
CARS	833	P49589	9	9	9	14.8	14.8	14.8	85.472	966630	857230	1778600	824290	810120	1164700	0.22015	1.287	0.364014
SRP72	6731	O76094	35	35	35	61	61	61	74.605	57648000	36109000	30375000	46798000	25806000	23952000	0.226553	1.2856	0.362437
EEF1G	1937	P26641	28	28	28	65.9	65.9	65.9	50.118	681450000	99871000	174720000	534870000	77912000	134280000	0.389702	1.27973	0.355845
ATP5PD	10476	O75947	9	9	9	68.9	68.9	68.9	18.491	2018400	239960	1358600	1918600	287960	623170	0.366765	1.2782	0.354113
BSG	682	P35613	5	5	5	17.7	17.7	17.7	42.2	1420200	833440	1134700	250800	872930	1534400	0.291228	1.27471	0.350167
BRCC3	79184	P46736	9	9	9	33.2	33.2	33.2	36.072	9033900	3852300	2487200	7342800	2922100	1800100	0.347457	1.27421	0.349608
TRMT61A	115708	Q96FX7	8	8	8	40.1	40.1	40.1	31.381	8570800	6584000	5995800	8883900	4229000	3488900	0.230312	1.27399	0.349359
PSMG1	8624	O95456	6	6	6	30.9	30.9	30.9	32.854	7570900	3102100	4263900	6232100	2121800	3450600	0.296992	1.26536	0.339544
TUBB3	10381	Q13509	25	11	9	66.2	40.7	36	50.432	21365000	2068600	15661000	18166000	1783300	11114000	0.368489	1.25855	0.331758
EEF2K	29904	O00418	10	10	10	16.3	16.3	16.3	82.143	1796800	437510	1437600	1692300	244520	989750	0.34601	1.25468	0.32732
MRPL48	51642	Q96GC5	4	4	4	19.8	19.8	19.8	23.934	5348600	1821000	1562300	4522400	1201600	1242400	0.36921	1.25343	0.325882
RPL24	6152	P83731	5	5	5	30.6	30.6	30.6	17.779	3613300	1870500	566470	2861300	1550400	423850	0.369012	1.25121	0.32332
EIF5B	9669	O60841	47	47	47	40.8	40.8	40.8	138.83	44080000	19973000	34464000	35148000	16604000	27122000	0.249709	1.24904	0.320823
TRMT6	51605	Q9UJA5	20	20	20	41.2	41.2	41.2	55.799	11833000	11726000	5033000	9499800	9222200	4207900	0.270738	1.24693	0.318381
SH3GL2	6456	Q99962	6	2	2	17.6	8	8	39.962	1253000	149810	351680	1083700	96281	235970	0.408843	1.23909	0.30928
UQCRFS1	7386	P47985	3;2	3;2	3;2	15.7	15.7	15.7	29.668	248910	75912	323270	187320	58467	282530	0.352146	1.22671	0.294795
CAPNS1	826	P04632	10;3	10;3	10;3	48.5	48.5	48.5	28.315	57663000	22794000	47950000	53768000	16796000	34885000	0.317249	1.21772	0.284178
SRP54	6729	P61011	16	16	16	34.3	34.3	34.3	55.704	4582600	698730	6158300	4516700	0	4884400	0.389225	1.21684	0.283139
SFN	2810	P31947	15	12	12	71.4	61.3	61.3	27.774	126230000	28632000	51334000	101880000	25905000	42857000	0.383627	1.20835	0.273044
PSMB6	5694	P28072	10	10	10	56.1	56.1	56.1	25.357	89942000	56914000	89772000	74684000	48227000	73108000	0.19308	1.20717	0.271627
MSI2	124540	Q96DH6	5;1	5;1	5;1	19.5	19.5	19.5	35.196	1930100	379670	606780	1812900	204360	417550	0.414746	1.19786	0.260454
PPP2CB	5516	P62714	13	2	2	52.1	6.8	6.8	35.575	3176200	1716600	2906900	2732700	961490	2829000	0.301511	1.19569	0.257841
SEC24D	9871	O94855	3	3	3	3.9	3.9	3.9	113.01	229150	19033	23553	186210	15233	25892	0.43776	1.19531	0.257386
ANAPC10	10393	Q9UM13	5	5	5	41.1	41.1	41.1	21.252	2081900	369830	1175600	1575800	290870	1172800	0.384474	1.19341	0.255088
CHMP4A	29082	Q9BY43	3	3	3	17.6	17.6	17.6	25.098	2169400	142750	594470	1573700	78141	796280	0.424324	1.18729	0.247668
MRPL43	84545	Q8N983	5	5	5	25.1	25.1	25.1	23.431	1226900	446450	370710	1110800	347500	268940	0.398299	1.18343	0.242969
MRPL10	124995	Q7Z7H8	5	5	5	28	28	28	29.282	1938100	1009100	2000400	2252100	801430	1128300	0.331628	1.18312	0.242594
PAXBP1	94104	Q9Y5B6	5	5	5	7.1	7.1	7.1	104.8	110360	116610	74202	95303	49386	110310	0.266585	1.18107	0.240096
CHCHD3	54927	Q9NX63	7	7	7	34.8	34.8	34.8	26.152	3280600	2040900	7316600	2573600	1550100	6577500	0.39241	1.181	0.240007
NARS	4677	O43776	6	6	6	12.2	12.2	12.2	62.942	732230	993560	463080	577650	793600	484260	0.283612	1.17966	0.23837
IGSF3	3321	O75054	4	4	4	5.4	5.4	5.4	135.19	13109000	2287800	16703000	10876000	2169800	14246000	0.395038	1.17617	0.234097
LRRC47	57470	Q8N1G4	9	9	9	25.4	25.4	25.4	63.472	1123900	1645500	1310900	536160	1830100	1118200	0.324399	1.171	0.22774
CAPRIN1	4076	Q14444	15	15	15	26.5	26.5	26.5	78.365	33023000	8866800	10008000	26653000	8593900	9324400	0.408069	1.16438	0.219558
GAPVD1	26130	Q14C86	16	16	16	14.2	14.2	14.2	164.98	656030	176810	649280	637000	259680	379570	0.370563	1.16131	0.215751
WDR12	55759	Q9GZL7	14	14	14	49.2	49.2	49.2	47.707	17949000	1006700	4625100	16430000	1125800	2805000	0.44336	1.15815	0.211818
ZBTB8OS	339487	Q8IWT0	4	4	4	22.8	22.8	22.8	19.491	1437100	450250	553540	1090300	348090	693800	0.399857	1.14478	0.195071
PRMT3	10196	O60678	6	6	6	13.6	13.6	13.6	59.902	115880	282880	357240	76453	363590	222800	0.395292	1.14054	0.189719
EIF2B1	1967	Q14232	14	14	14	53.4	53.4	53.4	33.712	11772000	6146400	4131500	9990200	5670000	3787500	0.391047	1.13381	0.181173
FKBP4	2288	Q02790	30	30	29	71.9	71.9	70.6	51.804	40393000	32577000	20155000	37728000	28681000	15813000	0.348288	1.1326	0.179644
COA7	65260	Q96BR5	2	2	2	7.8	7.8	7.8	25.709	78679	48092	393420	59467	38606	361680	0.45045	1.13146	0.178182
PSMB5	5693	P28074	16	16	16	63.5	63.5	63.5	28.48	104960000	36744000	108190000	91357000	35436000	95108000	0.386561	1.12615	0.1714
IMPDH2	3615	P12268	17	17	16	38.1	38.1	36.6	55.804	8279000	3616300	9421000	6970200	3112500	8893500	0.383422	1.12332	0.167766
MRPS9	64965	P82933	18	18	18	48	48	48	45.834	14547000	6951600	11801000	13880000	5132600	10645000	0.368956	1.1228	0.167103
HARS	3035	P12081	18	11	11	41.3	27.5	27.5	57.41	8982500	1719200	3230900	8385200	1297200	2833000	0.442895	1.11324	0.15476
AKT1S1	84335	Q96B36	3	3	3	10.9	10.9	10.9	27.383	6690100	461550	3210000	5252800	1093800	2968700	0.439954	1.11233	0.15358
KIF13B	23303	Q9NQT8	6	3	3	2.7	1.5	1.5	202.79	140770	59788	963340	90214	29125	927600	0.464326	1.11172	0.152787
KRT18	3875	P05783	21;2;2;2;2	20;2;1;1;1	15;2;1;1;1	66	64.4	51.4	48.057	18860000	2423600	8877100	17948000	2225800	7292500	0.449603	1.0981	0.135007
ERLIN1	10613	O75477	6	4	4	25.7	18.8	18.8	38.925	268500	418050	557950	0	213800	926480	0.455559	1.0914	0.126178
SLC25A13	10165	Q9UJS0	12	12	8	24.7	24.7	18.4	74.175	1792800	566360	1792500	508030	266270	3041100	0.457096	1.08813	0.121854
PITHD1	57095	Q9GZP4	5	5	5	27.5	27.5	27.5	24.178	205110	98309	516770	184690	90811	478620	0.452003	1.08761	0.12116
AARS	16	P49588	16	16	16	21.7	21.7	21.7	106.81	2274900	700590	303750	2006700	501500	549170	0.46445	1.07257	0.10107
ZC3H8	84524	Q8N5P1	5	5	5	24.1	24.1	24.1	33.575	3715100	928650	2090300	3892800	966900	1431800	0.454622	1.07034	0.0980704
ARL1	400	P40616	3	3	3	18.2	18.2	18.2	20.417	197660	117930	57097	156330	47773	145200	0.445445	1.06694	0.0934855
OLA1	29789	Q9NTK5	26	26	26	67.7	67.7	67.7	44.743	130450000	12135000	29750000	123260000	10235000	28191000	0.473861	1.06586	0.092021
TRUB2	26995	O95900	3	3	3	11.2	11.2	11.2	36.694	104810	99339	44293	68271	16302	155100	0.475588	1.03659	0.0518417
TGS1	96764	Q96RS0	10	10	10	13.2	13.2	13.2	96.619	639790	1570300	2761700	2941700	772620	1213300	0.493885	1.00896	0.0128744
UQCRC1	7384	P31930	15	15	15	46.5	46.5	46.5	52.645	24223000	1256300	7791500	23077000	2681000	7564300	0.4993	0.998454	-0.00223143
CDC23	8697	Q9UJX2	7	7	7	15.7	15.7	15.7	68.833	300650	164280	325520	249860	121880	420010	0.498372	0.998358	-0.00237075
BOP1	23246	Q14137	4	4	4	8.8	8.8	8.8	83.629	313580	187500	21120	217990	305340	28042	0.469085	0.947092	-0.0784235
COPZ2	51226	Q9P299	2	2	2	13.8	13.8	13.8	23.548	212110	178340	77885	229860	200320	92055	0.386354	0.89679	-0.157158
NDUFB10	4716	O96000	5	5	5	33.7	33.7	33.7	20.776	691450	242310	441490	1021200	264810	278510	0.416863	0.879024	-0.186026
PHGDH	26227	O43175	9	9	9	22	22	22	56.65	950850	247970	1258100	1070600	221170	1577000	0.397795	0.856437	-0.223581
VBP1	7411	P61758	11	11	11	49.7	49.7	49.7	22.658	3164000	1520900	3715200	4826700	1800500	3483900	0.315105	0.83078	-0.267462
EIF2B3	8891	Q9NR50	16	16	16	38.9	38.9	38.9	50.24	4637000	1326600	5406000	9788700	756360	4247600	0.357594	0.768597	-0.3797
HIST1H1B	3009	P16401	2	2	2	10.2	10.2	10.2	22.58	289500	532300	337380	751300	296490	489070	0.226051	0.754252	-0.406881
YARS	8565	P54577	24	24	24	48.9	48.9	48.9	59.143	4467400	3756500	2908600	5447100	6184300	3662100	0.0938278	0.727924	-0.458141
