# Supplementary material for: Interactome analysis reveals that lncRNA HULC promotes aerobic glycolysis through LDHA and PKM2
Source: Nat Commun. 2020 Jun 22;11:3162. doi: 10.1038/s41467-020-16966-3 (PMC7308313; doi:10.1038/s41467-020-16966-3)
Supplement: Supplementary file 6 — Source Data [file 41467_2020_16966_MOESM6_ESM.xlsx]

## Sheet: Figure 1
Figure 1b
HULC concentration (μg/μL)
	input	45.6	47.4	43.2
	unbound	0.8	0.6	0.1
	wash1	0	0	0
	wash2	0	0	0
	Eluate	41.1	41.7	40.9
Figure 1c
reletive HULC levels
	HepG2	1.0479	1.13879	0.887304		p(HepG2/HULC)<0.001
	Vector	0.875088	0.654062	0.845279		p(Vector/HULC)<0.001
	HULC	75.9775	68.951	62.5744		p(J6F1/HULC-J6F1)=0.002
	J6F1	1.20581	1.00696	0.952638		p(HULC/HULC-J6F1)=0.051
	HULC-J6F1	55.2346	52.9846	61.2866
Figure 1d
OD450 value
	HepG2				Vector				HULC				J6F1				HULC-J6F1
0h	0.147875	0.122875	0.130875		0.125875	0.142875	0.153875		0.113875	0.162875	0.159875		0.122875	0.145875	0.154875		0.159875	0.156875	0.148875
24h	0.22025	0.24625	0.23425		0.24925	0.26125	0.28725		0.31225	0.38625	0.33925		0.25225	0.29325	0.24925		0.40525	0.37925	0.37625
48h	0.417	0.405	0.43		0.433	0.47	0.504		0.626	0.622	0.707		0.444	0.44	0.451		0.722	0.722	0.649
72h	0.552857	0.547857	0.583857		0.608857	0.530857	0.653857		0.864857	0.805857	0.799857		0.642857	0.546857	0.483857		0.820857	0.819857	0.858857
96h	0.67725	0.68025	0.75025		0.70425	0.79375	0.88325		1.192	1.026	1.079		0.71925	0.78625	0.78825		1.12	1.087	1.131

## Sheet: Figure2
Figure 2c

## Sheet: Figure3
Figure 3a
Figure 3c
Figure 3d
fold entichment of RNA
		HULC-					HULC+
	rLDHA	0.663955	1.50613	1		6.65342	6.81565	5.1337		p(rLDHA)=0.001
	rLDHB	1.12506	0.888843	1		1.07923	0.965936	1.02258		p(rLDHB)=0.824
Figure 3e
SPR				response unites
	times	1.5625 nM	3.125 nM	6.25 nM	12.5 nM	25 nM	50 nM	100 nM
	-60.06	0.200806		0.064362	0.247803	-0.03275	0.253235	0.22049
	-59.96	0.200806	0.093475	0.072968	0.247803	-0.01321	0.257141	0.226349
	-59.86	0.206665	0.089569	0.086639	0.261475		0.272766	0.230255
	-59.76	0.206665	0.089569	0.082733	0.273193	0.000458	0.278625	0.226349
	-59.66	0.206665	0.097382	0.088593	0.262634	0.000458	0.288391	0.226349
	-59.56	0.210571	0.105194	0.098358	0.255615	0.00436	0.292297	0.225555
	-59.46	0.226196	0.142303	0.110077	0.251709	0.029755	0.298157	0.234161
	-59.36	0.22229	0.144257	0.096405	0.241943	0.034455	0.307922	0.21463
	-59.26	0.212524	0.138397	0.094452	0.241943	0.051239	0.317688	0.202911
	-59.16	0.192993	0.128632	0.084686	0.226318	0.041473	0.298157	0.204865
	-59.06	0.196899	0.138397	0.090546	0.232178	0.055145	0.311829	0.21463
	-58.96	0.196899	0.144257	0.098358	0.226318	0.061005	0.317688	0.210724
	-58.86	0.187134	0.138397	0.100311	0.226318	0.061005	0.317688	0.200958
	-58.76	0.171509	0.136444	0.088593	0.226318	0.055145	0.302063	0.18924
	-58.66	0.177368	0.148163	0.090546	0.222412	0.061005	0.307922	0.199005
	-58.56	0.185181	0.148163	0.092499	0.220459	0.064911	0.3255	0.204865
	-58.46	0.179321	0.142303	0.094452	0.236084	0.07077	0.327454	0.200958
	-58.36	0.154724	0.141144	0.087433	0.219299	0.067658	0.3302	0.176361
	-58.26	0.167603	0.132538	0.094452	0.226318	0.072723	0.351685	0.191193
	-58.16	0.167603	0.120819	0.088593	0.230225	0.055145	0.352844	0.171661
	-58.06	0.167603	0.130585	0.08078	0.228271	0.064911	0.368469	0.18338
	-57.96	0.171509	0.130585	0.088593	0.220459	0.074677	0.372375	0.18338
	-57.86	0.177368	0.135284	0.094452	0.226318	0.080536	0.382141	0.173615
	-57.76	0.173462	0.134491	0.090546	0.222412	0.07663	0.374329	0.165802
	-57.66	0.157837	0.126678	0.089752	0.224365	0.074677	0.36377	0.154083
	-57.56	0.144165	0.124726	0.074921	0.212646	0.07077	0.343079	0.135712
	-57.46	0.142212	0.114166	0.063202	0.210693	0.064911	0.355591	0.109161
	-57.36	0.138306	0.105988	0.059296	0.210693	0.061005	0.348938	0.085724
	-57.26	0.126587	0.118866	0.04953	0.206787	0.07077	0.352844	0.079865
	-57.16	0.116821	0.103241	0.020233	0.206787	0.057098	0.348938	0.050568
	-57.06	0.09729	0.095429	0.014374	0.197021	0.037567	0.348938	0.034943
	-56.96	0.091431	0.093475	0.014374	0.200928	0.025848	0.352844	0.038849
	-56.86	0.09729	0.099335	0.029999	0.210693	0.031708	0.354797	0.031036
	-56.76	0.091431	0.099335	0.014374	0.220459	0.025848	0.338379	0.019318
	-56.66	0.09729	0.089569	0.014374	0.222412	0.031708	0.348938	0.020477
	-56.56	0.091431	0.097381	0.027252	0.224365	0.029755	0.35675	0.021271
	-56.46	0.095337	0.103241	0.012421	0.238037	0.035614	0.368469	0.023224
	-56.36	0.098084	0.1138	0.030792	0.238831	0.055938	0.377075	0.020111
	-56.26	0.103149	0.13449	0.057343	0.253662	0.072723	0.409485	0.015411
	-56.16	0.112915	0.144257	0.069061	0.258728	0.07663	0.41925	0.019318
	-56.06	0.118774	0.159088	0.067108	0.27124	0.07663	0.41925	0.029083
	-55.96	0.112915	0.152069	0.063202	0.27124	0.07193	0.423157	0.025177
	-55.86	0.136353	0.1716	0.076874	0.295471	0.094207	0.448547	0.038849
	-55.76	0.144165	0.173553	0.078827	0.304443	0.100861	0.436829	0.046661
	-55.66	0.148071	0.195831	0.090546	0.312256	0.110992	0.432922	0.048615
	-55.56	0.136353	0.194244	0.092499	0.316162	0.103973	0.442688	0.044708
	-55.46	0.148071	0.187225	0.100311	0.322021	0.109833	0.452454	0.048615
	-55.36	0.139465	0.179413	0.104218	0.33374	0.10202	0.464172	0.046661
	-55.26	0.116821	0.171601	0.086639	0.322021	0.080536	0.460266	0.010712
	-55.16	0.120728	0.181366	0.084686	0.341553	0.080536	0.473938	0.00369
	-55.06	0.119568	0.186066	0.065949	0.354065	0.079376	0.472778
	-54.96	0.120728	0.191132	0.083893	0.378662	0.094208	0.492676	0.00174
	-54.86	0.144165	0.210663	0.088593	0.417725	0.119598	0.507141	0.00955
	-54.76	0.140259	0.214569	0.086639	0.421631	0.125458	0.501282
	-54.66	0.163696	0.241912	0.106171	0.415771	0.144989	0.520813	0.011505
	-54.56	0.180115	0.252471	0.128448	0.443909	0.152802	0.547791	0.03183
	-54.46	0.202759	0.263397	0.183136	0.482178	0.178986	0.587219	0.056427
	-54.36	0.212524	0.251678	0.213593	0.468506	0.203583	0.60675	0.068146
	-54.26	0.223083	0.243867	0.203827	0.43335	0.19577	0.616516	0.05838
	-54.16	0.259399	0.249725	0.211639	0.426697	0.230926	0.632141	0.075958
	-54.06	0.267212	0.257538	0.223358	0.440002	0.256317	0.624329	0.08963
	-53.96	0.257446	0.279816	0.233124	0.478271	0.256317	0.600891	0.075958
	-53.86	0.252747	0.319244	0.256561	0.42981	0.237946	0.598145	0.051727
	-53.76	0.216431	0.266513	0.251862	0.327087	0.189117	0.553223	0.011505
	-53.66	0.153931	0.211459	0.180389	0.256409	0.117648	0.482544	-0.04788
	-53.56	0.153931	0.200105	0.10733	0.262634	0.10202	0.471191	-0.10452
	-53.46	0.183228	0.23761	0.142883	0.325531	0.191467	0.464966	-0.14865
	-53.36	0.163696	0.221985	0.257355	0.346649	0.317657	0.497375	-0.13028
	-53.26	-0.21677	-0.31508	0.146423	-0.13733	-0.29523	0.270447	-0.14825
	-53.16	-0.45349	-0.46707	0.025299	-0.26782	-0.71793	0.070404	-0.10452
	-53.06	0.074646	0.012977	0.101868	0.20639	-0.23743	0.379028	-0.07129
	-52.96	0.177734	-0.2085	0.015533	-0.01706	-0.55698	0.517273	-0.29593
	-52.86	0.3172	0.085663	0.233124	0.30719	-0.11087	0.620819	-0.22913
	-52.76	0.303162	0.143095	0.270233	0.434143	-0.06125	0.52005	-0.32755
	-52.66	0.313293	0.167694	0.246002	0.478271	0.031311	0.418457	-0.23969
	-52.56	0.318756	0.2251	0.247559	0.488037	0.135223	0.445404	-0.13226
	-52.46	0.323059	0.209869	0.246796	0.443115	0.112946	0.489563	-0.10568
	-52.36	0.273071	0.144257	0.223358	0.375916	0.055145	0.474701	-0.12912
	-52.26	0.259399	0.112216	0.226471	0.336853	0.043427	0.477051	-0.15646
	-52.16	0.24884	0.097384	0.231171	0.30835	0.055148	0.48761	-0.16507
	-52.06	0.214478	0.0806	0.222198	0.27124	0.057098	0.520416	-0.15762
	-51.96	0.201965	0.102448	0.222565	0.264587	0.086395	0.600891	-0.11935
	-51.86	0.161743	0.111847	0.192108	0.234924	0.07547	0.638	-0.12717
	-51.76	0.125793	0.118074	0.162018	0.196228	0.062164	0.64386	-0.1174
	-51.66	0.100037	0.117708	0.117889	0.161865	0.041475	0.638	-0.16037
	-51.56	0.09845	0.102449	0.089752	0.127869	0.00552	0.624329	-0.18851
	-51.46	0.077759	0.039948	0.057343	0.101318	-0.0347	0.600891	-0.22482
	-51.36	0.043762	-0.02841	0.021393	0.049744	-0.08432	0.570801	-0.27249
	-51.26	0.042603	-0.06473		0.032959	-0.12259	0.546204	-0.29709
	-51.16	0.058228	-0.0784	-0.01688	0.025147	-0.13821	0.532532	-0.301
	-51.06	0.084412	-0.0784		0.031006	-0.1683	0.534485	-0.3057
	-50.96	0.119568	-0.07175	0.02182	0.041565	-0.17648	0.545044	-0.29746
	-50.86	0.148071	-0.08426	0.035858	0.036865	-0.19681	0.552063	-0.28342
	-50.76	0.171509	-0.09598	0.024139	0.043518	-0.21164	0.538391	-0.27756
	-50.66	0.19104	-0.10574	0.028046	0.056397	-0.19486	0.538391	-0.25607
	-50.56	0.208618	-0.11746	0.031952	0.048584	-0.20071	0.528625	-0.24826
	-50.46	0.230103	-0.10184	0.063202	0.062256	-0.17923	0.54425	-0.22678
	-50.36	0.235962	-0.08231	0.071014	0.072022	-0.18509	0.534485	-0.21701
	-50.26	0.232056	-0.08231	0.086639	0.072022	-0.18509	0.540344	-0.20139
	-50.16	0.234009	-0.08426	0.086639	0.077881	-0.17337	0.538391	-0.18771
	-50.06	0.245728	-0.0784	0.078827	0.099365	-0.15189	0.540344	-0.17209
	-49.96	0.264099	-0.06784	0.081574	0.113831	-0.13077	0.546997	-0.14706
	-49.86	0.237915	-0.08621	0.074921	0.115784	-0.13626	0.548157	-0.13889
	-49.76	0.241821	-0.08231	0.074921	0.118896	-0.14212	0.571594	-0.12912
	-49.66	0.242981	-0.08505	0.070221	0.118103	-0.14096	0.593079	-0.13187
	-49.56	0.235962	-0.09207	0.053436	0.103271	-0.15189	0.595032	-0.15256
	-49.46	0.235962	-0.09402	0.063202	0.107178	-0.14407	0.598938	-0.15451
	-49.36	0.237915	-0.09402	0.043671	0.107178	-0.14212	0.604004	-0.16898
	-49.26	0.251587	-0.1077	0.043671	0.099365	-0.15189	0.589172	-0.17014
	-49.16	0.236755	-0.12723	0.01828	0.073975	-0.17532	0.579407	-0.19357
	-49.06	0.237915	-0.12332	0.012421	0.073181	-0.17728	0.598938	-0.19553
	-48.96	0.220337	-0.1409		0.038818	-0.19955	0.589966	-0.21701
	-48.86	0.200806	-0.15964	-0.02158	0.015381	-0.24173	0.5755	-0.24631
	-48.76	0.210571	-0.15653	-0.0325	0.011475	-0.23782	0.561035	-0.25021
	-48.66	0.235962	-0.15537	-0.02664	0.00757	-0.22806	0.55481	-0.25803
	-48.56	0.255493	-0.15848	-0.02274	0.00171	-0.22415	0.561035	-0.25021
	-48.46	0.266052	-0.14792	-0.02078	0.00366	-0.21243	0.559875	-0.25021
	-48.36	0.278931	-0.16318	-0.04813	-0.01001	-0.20657	0.548157	-0.25217
	-48.26	0.296509	-0.17801	-0.05789	-0.02368	-0.20853	0.51886	-0.25607
	-48.16	0.292603	-0.19284	-0.0618	-0.02759	-0.21048	0.503235	-0.2756
	-48.06	0.280884	-0.21591	-0.07742	-0.03851	-0.19486	0.473938	-0.28537
	-47.96	0.273071	-0.228	-0.08719	-0.04126	-0.19876	0.454407	-0.29514
	-47.86	0.261353	-0.22568	-0.10672	-0.05103	-0.189	0.421204	-0.30881
	-47.76	0.267212	-0.21903	-0.10281	-0.05884	-0.16165	0.39502	-0.31076
	-47.66	0.267212	-0.21317	-0.09891	-0.04907	-0.11673	0.388	-0.301
	-47.56	0.261353	-0.22488	-0.08835	-0.05884	-0.11203	0.384094	-0.301
	-47.46	0.267212	-0.2034	-0.08524	-0.05298	-0.0726	0.380188	-0.29904
	-47.36	0.265259	-0.20535	-0.09305	-0.05493	-0.06204	0.36261	-0.31857
	-47.26	0.267212	-0.18387	-0.05789	-0.05298	-0.02493	0.359863	-0.30685
	-47.16	0.269165	-0.18503	-0.03445	-0.05884	-0.01907	0.33136	-0.32443
	-47.06	0.297302	-0.16238	-0.01218	-0.05804		0.3302	-0.34006
	-46.96	0.288696	-0.15378	0.00266	-0.05298	0.012177	0.304016	-0.34592
	-46.86	0.276184	-0.11942	0.014374	-0.05103	0.027802	0.275879	-0.35373
	-46.76	0.25354	-0.10574	0.00461	-0.04907	0.04538	0.274719	-0.37326
	-46.66	0.235962	-0.09286	-0.01297	-0.03931	0.043427	0.253235	-0.3967
	-46.56	0.232056	-0.07565	-0.01297	-0.02563	0.049286	0.251282	-0.38889
	-46.46	0.206665	-0.07333		-0.02954	0.03952	0.26886	-0.38303
	-46.36	0.1922	-0.07449	0.00656	-0.01587	0.03952	0.298157	-0.38187
	-46.26	0.184021	-0.05222	0.021027		0.03952	0.329041	-0.36856
	-46.16	0.187134	-0.02957	0.01828		0.033661	0.343079	-0.36154
	-46.06	0.15979	-0.02292	0.00851	-0.01001		0.345032	-0.36154
	-45.96	0.148071	0.00363	0.022186			0.388	-0.33341
	-45.86	0.134399	0.013397	0.036652	-0.01587	-0.01633	0.407532	-0.301
	-45.76	0.108215	0.00284	0.043671	-0.01587	-0.02298	0.421204	-0.29904
	-45.66	0.093384	0.00168	0.047577		0.000457	0.446594	-0.25412
	-45.56	0.092224	0.016143	0.052277	0.010315	0.00906	0.457153	-0.21036
	-45.46	0.099243	0.023163	0.078827	0.02124	0.029755	0.493469	-0.16544
	-45.36	0.095337	0.029816	0.088593	0.032959	0.037567	0.485657	-0.12717
	-45.26	0.103149	0.052459	0.098358	0.034912	0.047333	0.514954	-0.07559
	-45.16	0.09729	0.054413	0.083893	0.031006	0.04538	0.532532	0.00058
	-45.06	0.110962	0.05246	0.061249	0.00952	0.037567	0.532532	0.088471
	-44.96	0.12854	0.057526	0.041718	0.00952	0.059052	0.540344	0.18808
	-44.86	0.142212	0.037628	0.020233		0.047333	0.530579	0.262299
	-44.76	0.177368	0.039947	0.00186	0.00287	0.056305	0.525879	0.317352
	-44.66	0.165649	0.013398	-0.04227	-0.01587	0.031709	0.48761	0.30838
	-44.56	0.161743	0.02707	-0.05985	-0.03735	0.031708	0.45636	0.262665
	-44.46	0.183228	0.0466	-0.0618	-0.01782	0.025848	0.459473	0.232208
	-44.36	0.181274	0.05246	-0.04617	-0.01392	0.025848	0.448547	0.188446
	-44.26	0.194946	0.036835	-0.06375		0.037567	0.452454	0.136505
	-44.16	0.220337	0.023163	-0.09695	0.00171	0.049286	0.458313	0.092743
	-44.06	0.25238	0.027069	-0.07938	0.013428	0.066864	0.485657	0.072052
	-43.96	0.276978	0.01535	-0.0911	0.0271	0.07663	0.499329	0.060333
	-43.86	0.301575	0.00595	-0.08017	0.032166	0.07193	0.509094	0.051727
	-43.76	0.323853		-0.05399	0.034912	0.078583	0.51416	0.034149
	-43.66	0.325806	-0.02176	-0.02274	0.0271	0.088349	0.503235	0.00369
	-43.56	0.321899	-0.02371	0.000702	0.011475	0.115692	0.489563
	-43.46	0.304321	-0.0452	0.00461	0.00757	0.109833	0.466125	-0.0217
	-43.36	0.300415	-0.03934	0.022186	0.025147	0.129364	0.4505	-0.02365
	-43.26	0.306274	-0.04324	0.041718	0.029053	0.143036	0.442688	-0.01779
	-43.16	0.278931	-0.03738	0.057343	0.034912	0.16452	0.448547	-0.01779
	-43.06	0.246887	-0.04715	0.078827	0.034912	0.16452	0.460266	-0.03537
	-42.96	0.230103	-0.05692	0.092499	0.038818	0.184052	0.439941	-0.06467
	-42.86	0.220337	-0.07449	0.088593	0.060303	0.189911	0.41925	-0.08029
	-42.76	0.204712	-0.10263	0.113983	0.072022	0.225067	0.409485	-0.06857
	-42.66	0.167603	-0.14285	0.121796	0.050537	0.238739	0.39386	-0.07639
	-42.56	0.135559	-0.15262	0.160858	0.05249	0.255157	0.395813	-0.06857
	-42.46	0.095337	-0.18271	0.184296	0.046631	0.281708	0.399719	-0.07443
	-42.36	0.060181	-0.22488	0.203827	0.054443	0.291473	0.395813	-0.07443
	-42.26	0.050415	-0.25418	0.231171	0.054443	0.297333	0.413391	-0.07443
	-42.16	0.054321	-0.26395	0.264374	0.072022	0.301239	0.442688	-0.05099
	-42.06	0.050415	-0.26083	0.293671	0.107178	0.307098	0.468079	-0.0256
	-41.96	0.028931	-0.28738	0.283905	0.107178	0.305145	0.468079	-0.0217
	-41.86	0.03009	-0.28738	0.260468	0.107178	0.309052	0.466919
	-41.76	0.00745	-0.31082	0.213593	0.093506	0.324677	0.470032
	-41.66	0.029724	-0.31473	0.211639	0.109131	0.328582	0.491516	0.023224
	-41.56	0.064087	-0.27683	0.211639	0.135315	0.344208	0.511047	0.036896
	-41.46	0.095337	-0.23074	0.227264	0.169678	0.362579	0.541138	0.075958
	-41.36	0.119568	-0.21903	0.226105	0.17749	0.385223	0.546204	0.088471
	-41.26	0.142212	-0.21121	0.217499	0.181396	0.38913	0.552063	0.099396
	-41.16	0.142212	-0.2034	0.199921	0.187256	0.381318	0.538391	0.077911
	-41.06	0.134399	-0.20847	0.17453	0.163818	0.363739	0.514954	0.056427
	-40.96	0.125793	-0.21591	0.177643	0.166931	0.360992	0.512207	0.043915
	-40.86	0.107056	-0.2366	0.154999	0.167725	0.35202	0.501282	0.034943
	-40.76	0.085571	-0.25223	0.14328	0.1521	0.32547	0.464172	0.023224
	-40.66	0.090271	-0.25809	0.14212	0.156006	0.320771	0.448547	0.025971
	-40.56	0.087524	-0.25143	0.154999	0.1521	0.323883	0.438782	0.034943
	-40.46	0.082825	-0.2413	0.152252	0.1474	0.300446	0.432922	0.030243
	-40.36	0.062134	-0.2659	0.131561	0.122803	0.268829	0.404785	0.013458
	-40.26	0.042603	-0.27176	0.117889	0.101318	0.266083	0.382935	0.019318
	-40.16	0.036743	-0.27567	0.11673	0.091553	0.26413	0.395813	0.025177
	-40.06	0.023071	-0.27292	0.106171	0.096252	0.252411	0.386047	0.00955
	-39.96	0.022278	-0.27255	0.103424	0.092712	0.239899	0.381348	0.00485
	-39.86	0.014099	-0.26785	0.092499	0.085693	0.234833	0.366516
	-39.76	0.017212	-0.26395	0.100311	0.097412	0.230927	0.374329	-0.01779
	-39.66	0.026978	-0.24362	0.098358	0.107178	0.240692	0.358704	-0.03928
	-39.56	0.026978	-0.23856	0.101105	0.116943	0.239532	0.358704	-0.05881
	-39.46	0.00549	-0.2327	0.113983	0.103271	0.236786	0.350891	-0.08224
	-39.36	-0.02069	-0.2366	0.10733	0.108337	0.232086	0.32666	-0.10452
	-39.26	-0.03748	-0.23856	0.086639	0.091553	0.215302	0.309875	-0.10959
	-39.16	-0.04334	-0.2366	0.098358	0.077881	0.211395	0.30011	-0.1135
	-39.06	-0.04334	-0.23465	0.092499	0.075928	0.209442	0.29425	-0.12326
	-38.96	-0.04334	-0.21317	0.106171	0.081787	0.20163	0.290344	-0.11154
	-38.86	-0.03552	-0.20926	0.106171	0.079834	0.189911	0.277832	-0.1135
	-38.76		-0.18973	0.121796	0.099365	0.193817	0.290344	-0.09006
	-38.66	-0.01013	-0.18973	0.121796	0.099365	0.184052	0.280579	-0.09787
	-38.56	-0.01794	-0.20145	0.117889	0.081787	0.176239	0.26886	-0.11154
	-38.46	-0.0199	-0.20926	0.125702	0.099365	0.174286	0.270813	-0.09982
	-38.36	-0.01013	-0.19949	0.125702	0.109131	0.184052	0.280579	-0.09396
	-38.26	0.00629	-0.18894	0.136261	0.129456	0.190704	0.281372	-0.0795
	-38.16	0.017212	-0.18192	0.153046	0.132568	0.182098	0.298157	-0.06662
	-38.06	0.017212	-0.17801	0.156952	0.140381	0.176239	0.302063	-0.06271
	-37.96	0.026978	-0.16238	0.17453	0.142334	0.172333	0.307922	-0.06076
	-37.86	0.017212	-0.16238	0.170624	0.136475	0.172333	0.307922	-0.06662
	-37.76	0.011353	-0.17215	0.154999	0.126709	0.157867	0.298157	-0.07639
	-37.66	0.032837	-0.16238	0.164764	0.136475	0.156707	0.307922	-0.07639
	-37.56	0.017212	-0.16824	0.160858	0.12085	0.129364	0.288391	-0.08224
	-37.46	0.013306	-0.16629	0.151093	0.118896	0.125458	0.290344	-0.08615
	-37.36	0.00745	-0.17215	0.145233	0.107178	0.109833	0.282532	-0.08615
	-37.26		-0.18192	0.135468	0.097412	0.100067	0.264954	-0.09592
	-37.16	0.00159	-0.17801	0.149139	0.101318	0.107879	0.272766	-0.09708
	-37.06	0.017212	-0.16824	0.158905	0.12085	0.123505	0.278625	-0.09006
	-36.96	0.017212	-0.14871	0.164764	0.136475	0.129364	0.278625	-0.09006
	-36.86	0.013306	-0.14285	0.17453	0.140381	0.135223	0.278625	-0.0842
	-36.76	0.00745	-0.14676	0.17453	0.1521	0.119598	0.278625	-0.0928
	-36.66		-0.16238	0.164764	0.136475	0.109833	0.26886	-0.11545
	-36.56		-0.15848	0.17453	0.136475	0.109833	0.278625	-0.11545
	-36.46	0.00159	-0.13895	0.188202	0.136475	0.113739	0.282532	-0.11154
	-36.36	0.011353	-0.14285	0.188202	0.130615	0.113739	0.282532	-0.12131
	-36.26	0.021118	-0.13504	0.184296	0.144287	0.113739	0.292297	-0.11154
	-36.16	0.023071	-0.12332	0.17453	0.14624	0.113739	0.288391	-0.11545
	-36.06	0.021118	-0.12528	0.178436	0.163818	0.113739	0.292297	-0.11154
	-35.96	0.025024	-0.11551	0.182343	0.163818	0.10788	0.290344	-0.1174
	-35.86	0.025024	-0.1116	0.186249	0.157959	0.10202	0.30011	-0.1135
	-35.76	0.025024	-0.10574	0.196014	0.163818	0.103973	0.311829	-0.10764
	-35.66	0.026978	-0.11356	0.197968	0.159912	0.098114	0.298157	-0.11856
	-35.56	0.00549	-0.12137	0.192108	0.157959	0.084442	0.286438	-0.1135
	-35.46	0.00549	-0.13504	0.178436	0.154053	0.059052	0.286438	-0.1174
	-35.36	0.00159	-0.12918	0.188202	0.150146	0.051239	0.282532	-0.1174
	-35.26		-0.13504	0.182343	0.134521	0.043427	0.276672	-0.12717
	-35.16		-0.13504	0.186249	0.134521	0.053192	0.280579	-0.12717
	-35.06	0.0094	-0.13113	0.192108	0.138428	0.059052	0.29425	-0.11935
	-34.96	0.015259	-0.12528	0.203827	0.144287	0.055145	0.302063	-0.10764
	-34.86	0.021118	-0.13504	0.203827	0.157959	0.049286	0.307922	-0.10764
	-34.76	0.021118	-0.12332	0.209686	0.169678	0.051239	0.313782	-0.10178
	-34.66	0.015259	-0.1409	0.207733	0.167725	0.033661	0.307922	-0.10764
	-34.56	0.015259	-0.13113	0.213593	0.173584	0.03952	0.307922	-0.10764
	-34.46	0.011353	-0.12528	0.223358	0.173584	0.03952	0.317688	-0.11154
	-34.36	0.00159	-0.12918	0.208893	0.163818	0.029755	0.311829	-0.12717
	-34.26	0.00159	-0.13113	0.201874	0.163818	0.029755	0.317688	-0.14163
	-34.16	0.00159	-0.12918	0.197968	0.169678	0.019989	0.327454	-0.14865
	-34.06	0.000427	-0.11862	0.206573	0.162659	0.024689	0.332153	-0.14395
	-33.96	0.00275	-0.1077	0.223358	0.175537	0.031708	0.339172	-0.12717
	-33.86	0.015259	-0.09598	0.23703	0.185303	0.041473	0.339172	-0.1174
	-33.76	0.00549	-0.1116	0.233124	0.167725	0.016083	0.329407	-0.12717
	-33.66	0.015259	-0.09793	0.242889	0.1521	0.025848	0.333313	-0.12131
	-33.56	0.023071	-0.09598	0.229218	0.138428	0.031708	0.348938	-0.12717
	-33.46	0.00745	-0.10184	0.213593	0.099365	0.021942	0.345032	-0.13693
	-33.36	0.017212	-0.10184	0.223358	0.082947	0.021942	0.343079	-0.13693
	-33.26	0.00354	-0.10184	0.209686	0.062256	0.016083	0.335266	-0.1467
	-33.16	-0.01209	-0.09793	0.217499	0.062256	0.021942	0.343079	-0.14279
	-33.06		-0.09207	0.227264	0.048584	0.025848	0.352844	-0.13693
	-32.96	0.00354	-0.08621	0.246796	0.029053	0.031708	0.364563	-0.13693
	-32.86	0.00159	-0.08817	0.266327	0.016541	0.035614	0.368469	-0.12131
	-32.76	0.021118	-0.08231	0.262421	0.015381	0.04538	0.382141	-0.10764
	-32.66	0.021118	-0.08231	0.266327	0.00562	0.049286	0.382141	-0.10568
	-32.56	0.026978	-0.08231	0.272186	0.00562	0.061005	0.384094	-0.10568
	-32.46	0.036743	-0.08231	0.276093	0.00562	0.064911	0.382141	-0.10178
	-32.36	0.036743	-0.0784	0.289764	0.00952	0.078583	0.378235	-0.10568
	-32.26	0.036743	-0.06473	0.301483	0.00952	0.094208	0.39386	-0.10178
	-32.16	0.032837	-0.05692	0.317108	0.015381	0.086395	0.383301	-0.09592
	-32.06	0.040649	-0.05692	0.319061	0.02124	0.080536	0.384094	-0.09592
	-31.96	0.046509	-0.06747	0.322968	0.015381	0.080536	0.378235	-0.09592
	-31.86	0.057068	-0.0737	0.323761	0.016174	0.089142	0.388794	-0.08145
	-31.76	0.063294	-0.06747	0.339752	0.018494	0.107086	0.39502	-0.08304
	-31.66	0.056274	-0.06668	0.338593	0.00171	0.10788	0.39386	-0.09201
	-31.56	0.06604	-0.06393	0.333527		0.124298	0.3927	-0.07169
	-31.46	0.06604	-0.05496	0.340546		0.139923	0.395813	-0.07443
	-31.36	0.064087	-0.07059	0.33078	-0.03149	0.131317	0.376282	-0.0842
	-31.26	0.062134	-0.07059	0.338593	-0.03931	0.135223	0.370422	-0.08029
	-31.16	0.067993	-0.07059	0.344452	-0.03345	0.131317	0.366516	-0.07443
	-31.06	0.075806	-0.06668	0.343658	-0.03345	0.13913	0.354797	-0.07053
	-30.96	0.09729	-0.06082	0.352264	-0.03735	0.141083	0.355957	-0.06467
	-30.86	0.107056	-0.06278	0.377655	-0.02954	0.154754	0.372375	-0.04709
	-30.76	0.114868	-0.05887	0.379608	-0.01978	0.16452	0.378235	-0.03146
	-30.66	0.130493	-0.05301	0.39328	-0.01001	0.174286	0.372375	-0.01193
	-30.56	0.146118	-0.05301	0.389374		0.174286	0.388	-0.01974
	-30.46	0.15979	-0.0491	0.397186	0.017334	0.207489	0.397766	-0.01584
	-30.36	0.169556	-0.03934	0.412811	0.042725	0.219207	0.397766	-0.01193
	-30.26	0.175415	-0.03348	0.422577	0.054443	0.219208	0.39386
	-30.16	0.176208	-0.02487	0.433136	0.059143	0.223907	0.3927	-0.01309
	-30.06	0.177368		0.440155	0.066162	0.230927	0.399719
	-29.96	0.19104		0.443268	0.070068	0.234833	0.399719	-0.01779
	-29.86	0.200806	0.013397	0.442108	0.073975	0.248504	0.399719
	-29.76	0.200806	0.019256	0.449921	0.0896	0.26413	0.39386	0.0076
	-29.66	0.196899	0.019257	0.444061	0.095459	0.26413	0.386047	0.00369
	-29.56	0.200806	0.023163	0.444061	0.093506	0.273895	0.388	0.0076
	-29.46	0.206665	0.034088	0.449921	0.11499	0.279755	0.386047	0.013458
	-29.36	0.216431	0.036834	0.459686	0.134521	0.28952	0.385254	0.03299
	-29.26	0.216431	0.029022	0.453827	0.134521	0.285614	0.374329	0.023224
	-29.16	0.216431	0.027069	0.459686	0.134521	0.279755	0.364563	0.023224
	-29.06	0.206665	0.023163	0.449921	0.14624	0.279755	0.358704	0.023224
	-28.96	0.210571	0.013397	0.444061	0.156006	0.275848	0.354797	0.023224
	-28.86	0.220337	0.017303	0.447968	0.174377	0.273895	0.352844	0.017365
	-28.76	0.232056	0.027069	0.463593	0.197021	0.293427	0.364563	0.03299
	-28.66	0.216431	0.027069	0.473358	0.200928	0.299286	0.346985	0.03299
	-28.56	0.210571	0.017304	0.458893	0.187256	0.299286	0.333313	0.03299
	-28.46	0.226196	0.027069	0.467499	0.197021	0.309052	0.329407	0.042755
	-28.36	0.22229	0.027069	0.457733	0.187256	0.299286	0.317688	0.038849
	-28.26	0.220337	0.025116	0.45578	0.200928	0.299286	0.307922	0.046661
	-28.16	0.214478	0.032929	0.461639	0.206787	0.299286	0.293457	0.052521
	-28.06	0.214478	0.02121	0.457733	0.226318	0.299286	0.286438	0.056427
	-27.96	0.214478	0.027069	0.451874	0.230225	0.28952	0.292297	0.05838
	-27.86	0.228149	0.036834	0.465546	0.24585	0.299285	0.305969	0.066193
	-27.76	0.238708	0.031768	0.481964	0.260315	0.303986	0.322388	0.076752
	-27.66	0.251587	0.058319	0.488983	0.2771	0.307098	0.348938	0.101349
	-27.56	0.235962	0.058319	0.492889	0.282959	0.297333	0.345032	0.083771
	-27.46	0.235962	0.064179	0.488983	0.2771	0.277008	0.335266	0.083771
	-27.36	0.235962	0.058319	0.494843	0.282166	0.269989	0.335266	0.074005
	-27.26	0.232056	0.062225	0.483124	0.279846	0.266083	0.339172	0.070099
	-27.16	0.230103	0.064179	0.473358	0.291931	0.256317	0.335266	0.06424
	-27.06	0.226196	0.048554	0.469452	0.294678	0.246552	0.339172	0.069305
	-26.96	0.230103	0.05246	0.477264	0.310303	0.234833	0.352844	0.056427
	-26.86	0.235962	0.058319	0.483124	0.325928	0.232879	0.354797	0.072052
	-26.76	0.235962	0.058319	0.483124	0.335693	0.211395	0.358704	0.072052
	-26.66	0.239868	0.066132	0.490936	0.325928	0.215302	0.367676	0.072052
	-26.56	0.245728	0.08371	0.492889	0.325928	0.221161	0.376282	0.079865
	-26.46	0.239868	0.07785	0.506561	0.323975	0.225067	0.380188	0.077911
	-26.36	0.25354	0.085662	0.506561	0.3396	0.22702	0.405579	0.087677
	-26.26	0.251587	0.08371	0.498749	0.331787	0.228973	0.409485	0.075958
	-26.16	0.257446	0.079804	0.504608	0.33374	0.240692	0.409485	0.081818
	-26.06	0.261353	0.093475	0.503815	0.320068	0.230927	0.413391	0.079865
	-25.96	0.267212	0.094635	0.502655	0.322021	0.240692	0.429016	0.09549
	-25.86	0.263306	0.096222	0.506561	0.320068	0.230926	0.432922	0.101349
	-25.76	0.271118	0.103241	0.516327	0.325928	0.234833	0.448547	0.099396
	-25.66	0.280884	0.126678	0.535858	0.320068	0.244598	0.45636	0.105255
	-25.56	0.286743	0.138397	0.531952	0.322021	0.250458	0.473938	0.105255
	-25.46	0.290649	0.152069	0.537811	0.320068	0.254364	0.48175	0.114227
	-25.36	0.301208	0.162628	0.530792	0.330627	0.264923	0.498169	0.117767
	-25.26	0.317993	0.179412	0.543671	0.337646	0.291473	0.526672	0.144318
	-25.16	0.321899	0.189178	0.557343	0.347412	0.291473	0.534485	0.162689
	-25.06	0.331665	0.178619	0.543671	0.341553	0.29538	0.54425	0.169708
	-24.96	0.34729	0.187225	0.543671	0.357178	0.301239	0.559875	0.185333
	-24.86	0.337524	0.181366	0.537811	0.357178	0.29538	0.546204	0.18454
	-24.76	0.351196	0.200897	0.533905	0.356384	0.311005	0.54425	0.197052
	-24.66	0.360962	0.210663	0.533905	0.359131	0.314911	0.563782	0.202911
	-24.56	0.376587	0.220428	0.524139	0.36499	0.324677	0.583313	0.202911
	-24.46	0.380493	0.234894	0.528046	0.368896	0.334442	0.589172	0.216583
	-24.36	0.386353	0.238006	0.524139	0.37085	0.340301	0.594238	0.240021
	-24.26	0.391052	0.238006	0.538605	0.379456	0.345001	0.588013	0.24472
	-24.16	0.40979	0.242706	0.545624	0.382568	0.347321	0.589172	0.25174
	-24.06	0.417603	0.261444	0.539764	0.384521	0.348114	0.593079	0.263458
	-23.96	0.433228	0.273163	0.545624	0.392334	0.355927	0.598938	0.271271
	-23.86	0.433228	0.267304	0.539764	0.376709	0.344208	0.593079	0.269318
	-23.76	0.448853	0.282928	0.541718	0.372803	0.346161	0.608704	0.271271
	-23.66	0.452759	0.292694	0.529999	0.378662	0.344208	0.598938	0.279083
	-23.56	0.47229	0.302459	0.535065	0.378662	0.350067	0.616516	0.280243
	-23.46	0.482056	0.312225	0.533905	0.378662	0.350067	0.618469	0.279083
	-23.36	0.501587	0.321991	0.533905	0.387634	0.344208	0.622375	0.281036
	-23.26	0.505493	0.310272	0.506561	0.37085	0.338348	0.620422	0.259552
	-23.16	0.505493	0.30246	0.48703	0.36499	0.338348	0.616516	0.240021
	-23.06	0.509399	0.300506	0.475311	0.36499	0.342255	0.630188	0.243927
	-22.96	0.515259	0.306366	0.481171	0.355225	0.359833	0.636047	0.253693
	-22.86	0.519958	0.305206	0.480011	0.346252	0.354767	0.640747	0.249786
	-22.76	0.523071	0.308319	0.48703	0.33374	0.35788	0.628235	0.240021
	-22.66	0.540649	0.335663	0.496796	0.341553	0.365692	0.641907	0.253693
	-22.56	0.542603	0.347381	0.498749	0.343506	0.367645	0.647766	0.259552
	-22.46	0.530884	0.341522	0.496796	0.341553	0.355927	0.638	0.253693
	-22.36	0.548462	0.33255	0.479218	0.329834	0.35788	0.624329	0.25174
	-22.26	0.528931	0.329804	0.463593	0.318115	0.338348	0.614563	0.241974
	-22.16	0.542603	0.343475	0.467499	0.323181	0.341461	0.61261	0.249786
	-22.06	0.548462	0.339569	0.469452	0.335693	0.355927	0.624329	0.271271
	-21.96	0.562134	0.337616	0.457733	0.325928	0.340302	0.624329	0.250946
	-21.86	0.567993	0.339569	0.449921	0.322021	0.336395	0.616516	0.236115
	-21.76	0.581665	0.343475	0.447968	0.312256	0.344208	0.620422	0.230255
	-21.66	0.593384	0.351288	0.446014	0.294678	0.353973	0.617676	0.236115
	-21.56	0.587524	0.329804	0.434296	0.262634	0.338348	0.591125	0.222443
	-21.46	0.595337	0.334869	0.434296	0.267334	0.334442	0.591125	0.217743
	-21.36	0.591431	0.314972	0.426483	0.251709	0.324677	0.591125	0.195099
	-21.26	0.59259	0.341522	0.432343	0.241943	0.345367	0.610657	0.185333
	-21.16	0.59613	0.361053	0.428436	0.238037	0.340302	0.600891	0.176727
	-21.06	0.596497	0.388397	0.430389	0.232178	0.340302	0.60791	0.161896
	-20.96	0.585571	0.417694	0.432343	0.230225	0.322723	0.593079	0.15799
	-20.86	0.585571	0.431366	0.422577	0.218506	0.312164	0.579407	0.146271
	-20.76	0.601196	0.417694	0.418671	0.198181	0.311005	0.563782	0.130646
	-20.66	0.599243	0.413788	0.403046	0.181396	0.291473	0.557922	0.124786
	-20.56	0.610962	0.415741	0.399139	0.163818	0.277802	0.559875	0.12204
	-20.46	0.603149	0.389557	0.39328	0.138428	0.267242	0.538391	0.109161
	-20.36	0.603149	0.376679	0.390533	0.122009	0.252411	0.523926	0.08963
	-20.26	0.575806	0.386445	0.379608	0.107178	0.23288	0.499329	0.08963
	-20.16	0.554321	0.357147	0.369843	0.093506	0.22702	0.479797	0.079865
	-20.06	0.553528	0.336823	0.369843	0.087647	0.224274	0.460266	0.081818
	-19.96	0.540649	0.294647	0.348358	0.072022	0.205536	0.440735	0.066193
	-19.86	0.525024	0.265351	0.332733	0.066162	0.199677	0.41925	0.05838
	-19.76	0.525024	0.24112	0.328827	0.048584	0.197723	0.410645	0.049774
	-19.66	0.525024	0.200104	0.322968	0.036865	0.176239	0.399719	0.036896
	-19.56	0.521118	0.167694	0.309296	0.0271	0.157867	0.376282	0.031036
	-19.46	0.505493	0.131744	0.285065	0.00873	0.13327	0.328613	0.00565
	-19.36	0.478149	0.099335	0.272186		0.117646	0.313782	0.00369
	-19.26	0.464478	0.093476	0.272186	-0.01196	0.112946	0.309875
	-19.16	0.455872	0.071991	0.260468	-0.0354	0.103973	0.307922
	-19.06	0.452759	0.063385	0.250702	-0.03345	0.090302	0.304016	-0.01077
	-18.96	0.44574	0.033722	0.24173	-0.04437	0.07547	0.29425	-0.017
	-18.86	0.446899	0.01651	0.246796	-0.05298	0.082489	0.278625	-0.01584
	-18.76	0.450806	-0.01981	0.235077	-0.06158	0.077789	0.264954	-0.02951
	-18.66	0.424622	-0.03543	0.225311	-0.08813	0.080536	0.249329	-0.03537
	-18.56	0.403931	-0.03738	0.220612	-0.10767	0.066864	0.233704	-0.03537
	-18.46	0.380493	-0.03543	0.209686	-0.12134	0.053192	0.225891	-0.04904
	-18.36	0.382446	-0.02176	0.20578	-0.13306	0.037567	0.223938	-0.04514
	-18.26	0.384399	-0.03152	0.186249	-0.14752	0.018036	0.212219	-0.0549
	-18.16	0.372681	-0.04324	0.158905	-0.17017		0.179016	-0.07053
	-18.06	0.328918	-0.06277	0.139374	-0.19556	-0.02609	0.155579	-0.09592
	-17.96	0.312134	-0.05887	0.132721	-0.1936	-0.0347	0.153625	-0.10648
	-17.86	0.306274	-0.06278	0.127655	-0.18384	-0.02493	0.158691	-0.1174
	-17.76	0.306274	-0.07333	0.117889	-0.17993	-0.0347	0.147766	-0.12717
	-17.66	0.299255	-0.0737	0.108917	-0.16937	-0.02884	0.158325	-0.1127
	-17.56	0.297668	-0.07254	0.104218	-0.16235	-0.02884	0.159485	-0.10178
	-17.46	0.286743	-0.08621	0.098358	-0.16821	-0.0347	0.153625	-0.10178
	-17.36	0.282837	-0.07449	0.115143	-0.15845	-0.02493	0.163391	-0.08615
	-17.26	0.282837	-0.06863	0.113983	-0.14868	-0.02493	0.173157	-0.07248
	-17.16	0.268372	-0.06277	0.119843	-0.13892		0.186829	-0.06662
	-17.06	0.245728	-0.0784	0.113983	-0.14282	-0.01907	0.182922	-0.07639
	-16.96	0.232056	-0.0784	0.104218	-0.14868	-0.02884	0.179016	-0.07443
	-16.86	0.230896	-0.06393	0.105011	-0.13812	-0.02414	0.17395	-0.06973
	-16.76	0.226196	-0.05887	0.104218	-0.14282	-0.02884	0.159485	-0.07443
	-16.66	0.230103	-0.0491	0.10733	-0.12524	-0.01517	0.163391	-0.07132
	-16.56	0.22229	-0.0452	0.108124	-0.11939	-0.02884	0.163391	-0.07248
	-16.46	0.211731	-0.02957	0.11203	-0.10962	-0.02963	0.157532	-0.05685
	-16.36	0.185181	-0.02371	0.102264	-0.10376	-0.03665	0.151672	-0.06271
	-16.26	0.187134	-0.02371	0.108124	-0.09009	-0.01712	0.157532	-0.06271
	-16.16	0.175415	-0.01395	0.108124	-0.09399		0.157532	-0.05685
	-16.06	0.189087	-0.01004	0.097565	-0.08502	-0.01321	0.168457	-0.04709
	-15.96	0.19104	-0.01395	0.082733	-0.09009	-0.01517	0.171997	-0.04709
	-15.86	0.171509	-0.01004	0.078827	-0.09985	-0.01126	0.184082	-0.04318
	-15.76	0.184021	0.00638	0.093292	-0.09515	0.0032	0.187622	-0.01309
	-15.66	0.196899	0.00558	0.104218	-0.09399	0.01413	0.188782
	-15.56	0.196899	0.021209	0.108124	-0.09009	0.016083	0.192688
	-15.46	0.196899	0.036835	0.119843	-0.0647	0.016083	0.218079	0.013458
	-15.36	0.204712	0.040741	0.109283	-0.06079	0.01413	0.221985	0.0076
	-15.26	0.220337	0.054412	0.115936	-0.04321	0.037567	0.221985	0.021271
	-15.16	0.221497	0.066132	0.121796	-0.02563	0.035614	0.23761	0.042755
	-15.06	0.213318	0.070038	0.125702	-0.01782	0.043427	0.23761	0.036896
	-14.96	0.225403	0.075897	0.141327	0.00366	0.053192	0.241516	0.052521
	-14.86	0.228943	0.080597	0.149933	0.00836	0.063751	0.24231	0.057221
	-14.76	0.232056	0.097381	0.168671	0.015381	0.074677	0.245422	0.06424
	-14.66	0.220337	0.097382	0.145233	0.00171	0.07077	0.225891	0.054474
	-14.56	0.216431	0.097382	0.14328		0.07077	0.210266	0.054474
	-14.46	0.210571	0.097382	0.149139		0.078583	0.220032	0.05838
	-14.36	0.22229	0.099334	0.149139	0.00757	0.09616	0.225891	0.070099
	-14.26	0.216431	0.103241	0.156952	0.011475	0.103973	0.223938	0.077911
	-14.16	0.220337	0.1091	0.162811	0.017334	0.115692	0.239563	0.083771
	-14.06	0.22229	0.105194	0.158905	0.0271	0.117645	0.239563	0.087677
	-13.96	0.216431	0.099335	0.148346	0.023193	0.121552	0.239563	0.093536
	-13.86	0.216431	0.113006	0.156952	0.025147	0.135223	0.23877	0.107208
	-13.76	0.228149	0.116119	0.17453	0.048584	0.158661	0.245422	0.124786
	-13.66	0.196899	0.107147	0.154999	0.046631	0.131317	0.23761	0.113068
	-13.56	0.196899	0.107147	0.14328	0.046631	0.141083	0.23761	0.113068
	-13.46	0.210571	0.105988	0.147186	0.040772	0.148895	0.23761	0.113068
	-13.36	0.224243	0.14035	0.160858	0.068115	0.182098	0.245422	0.128693
	-13.26	0.218384	0.130585	0.154999	0.064209	0.182098	0.239563	0.12088
	-13.16	0.200806	0.122772	0.156952	0.050537	0.16452	0.23175	0.101349
	-13.06	0.210571	0.132537	0.166718	0.060303	0.174286	0.23761	0.12674
	-12.96	0.210571	0.132538	0.166718	0.060303	0.178192	0.23175	0.130646
	-12.86	0.216431	0.138397	0.178436	0.075928	0.189911	0.233704	0.142365
	-12.76	0.194946	0.128632	0.162811	0.066162	0.186005	0.218079	0.132599
	-12.66	0.19104	0.128632	0.158905	0.072022	0.180145	0.214172	0.147064
	-12.56	0.185181	0.132538	0.162811	0.066162	0.180145	0.194641	0.154083
	-12.46	0.185181	0.138397	0.158905	0.062256	0.180145	0.188782	0.149384
	-12.36	0.175415	0.138397	0.149139	0.056397	0.189911	0.184875	0.142365
	-12.26	0.175415	0.138397	0.14328	0.066162	0.189911	0.164551	0.142365
	-12.16	0.185181	0.134491	0.156952	0.066162	0.193817	0.153625	0.127533
	-12.06	0.181274	0.128632	0.162811	0.061462	0.199677	0.147766	0.124786
	-11.96	0.171509	0.113007	0.158905	0.050537	0.205536	0.130188	0.109161
	-11.86	0.161743	0.118866	0.14328	0.049377	0.199677	0.118469	0.097443
	-11.76	0.142212	0.109101	0.133514	0.056397	0.189911	0.108704	0.093536
	-11.66	0.131653	0.104401	0.137421	0.056397	0.176239	0.108704	0.093536
	-11.56	0.120728	0.093476	0.129608	0.062256	0.17038	0.108704	0.079865
	-11.46	0.110962	0.087616	0.123749	0.056397	0.17038	0.104797	0.077911
	-11.36	0.081665	0.073945	0.110077	0.046631	0.160614	0.098938	0.074005
	-11.26	0.075806	0.071991	0.104218	0.046631	0.156708	0.089172	0.074005
	-11.16	0.071899	0.05246	0.094452	0.048584	0.144989	0.075501	0.068146
	-11.06	0.06604	0.050507	0.094452	0.05835	0.146942	0.057922	0.074005
	-10.96	0.052368	0.036835	0.074921	0.048584	0.131317	0.052063	0.06424
	-10.86	0.023071	0.027863	0.065155	0.034912	0.117646	0.030579	0.050568
	-10.76	0.013306	0.014557	0.065155	0.029053	0.115692	0.00909	0.048615
	-10.66			0.053436	0.0271	0.109833		0.038849
	-10.56			0.04953	0.0271	0.109833	-0.01239	0.036896
	-10.46	-0.01209		0.039764	0.0271	0.105927	-0.02606	0.042755
	-10.36	-0.03357	-0.02371	0.028046	0.013428	0.090302	-0.03778	0.029083
	-10.26	-0.04334	-0.03348	0.010468		0.066864	-0.04169	0.017365
	-10.16	-0.04724	-0.03738	0.000702	0.00757	0.057098	-0.0495	0.015411
	-10.06	-0.06677	-0.05301	-0.02274		0.047333	-0.07684	-0.01974
	-9.96	-0.07263	-0.06277	-0.02078	-0.01196	0.041473	-0.08466	-0.0217
	-9.86	-0.07733	-0.07254	-0.03641	-0.01782	0.027008	-0.09052	-0.03537
	-9.76	-0.09412	-0.08231	-0.05594	-0.02173	0.010223	-0.11005	-0.04514
	-9.66	-0.09802	-0.09207	-0.05594	-0.02173	0.00632	-0.10028	-0.05099
	-9.56	-0.09998	-0.10184	-0.05203	-0.02173		-0.10028	-0.03537
	-9.46	-0.11169	-0.11942	-0.05985	-0.02173	-0.02689	-0.11395	-0.03928
	-9.36	-0.11951	-0.12723	-0.07156		-0.02493	-0.11591	-0.04123
	-9.26	-0.10974	-0.1116	-0.0657		-0.01907	-0.11005	-0.03537
	-9.16	-0.10779	-0.1116	-0.0657		-0.02884	-0.11981	-0.03537
	-9.06	-0.12732	-0.13895	-0.07547	-0.01587	-0.03665	-0.13348	-0.05295
	-8.96	-0.13788	-0.15537	-0.08017	-0.02252	-0.05307	-0.14404	-0.0596
	-8.86	-0.14996	-0.17722	-0.09225	-0.02484	-0.07492	-0.15222	-0.08145
	-8.76	-0.14294	-0.17215	-0.08133		-0.0679	-0.12958	-0.0549
	-8.66	-0.14294	-0.15653	-0.07547		-0.0679	-0.12958	-0.0549
	-8.56	-0.15271	-0.15067	-0.08133		-0.09134	-0.1452	-0.06467
	-8.46	-0.15741	-0.15537	-0.07626		-0.09799	-0.14014	-0.07913
	-8.36	-0.16443	-0.16629	-0.07742	-0.01392	-0.10696	-0.15692	-0.09006
	-8.26	-0.17419	-0.15848	-0.08719		-0.11868	-0.15888	-0.09592
	-8.16	-0.1734	-0.14206	-0.0911		-0.12259	-0.16669	-0.09982
	-8.06	-0.17224	-0.12137	-0.09695	-0.02173	-0.13236	-0.17255	-0.10959
	-7.96	-0.17224	-0.11551	-0.10086	-0.02563	-0.14212	-0.17645	-0.11935
	-7.86	-0.17224	-0.1116	-0.10672	-0.03149	-0.15775	-0.16785	-0.11545
	-7.76	-0.17615	-0.11551	-0.12039	-0.03149	-0.16165	-0.1745	-0.10959
	-7.66	-0.19177	-0.10965	-0.13016	-0.03149	-0.17728	-0.18427	-0.10568
	-7.56	-0.1781	-0.09012	-0.14578	-0.01782	-0.16751	-0.18036	-0.09982
	-7.46	-0.16248	-0.09793	-0.14499	-0.02563	-0.17532	-0.18036	-0.10959
	-7.36	-0.17615	-0.12332	-0.14774	-0.04712	-0.20267	-0.18427	-0.11935
	-7.26	-0.18787	-0.12527	-0.15555	-0.05493	-0.21439	-0.19208	-0.12521
	-7.16	-0.19568	-0.12918	-0.15945	-0.03149	-0.20853	-0.18036	-0.1135
	-7.06	-0.19763	-0.12527	-0.16531	-0.04712	-0.20462	-0.18036	-0.1174
	-6.96	-0.18787	-0.11942	-0.17508	-0.05298	-0.20853	-0.17645	-0.1135
	-6.86	-0.19177	-0.1116	-0.17508	-0.05298	-0.20853	-0.18036	-0.1174
	-6.76	-0.19257	-0.10458	-0.17978	-0.06744	-0.20932	-0.18506	-0.12796
	-6.66	-0.19373	-0.09793	-0.17313	-0.08032	-0.19681	-0.17255	-0.11935
	-6.56	-0.19373	-0.08816	-0.17703	-0.09399	-0.21048	-0.18231	-0.13498
	-6.46	-0.18433	-0.07761	-0.1821	-0.09515	-0.21555	-0.17371	-0.13028
	-6.36	-0.16638	-0.05106	-0.16531	-0.0686	-0.19486	-0.15106	-0.10373
	-6.26	-0.16834	-0.05106	-0.16531	-0.06274	-0.189	-0.16083	-0.10373
	-6.16	-0.16248	-0.05106	-0.17508	-0.06781	-0.189	-0.16083	-0.09396
	-6.06	-0.15857	-0.04715	-0.17117	-0.06665	-0.189	-0.16083	-0.10373
	-5.96	-0.13904	-0.01785	-0.16922	-0.05103	-0.18314	-0.15106	-0.0889
	-5.86	-0.13904	-0.02176	-0.18094	-0.07251	-0.19876	-0.16083	-0.10568
	-5.76	-0.11951		-0.16922	-0.06274	-0.1929	-0.15106	-0.10568
	-5.66	-0.09998	0.019257	-0.15164	-0.04907	-0.189	-0.1413	-0.09122
	-5.56	-0.09412	0.023163	-0.14578	-0.04712	-0.19876	-0.1413	-0.0842
	-5.46	-0.09412	0.029022	-0.14578	-0.05688	-0.20462	-0.12763	-0.0889
	-5.36	-0.07965	0.042694	-0.14969	-0.05298	-0.189	-0.112	-0.07169
	-5.26	-0.07733	0.043854	-0.16025	-0.05768	-0.1937	-0.1167	-0.0596
	-5.16	-0.08044	0.036835	-0.17703	-0.0694	-0.20071	-0.11981	-0.08109
	-5.06	-0.06403	0.057159	-0.16257	-0.05023	-0.18625	-0.08972	-0.05917
	-4.96	-0.06287	0.048554	-0.15555	-0.05493	-0.17532	-0.08661	-0.0596
	-4.86	-0.06757	0.062225	-0.14969	-0.02875	-0.1597	-0.0827	-0.04709
	-4.76	-0.06989	0.081757	-0.16141	-0.02643	-0.15579	-0.0788	-0.04709
	-4.66	-0.05896	0.087616	-0.15945	-0.03735	-0.15384	-0.07294	-0.06076
	-4.56	-0.04919	0.095428	-0.16141	-0.05103	-0.14212	-0.0788	-0.06271
	-4.46	-0.04724	0.116913	-0.14969	-0.04321	-0.12845	-0.06317	-0.0549
	-4.36	-0.0531	0.120819	-0.16141	-0.05103	-0.13626	-0.05457	-0.06857
	-4.26	-0.0531	0.130584	-0.15555	-0.05493	-0.1265	-0.04169	-0.06076
	-4.16	-0.05505	0.144257	-0.13797	-0.06079	-0.11673	-0.04834	-0.04514
	-4.06	-0.03632	0.161834	-0.11453	-0.04321	-0.09915	-0.03192	-0.01974
	-3.96	-0.04724	0.163788	-0.1282	-0.05103	-0.11282	-0.02606	-0.0217
	-3.86	-0.04334	0.157928	-0.129	-0.05688	-0.10892	-0.01239
	-3.76	-0.03357	0.161834	-0.12625	-0.06274	-0.10306	0.00128	0.013458
	-3.66	-0.03357	0.157928	-0.13797	-0.05884	-0.10501	0.01886	0.03183
	-3.56	-0.02966	0.152069	-0.13406	-0.04321	-0.08548	0.022766	0.038849
	-3.46		0.181366	-0.11844	-0.03345	-0.06009	0.042297	0.054474
	-3.36		0.187225	-0.1282	-0.03345	-0.06009	0.048157	0.034943
	-3.26	0.00549	0.211456	-0.1282	-0.01392	-0.04056	0.063782	0.038849
	-3.16	0.013306	0.236053	-0.1243	0.00366	-0.02298	0.075501	0.048615
	-3.06	0.049255	0.275908	-0.08444	0.039612	0.00906	0.101685	0.066986
	-2.96	0.075806	0.310272	-0.05203	0.088806	0.035614	0.122375	0.093536
	-2.86	0.107056	0.305572	-0.03641	0.122803	0.057098	0.149719	0.105255
	-2.76	0.103149	0.314178	-0.04031	0.111084	0.047333	0.163391	0.105255
	-2.66	0.114868	0.312225	-0.0325	0.132568	0.061005	0.182922	0.113068
	-2.56	0.140259	0.331756	-0.02664	0.136475	0.086395	0.208313	0.128693
	-2.46	0.142212	0.347382	-0.02664	0.142334	0.10788	0.23761	0.130646
	-2.36	0.151978	0.357147	-0.02078	0.142334	0.116851	0.266907	0.118927
	-2.26	0.146118	0.357147	-0.01297	0.136475	0.13327	0.298157	0.107208
	-2.16	0.134399	0.366913		0.124756	0.150848	0.304016	0.103302
	-2.06	0.087524	0.347382	-0.02664	0.091553	0.127411	0.311829	0.097443
	-1.96	0.101196	0.355194	-0.02078	0.116943	0.158661	0.36261	0.118927
	-1.86	0.105103	0.408721	-0.01297	0.128662	0.192656	0.394653	0.135345
	-1.76	0.095337	0.499723	0.044464	0.117737	0.203583	0.42511	0.177521
	-1.66	0.051209	0.480988	0.076874	0.113831	0.196564	0.390747	0.207611
	-1.56	0.031677	0.445036	0.063202	0.104431	0.217255	0.374329	0.230255
	-1.46	0.00745	0.376678	0.041718	0.084534	0.186005	0.339172	0.202911
	-1.36	0.030884	0.349333	0.000702	0.11499	0.143035	0.29425	0.151337
	-1.26	0.019165	0.288787	-0.0286	0.117737	0.121552	0.259094	0.104095
	-1.16	0.050415	0.36496	0.031952	0.154053	0.118439	0.288391	0.159943
	-1.06	0.068787	0.333708	0.061249	0.135681	0.110992	0.266907	0.209564
	-0.96	0.0672	0.27121	0.031952	0.087647	0.051239	0.241516	0.22049
	-0.86	0.064087	0.251676	0.069855	0.087647	0.027799	0.276672	0.306427
	-0.76	0.042603	0.25363	0.115143	0.05835	-0.02493	0.326294	0.310333
	-0.66	0.09259	0.306366	0.04483	0.043884	-0.06088	0.279785	0.256805
	-0.56		0.316133	0.00461	-0.05179	-0.10306	0.221985	0.163849
	-0.46	-0.09491	0.274323	-0.03329	-0.16977	-0.1976	0.227051	0.158386
	-0.36	0.03598	0.213803	-0.12701	-0.04242	-0.27805	0.259888	0.102539
	-0.26	0.232819	0.319242	0.013977	0.294281	0.41098	0.447754	-0.07288
	-0.16	0.093781	0.229004	0.342896	0.200531	0.417633	0.727051	0.162659
	-0.06	-0.10584	0.342316	-0.04617	-0.06586	-0.15189	0.149719	0.157593
	0.040001	0.042206	-0.11591	-0.19736	0.23764	-0.04602	-0.02841	-0.20023
	0.140003	0.183594	-0.02021	0.282318	-0.15613	-0.55152	-0.41162	-0.05414
	0.240002	0.973083	-0.14516	0.414764	2.34	3.52548	-0.6358	8.93887
	0.34	0.100037	0.928253	1.62259	0.776703	1.8399	6.41458	17.0283
	0.440002	0.334412	0.575485	0.392517	0.185699	0.285217	0.497375	2.90918
	0.540001	0.24649	0.466522	-0.02469	0.263031	0.410217	-0.5788	0.134155
	0.640003	0.303558	0.459512	-0.11685	0.241943	0.582498	-0.09598	0.786896
	0.740002	0.063324	0.03919	-0.08328	0.691559	1.10242	1.06732	3.23691
	0.84	0.451965	0.378629	0.370239	1.42554	1.82663	2.31223	5.80682
	0.939999	0.220734	0.706755	0.757721	1.66461	2.34576	3.85129	8.36191
	1.04	0.194946	1.20053	0.776886	1.91852	3.00946	5.24231	10.6072
	1.14	0.298462	0.966128	0.731964	2.05014	3.58835	6.21848	12.6611
	1.24	0.509399	0.944246	0.89563	2.23569	4.25787	7.60364	14.9084
	1.34	0.491028	0.995819	1.28781	2.53802	4.88873	8.76379	17.5537
	1.44	0.519165	1.05948	1.42844	2.77435	5.34695	10.0091	19.3037
	1.54	0.547668	1.12979	1.51163	2.93451	5.69617	11.1068	20.7912
	1.64	0.53595	1.163	1.62021	3.1095	6.03012	11.6536	22.4431
	1.74	0.552368	1.23526	1.72726	3.30249	6.38757	12.422	23.9017
	1.84	0.562134	1.26535	1.77921	3.54974	6.78171	13.2349	25.3928
	1.94	0.619568	1.32865	1.91946	3.83844	7.19071	14.0325	26.883
	2.04	0.704712	1.40988	2.03976	4.03802	7.64694	14.6567	28.29
	2.14	0.739868	1.4462	2.09836	4.17554	7.98288	15.3267	29.3525
	2.24	0.746887	1.45596	2.14249	4.32123	8.3063	15.9673	30.9017
	2.34	0.769165	1.48801	2.22336	4.4314	8.56491	16.5786	31.6982
	2.44	0.798462	1.5173	2.3132	4.5603	8.79929	17.1497	32.5576
	2.54	0.843384	1.57004	2.40891	4.70483	9.05124	17.688	33.5986
	2.64	0.864868	1.60324	2.54562	4.8396	9.34421	18.2122	34.6162
	2.74	0.875427	1.63724	2.61948	4.94116	9.55399	18.6829	35.6033
	2.84	0.912537	1.70676	2.67844	5.0603	9.80319	19.2173	36.3299
	2.94	0.933228	1.74582	2.7507	5.15015	10.0044	19.6907	37.1025
	3.04	0.944153	1.78409	2.78897	5.26654	10.1969	20.145	37.8466
	3.14	0.946899	1.79855	2.84641	5.35834	10.4157	20.5833	38.6424
	3.24	0.94104	1.82004	2.90695	5.44702	10.602	21.0267	39.4119
	3.34	0.937134	1.84347	2.95578	5.56226	10.7895	21.4622	40.0857
	3.44	0.915649	1.87668	2.96555	5.67163	10.9985	21.89	40.7576
	3.54	0.915649	1.91574	3.00461	5.79468	11.2251	22.2825	41.2799
	3.64	0.939087	1.93918	3.05148	5.9021	11.4184	22.681	41.7928
	3.74	0.962524	1.98605	3.09641	5.98218	11.5844	23.0735	42.3416
	3.84	0.978149	1.98605	3.13156	6.07007	11.7446	23.4368	42.9119
	3.94	0.987915	1.98215	3.16476	6.16187	11.8794	23.7864	43.4256
	4.04	1.00043	2.00638	3.21634	6.26733	11.9915	24.1173	43.9791
	4.14	1.02112	2.02902	3.27884	6.35211	12.063	24.4505	44.4861
	4.24	1.03088	2.04269	3.34445	6.42358	12.1919	24.7825	44.9853
	4.34	1.05511	2.06222	3.38937	6.51147	12.3122	25.1165	45.5447
	4.44	1.06799	2.08762	3.45187	6.58179	12.4301	25.4349	45.9295
	4.54	1.08167	2.10715	3.50851	6.63843	12.5258	25.7181	46.3435
	4.64	1.09143	2.11887	3.54758	6.68726	12.6235	25.9622	46.7049
	4.74	1.11487	2.16183	3.60031	6.77124	12.727	26.2318	47.0818
	4.84	1.14026	2.19113	3.64719	6.83179	12.8501	26.5071	47.4724
	4.94	1.14612	2.21652	3.67648	6.8728	12.9399	26.7083	47.7986
	5.04	1.14612	2.24777	3.7261	6.95679	13.0747	26.9485	48.1775
	5.14	1.15588	2.25754	3.75461	6.99115	13.1801	27.1673	48.5232
	5.24	1.16956	2.28683	3.77805	7.04938	13.268	27.388	48.7674
	5.34	1.17542	2.2966	3.78391	7.12201	13.3481	27.6009	48.9783
	5.44	1.18909	2.3259	3.82687	7.16968	13.4458	27.804	49.2127
	5.54	1.19885	2.3259	3.85226	7.20483	13.518	28.0013	49.5779
	5.64	1.22034	2.35129	3.88937	7.28101	13.604	28.222	49.8494
	5.74	1.23987	2.37473	3.92844	7.33569	13.6665	28.4485	50.1346
	5.84	1.25549	2.3884	3.96359	7.39624	13.7407	28.6185	50.4431
	5.94	1.25549	2.39816	3.97141	7.4353	13.811	28.7474	50.5935
	6.04	1.26019	2.40793	4.00266	7.47632	13.8462	28.8685	50.7342
	6.14	1.27698	2.41769	4.02609	7.5564	13.8813	29.0071	50.8533
	6.24	1.27698	2.42746	4.04367	7.59937	13.9204	29.1614	51.1248
	6.34	1.28479	2.44113	4.05734	7.65991	13.9692	29.3021	51.2771
	6.44	1.30627	2.46652	4.08664	7.70093	14.0493	29.4271	51.4568
	6.54	1.31409	2.47629	4.11594	7.72827	14.063	29.5716	51.6638
	6.64	1.34027	2.51224	4.13626	7.76617	14.1145	29.7111	51.8385
	6.74	1.33167	2.51535	4.14328	7.8064	14.1567	29.8489	52.0154
	6.84	1.34729	2.53879	4.16281	7.85327	14.2309	29.9778	52.1717
	6.94	1.3512	2.56223	4.19211	7.90405	14.2856	30.1165	52.3025
	7.04	1.3512	2.59347	4.2175	7.96069	14.354	30.2513	52.4685
	7.14	1.37073	2.61887	4.23898	7.98999	14.4008	30.3782	52.6248
	7.24	1.37659	2.61887	4.24289	8.01538	14.4712	30.5021	52.7693
	7.34	1.37659	2.6384	4.26633	8.04663	14.5298	30.6302	52.8846
	7.44	1.39417	2.6423	4.28586	8.07983	14.5844	30.7239	52.9978
	7.54	1.40002	2.6384	4.30344	8.09546	14.6313	30.8235	53.1111
	7.64	1.42346	2.65207	4.31711	8.1189	14.6743	30.9271	53.2283
	7.74	1.44965	2.66379	4.3472	8.16577	14.7231	31.0384	53.3748
	7.84	1.46057	2.66769	4.37375	8.1853	14.7407	31.138	53.4939
	7.94	1.46057	2.67746	4.38351	8.20483	14.7798	31.2278	53.5838
	8.04	1.45667	2.68137	4.38742	8.20288	14.8286	31.3216	53.6678
	8.14	1.46057	2.68722	4.41672	8.22827	14.8637	31.4017	53.7674
	8.24	1.46643	2.7009	4.43936	8.24585	14.8794	31.5091	53.8767
	8.34	1.47034	2.71457	4.44681	8.25562	14.9223	31.5677	53.9627
	8.44	1.48987	2.73215	4.48703	8.28882	14.9419	31.6458	54.0916
	8.54	1.49963	2.73801	4.51242	8.32397	14.979	31.7278	54.1931
	8.64	1.5141	2.74271	4.52689	8.3443	15.0266	31.8263	54.2682
	8.74	1.52698	2.75949	4.53391	8.35327	15.061	31.9095	54.3592
	8.84	1.52502	2.75949	4.53391	8.36694	15.095	31.9837	54.4451
	8.94	1.52698	2.74973	4.52414	8.36304	15.1118	32.0345	54.4842
	9.04	1.53088	2.75949	4.52805	8.35718	15.1352	32.1028	54.5838
	9.14	1.52112	2.76926	4.54953	8.36108	15.1528	32.1536	54.6853
	9.24	1.54651	2.77902	4.56516	8.39038	15.1821	32.2415	54.7888
	9.34	1.55121	2.77902	4.57101	8.39624	15.1977	32.2736	54.8533
	9.44	1.55823	2.77902	4.57492	8.40601	15.2055	32.3431	54.9607
	9.54	1.5426	2.76926	4.56516	8.40991	15.2075	32.3743	55.0349
	9.64	1.54846	2.76926	4.57101	8.41577	15.2251	32.4036	55.115
	9.74	1.5426	2.77316	4.56516	8.42554	15.2563	32.47	55.1853
	9.84	1.56018	2.79269	4.57883	8.44586	15.2993	32.513	55.2322
	9.94	1.58167	2.79855	4.59445	8.45874	15.3344	32.554	55.2674
	10.04	1.58557	2.79855	4.59445	8.46265	15.3442	32.5833	55.3385
	10.14	1.58752	2.79855	4.59445	8.47827	15.3618	32.6224	55.3963
	10.24	1.58167	2.80246	4.59836	8.48608	15.3755	32.6634	55.4138
	10.34	1.59222	2.80832	4.61594	8.50757	15.395	32.679	55.4685
	10.44	1.59924	2.80441	4.63547	8.51733	15.4048	32.6888	55.4959
	10.54	1.59729	2.78879	4.6257	8.5271	15.4153	32.6985	55.5056
	10.64	1.59729	2.80051	4.63937	8.54272	15.4321	32.7298	55.4998
	10.74	1.6012	2.80441	4.65891	8.56226	15.4458	32.7532	55.4959
	10.84	1.6012	2.80557	4.64523	8.56812	15.4516	32.7872	55.5096
	10.94	1.59924	2.78683	4.63742	8.57007	15.4751	32.8294	55.533
	11.04	1.60901	2.81027	4.65695	8.5896	15.5083	32.8704	55.5467
	11.14	1.59924	2.81107	4.64914	8.59937	15.52	32.9017	55.574
	11.24	1.59924	2.83762	4.65305	8.60522	15.5434	32.9427	55.574
	11.34	1.59924	2.84152	4.63937	8.59546	15.5493	32.9583	55.5838
	11.44	1.61371	2.86105	4.64249	8.60913	15.5649	33.0052	55.617
	11.54	1.60706	2.86887	4.64603	8.60522	15.5708	33.0325	55.6385
	11.64	1.59259	2.86887	4.63858	8.59937	15.5747	33.0657	55.6638
	11.74	1.57581	2.88254	4.63156	8.6189	15.5864	33.0775	55.6834
	11.84	1.57074	2.87473	4.63156	8.62946	15.5747	33.0919	55.6971
	11.94	1.58752	2.87863	4.64328	8.63647	15.5942	33.1087	55.7283
	12.04	1.5719	2.86887	4.63351	8.62671	15.5903	33.1157	55.7478
	12.14	1.6012	2.88254	4.64914	8.64038	15.5981	33.1232	55.7732
	12.24	1.58362	2.88449	4.62961	8.62671	15.6106	33.136	55.783
	12.34	1.58167	2.87863	4.63742	8.63647	15.6118	33.14	55.8045
	12.44	1.58362	2.8884	4.64328	8.63647	15.6216	33.1595	55.8142
	12.54	1.5719	2.89816	4.64328	8.63647	15.6313	33.1693	55.8482
	12.64	1.56799	2.8884	4.64328	8.63843	15.6255	33.181	55.8689
	12.74	1.5719	2.8884	4.65305	8.64819	15.6508	33.2103	55.9041
	12.84	1.57776	2.89816	4.65305	8.65796	15.6626	33.22	55.9197
	12.94	1.5719	2.8923	4.65305	8.64819	15.6626	33.2298	55.9392
	13.04	1.57776	2.91183	4.66672	8.65601	15.6665	33.2376	55.9724
	13.14	1.55823	2.90402	4.66867	8.65405	15.6782	33.2415	55.9998
	13.24	1.56799	2.91379	4.68234	8.65796	15.6919	33.2435	56.0291
	13.34	1.55823	2.91965	4.69406	8.65796	15.6919	33.2493	56.0447
	13.44	1.54846	2.90207	4.6843	8.65796	15.6919	33.2493	56.0545
	13.54	1.52502	2.90793	4.67258	8.64624	15.6801	33.2591	56.0564
	13.64	1.52893	2.91379	4.68704	8.65601	15.6938	33.2689	56.076
	13.74	1.52893	2.89816	4.69406	8.64624	15.6899	33.2689	56.0818
	13.84	1.53479	2.9216	4.70889	8.65601	15.7094	33.2884	56.1033
	13.94	1.53754	2.93137	4.70071	8.66382	15.7036	33.3021	56.1119
	14.04	1.56995	2.96066	4.72726	8.68335	15.7133	33.3216	56.1521
	14.14	1.56604	2.97629	4.73819	8.70483	15.7348	33.3235	56.1775
	14.24	1.55432	2.97629	4.72141	8.70483	15.7407	33.3177	56.1795
	14.34	1.55237	2.97824	4.72141	8.69507	15.7309	33.2982	56.1736
	14.44	1.54065	2.97824	4.7175	8.69507	15.7212	33.2982	56.1873
	14.54	1.5426	2.98801	4.70383	8.69116	15.727	33.2943	56.201
	14.64	1.54065	2.98801	4.70383	8.70093	15.7212	33.2884	56.1951
	14.74	1.54065	2.98215	4.69406	8.69702	15.7212	33.2786	56.2049
	14.84	1.54065	2.99191	4.69797	8.70679	15.7387	33.2943	56.2224
	14.94	1.5426	3.00363	4.70969	8.71265	15.7563	33.306	56.2498
	15.04	1.53088	2.99387	4.71359	8.70679	15.7505	33.3001	56.2576
	15.14	1.51721	2.97824	4.71359	8.68726	15.7466	33.2903	56.2596
	15.24	1.51331	2.97433	4.70969	8.67944	15.7368	33.2864	56.2635
	15.34	1.49182	2.95871	4.69797	8.65796	15.7309	33.2806	56.2537
	15.44	1.49377	2.9548	4.71945	8.65405	15.7173	33.2903	56.2537
	15.54	1.47034	2.94309	4.70383	8.64819	15.7153	33.2806	56.2439
	15.64	1.46252	2.94504	4.69601	8.63452	15.7133	33.2767	56.2342
	15.74	1.44495	2.92746	4.68625	8.62671	15.6997	33.2689	56.2263
	15.84	1.43988	2.92746	4.69211	8.63647	15.6997	33.2786	56.2467
	15.94	1.45081	2.93137	4.69211	8.64624	15.7036	33.2786	56.2537
	16.04	1.45276	2.93332	4.67844	8.6521	15.7055	33.2845	56.2537
	16.14	1.44104	2.92746	4.67258	8.65601	15.7036	33.2689	56.2537
	16.24	1.44104	2.91769	4.65891	8.66577	15.7192	33.2689	56.2576
	16.34	1.43713	2.9216	4.64914	8.67554	15.7094	33.265	56.2791
	16.44	1.44885	2.94504	4.66086	8.68335	15.727	33.2571	56.2967
	16.54	1.42737	2.92746	4.64328	8.67749	15.7212	33.2396	56.2849
	16.64	1.42151	2.93137	4.65109	8.69116	15.7251	33.2435	56.2928
	16.74	1.41956	2.91965	4.65305	8.69312	15.7309	33.2552	56.3006
	16.84	1.41565	2.90793	4.65305	8.69312	15.7407	33.2493	56.2947
	16.94	1.41565	2.90793	4.64719	8.69702	15.7407	33.2493	56.2986
	17.04	1.41449	2.91379	4.65305	8.69702	15.7544	33.2532	56.3045
	17.14	1.42151	2.91183	4.66556	8.70483	15.7739	33.2571	56.3123
	17.24	1.4129	2.90793	4.66476	8.71265	15.77	33.2591	56.3064
	17.34	1.42035	2.9216	4.67453	8.71655	15.7895	33.2747	56.3338
	17.44	1.42151	2.93723	4.68234	8.73022	15.7934	33.2728	56.3424
	17.54	1.42151	2.92746	4.67453	8.74585	15.7895	33.2728	56.3494
	17.64	1.42737	2.93723	4.67453	8.75562	15.7895	33.2786	56.3592
	17.74	1.42151	2.93137	4.66086	8.76147	15.7876	33.2728	56.3631
	17.84	1.42737	2.94113	4.67648	8.77124	15.804	33.2786	56.3748
	17.94	1.43127	2.9509	4.69016	8.79077	15.8149	33.2864	56.3787
	18.04	1.43713	2.95676	4.70187	8.79663	15.8208	33.2982	56.3885
	18.14	1.43713	2.96652	4.69601	8.8064	15.8247	33.2845	56.3982
	18.24	1.44104	2.96652	4.70969	8.8103	15.8481	33.2728	56.4041
	18.34	1.45081	2.97043	4.72141	8.82593	15.8598	33.2689	56.408
	18.44	1.45667	2.97629	4.7261	8.81616	15.8598	33.265	56.4236
	18.54	1.46448	2.98019	4.73703	8.82007	15.8676	33.2532	56.4217
	18.64	1.4762	3.00558	4.75656	8.8396	15.8989	33.2689	56.4471
	18.74	1.48987	3.00949	4.77023	8.84937	15.8989	33.261	56.4568
	18.84	1.49573	3.01535	4.78586	8.84546	15.9028	33.2571	56.4627
	18.94	1.49573	3.00558	4.79172	8.8396	15.9126	33.261	56.4627
	19.04	1.48206	3.00558	4.78781	8.85132	15.9145	33.2669	56.4518
	19.14	1.4801	2.99973	4.78976	8.84937	15.9126	33.2708	56.4568
	19.24	1.48596	3.00168	4.79562	8.85522	15.9184	33.2767	56.4568
	19.34	1.48987	2.99387	4.8093	8.85913	15.936	33.2708	56.4568
	19.44	1.50159	3.02512	4.83078	8.87085	15.9575	33.2864	56.4803
	19.54	1.50433	3.02005	4.84409	8.85992	15.9778	33.2911	56.5006
	19.64	1.52112	3.04074	4.85812	8.87085	15.9907	33.2923	56.5252
	19.74	1.52698	3.04153	4.86398	8.87671	15.9946	33.2982	56.533
	19.84	1.53088	3.05246	4.86789	8.88452	16.0044	33.2962	56.5408
	19.94	1.51721	3.04269	4.85812	8.89038	16.0044	33.2982	56.5572
	20.04	1.52502	3.05051	4.86789	8.90405	16.0239	33.2962	56.5681
	20.14	1.52307	3.05832	4.86398	8.89429	16.02	33.2884	56.5642
	20.24	1.52112	3.07199	4.88156	8.91266	16.0481	33.2962	56.5681
	20.34	1.53088	3.07785	4.88351	8.91577	16.0747	33.2962	56.574
	20.44	1.54846	3.06613	4.89523	8.91772	16.0786	33.306	56.576
	20.54	1.57581	3.0759	4.92258	8.9353	16.104	33.3196	56.6033
	20.64	1.57385	3.07394	4.92648	8.93921	16.1176	33.3196	56.6111
	20.74	1.59027	3.09427	4.92728	8.94391	16.1341	33.3204	56.6178
	20.84	1.58752	3.09738	4.9343	8.95679	16.145	33.3235	56.6248
	20.94	1.59924	3.10129	4.94211	8.95093	16.1548	33.3216	56.6287
	21.04	1.61096	3.11496	4.97141	8.96069	16.1684	33.3216	56.6424
	21.14	1.63049	3.14426	5.0007	8.98022	16.2036	33.345	56.6678
	21.24	1.64105	3.16574	5.01242	8.98608	16.2094	33.347	56.6775
	21.34	1.66174	3.18332	5.03586	8.99976	16.2231	33.3607	56.701
	21.44	1.6676	3.19504	5.04172	9.00952	16.2329	33.3517	56.7166
	21.54	1.6676	3.18527	5.05148	9.01538	16.2485	33.3626	56.7127
	21.64	1.67151	3.18527	5.05148	9.01929	16.2426	33.3626	56.7127
	21.74	1.67151	3.17551	5.03781	9.01538	16.2387	33.3489	56.6931
	21.84	1.67737	3.18411	5.03586	9.01929	16.2387	33.3489	56.7068
	21.94	1.67737	3.19113	5.04172	9.02515	16.2485	33.3392	56.7029
	22.04	1.68127	3.18137	5.05148	9.02905	16.2387	33.3275	56.7068
	22.14	1.69104	3.19894	5.05539	9.02905	16.2571	33.3216	56.7166
	22.24	1.6969	3.21652	5.07297	9.03882	16.27	33.3177	56.7224
	22.34	1.70081	3.20676	5.07297	9.04938	16.27	33.3177	56.7224
	22.44	1.70667	3.20676	5.07297	9.0564	16.2602	33.3079	56.7224
	22.54	1.71057	3.2009	5.07687	9.05054	16.2739	33.2923	56.7263
	22.64	1.70667	3.19699	5.07883	9.04077	16.27	33.2923	56.7271
	22.74	1.70667	3.19699	5.07687	9.04272	16.27	33.2884	56.7283
	22.84	1.70667	3.19699	5.08273	9.04077	16.2915	33.2786	56.7342
	22.94	1.70667	3.21066	5.07297	9.04663	16.2954	33.2825	56.7342
	23.04	1.71057	3.21652	5.08664	9.05054	16.3012	33.2923	56.7283
	23.14	1.71643	3.21652	5.0925	9.0564	16.311	33.2864	56.742
	23.24	1.71643	3.21262	5.0925	9.0564	16.3208	33.2728	56.7459
	23.34	1.70862	3.21652	5.0925	9.0564	16.3208	33.261	56.7478
	23.44	1.71838	3.21652	5.0925	9.0603	16.3208	33.2708	56.7361
	23.54	1.72815	3.21262	5.0925	9.06226	16.3305	33.2669	56.7361
	23.64	1.7301	3.2009	5.08859	9.0603	16.3305	33.265	56.7459
	23.74	1.70471	3.19699	5.07297	9.06616	16.3305	33.2669	56.7322
	23.84	1.69885	3.18332	5.0632	9.0564	16.3208	33.2521	56.7263
	23.94	1.69495	3.17746	5.05344	9.04663	16.311	33.2591	56.7127
	24.04	1.68988	3.17239	5.04446	9.04547	16.3059	33.2443	56.7123
	24.14	1.68713	3.16183	5.02609	9.04858	16.3032	33.2415	56.7068
	24.24	1.67542	3.14816	5.02414	9.04663	16.2915	33.22	56.699
	24.34	1.67035	3.13449	5.01437	9.0271	16.2915	33.2005	56.6853
	24.44	1.67737	3.12393	5.0007	9.0271	16.2915	33.1958	56.6814
	24.54	1.67151	3.12082	4.99875	9.02124	16.2895	33.1829	56.6599
	24.64	1.67737	3.13254	5.00461	9.0271	16.3012	33.1935	56.6697
	24.74	1.66174	3.11691	4.99484	9.0271	16.2915	33.1743	56.6599
	24.84	1.67151	3.11105	4.98898	9.02124	16.2856	33.1614	56.6521
	24.94	1.6676	3.10324	4.99484	9.01733	16.2817	33.1622	56.6482
	25.04	1.65588	3.09152	4.98898	9.01147	16.2798	33.1634	56.6521
	25.14	1.66174	3.10129	4.98508	9.01147	16.2856	33.1536	56.6521
	25.24	1.66174	3.09738	4.97922	9.00757	16.2856	33.1536	56.6443
	25.34	1.6676	3.09738	4.98117	9.01733	16.2817	33.1693	56.6385
	25.44	1.6676	3.09348	4.97531	9.01733	16.2817	33.1646	56.6385
	25.54	1.67151	3.08762	4.98508	9.00757	16.2817	33.1478	56.6295
	25.64	1.65588	3.06223	4.9675	8.98608	16.2641	33.1165	56.6072
	25.74	1.64612	3.05051	4.97336	8.97632	16.2563	33.1068	56.5974
	25.84	1.63635	3.03684	4.94992	8.95679	16.2446	33.0872	56.5838
	25.94	1.62659	3.00363	4.92453	8.94116	16.2309	33.0579	56.5584
	26.04	1.61682	2.98801	4.91476	8.92749	16.2114	33.0384	56.5486
	26.14	1.60901	2.97043	4.89719	8.90991	16.1938	33.0208	56.5213
	26.24	1.61682	2.96652	4.90305	8.90405	16.1977	33.0071	56.5096
	26.34	1.60706	2.96066	4.89328	8.90601	16.1899	33.0013	56.5115
	26.44	1.59338	2.95676	4.87375	8.88647	16.1645	32.9876	56.4763
	26.54	1.58752	2.93723	4.86789	8.88062	16.1743	32.9767	56.4607
	26.64	1.56799	2.92239	4.85422	8.87555	16.1653	32.97	56.4428
	26.74	1.58167	2.92355	4.86789	8.89233	16.1762	32.9739	56.4451
	26.84	1.56604	2.9216	4.86203	8.88062	16.1645	32.9583	56.4275
	26.94	1.56018	2.92551	4.86008	8.87476	16.1587	32.9349	56.3963
	27.04	1.56018	2.93527	4.86203	8.89038	16.1645	32.9446	56.3982
	27.14	1.56995	2.94113	4.86594	8.89624	16.1841	32.9603	56.406
	27.24	1.56488	2.93607	4.86087	8.87555	16.1692	32.9454	56.4029
	27.34	1.58167	2.9509	4.8718	8.88257	16.1841	32.9564	56.4002
	27.44	1.5719	2.95285	4.87375	8.8689	16.1762	32.9572	56.4021
	27.54	1.57385	2.94113	4.86594	8.86108	16.1782	32.9673	56.401
	27.64	1.57971	2.93527	4.86984	8.86499	16.1801	32.9544	56.3963
	27.74	1.56995	2.93723	4.87766	8.85522	16.1782	32.9466	56.3982
	27.84	1.57465	2.9263	4.87454	8.85797	16.172	32.9454	56.3971
	27.94	1.57581	2.9216	4.88937	8.85522	16.1841	32.9513	56.3963
	28.04	1.58557	2.9216	4.89914	8.86108	16.1762	32.9583	56.3924
	28.14	1.59143	2.92941	4.91281	8.8689	16.1704	32.972	56.3865
	28.24	1.58948	2.93918	4.90891	8.87866	16.1782	32.9818	56.3865
	28.34	1.60901	2.94308	4.91281	8.88843	16.1938	32.9915	56.3865
	28.44	1.60315	2.94308	4.90695	8.87866	16.1743	32.972	56.3658
	28.54	1.61957	2.94388	4.90695	8.88727	16.1692	32.9806	56.3658
	28.64	1.61877	2.94113	4.88937	8.89038	16.1548	32.9798	56.3631
	28.74	1.63635	2.94583	4.89719	8.90405	16.1645	32.9778	56.3631
	28.84	1.65393	2.95206	4.91086	8.91382	16.1665	32.9876	56.3767
	28.94	1.68909	2.97434	4.94992	8.94312	16.2075	33.011	56.3963
	29.04	1.70355	2.98489	4.97025	8.97321	16.2122	33.0372	56.4146
	29.14	1.7262	3.00168	4.98312	8.98022	16.2348	33.0579	56.4314
	29.24	1.73206	2.99661	4.98703	8.97437	16.229	33.056	56.4314
	29.34	1.73206	3.00363	4.99875	8.98022	16.2251	33.0579	56.4178
	29.44	1.74182	3.00363	5.00851	8.99469	16.2387	33.056	56.4127
	29.54	1.76721	3.00949	5.02414	9.00757	16.2505	33.0814	56.4256
	29.64	1.77112	3.0173	5.03781	9.02124	16.2544	33.0814	56.408
	29.74	1.78088	3.02316	5.04758	9.01147	16.2473	33.0853	56.3982
	29.84	1.79065	3.0173	5.0632	9.01733	16.2641	33.0872	56.3982
	29.94	1.80121	3.01224	5.06204	9.01227	16.2552	33.0869	56.4029
	30.04	1.80432	3.01926	5.08469	9.01929	16.2563	33.095	56.4197
	30.14	1.79065	3.02316	5.08664	9.01147	16.2544	33.0833	56.4119
	30.24	1.80627	3.0173	5.0925	9.01147	16.2602	33.0833	56.4178
	30.34	1.80237	3.02902	5.0925	9.01733	16.2544	33.0833	56.4138
	30.44	1.79651	3.02316	5.08859	9.00757	16.2505	33.0677	56.3982
	30.54	1.7926	3.02902	5.08273	9.00171	16.2407	33.0618	56.408
	30.64	1.78284	3.02902	5.07883	9.00757	16.2407	33.0618	56.4138
	30.74	1.77307	3.02902	5.06906	9.00757	16.227	33.0677	56.4002
	30.84	1.77112	3.03293	5.0632	9.01538	16.2192	33.0755	56.3814
	30.94	1.78088	3.02707	5.0632	9.0271	16.2309	33.0872	56.3885
	31.04	1.78674	3.04269	5.0632	9.0271	16.229	33.0822	56.3885
	31.14	1.79651	3.05246	5.0593	9.03687	16.2407	33.0931	56.3982
	31.24	1.79065	3.04074	5.04758	9.02124	16.2348	33.0775	56.3885
	31.34	1.78674	3.05051	5.05344	9.0271	16.2348	33.0735	56.3846
	31.44	1.78088	3.05051	5.05344	9.01733	16.2309	33.0775	56.3592
	31.54	1.78674	3.05637	5.05344	9.01733	16.2309	33.0931	56.3572
	31.64	1.77698	3.0466	5.04758	9.01733	16.2212	33.088	56.3572
	31.74	1.78088	3.0466	5.04953	9.00757	16.2212	33.0892	56.3533
	31.84	1.76721	3.0173	5.03781	8.9978	16.2044	33.0794	56.3377
	31.94	1.77698	3.0173	5.04367	8.9978	16.2114	33.0735	56.3385
	32.04	1.77698	3.02707	5.04367	8.98804	16.2016	33.0696	56.3592
	32.14	1.78284	3.02707	5.05344	8.9978	16.2153	33.0696	56.365
	32.24	1.78674	3.02707	5.05344	8.9978	16.2114	33.0599	56.3689
	32.34	1.77698	3.00754	5.04367	8.98804	16.1958	33.0403	56.365
	32.44	1.77307	3.00754	5.05539	8.98413	16.2016	33.0345	56.3553
	32.54	1.76721	3.01224	5.05539	8.96655	16.2016	33.0403	56.3494
	32.64	1.77112	3.0087	5.0593	8.97046	16.2094	33.0384	56.3494
	32.74	1.75745	2.99777	5.06516	8.97046	16.2016	33.0286	56.3494
	32.84	1.76721	3.0173	5.07101	8.98022	16.2114	33.0325	56.365
	32.94	1.76331	3.0173	5.06125	8.99194	16.2114	33.0345	56.3553
	33.04	1.76721	3.0173	5.05539	8.98999	16.2114	33.0325	56.3474
	33.14	1.76331	3.0173	5.04562	8.97632	16.2016	33.0189	56.3377
	33.24	1.74768	3.00754	5.03586	8.96655	16.2016	32.9993	56.3377
	33.34	1.74493	3.01144	5.03391	8.95093	16.1997	32.9896	56.3279
	33.44	1.7262	3.00558	5.03391	8.94507	16.1997	32.972	56.326
	33.54	1.70276	2.97238	5.01047	8.92554	16.1743	32.9583	56.3072
	33.64	1.68713	2.96652	4.99484	8.91577	16.1704	32.9388	56.3045
	33.74	1.67346	2.95676	4.99094	8.9021	16.1567	32.9114	56.2908
	33.84	1.65784	2.96146	4.97922	8.87671	16.1411	32.89	56.2791
	33.94	1.65393	2.97549	4.99484	8.89038	16.1313	32.8802	56.2654
	34.04	1.64221	2.96262	4.98898	8.88647	16.1352	32.8626	56.2635
	34.14	1.64807	2.96457	4.98117	8.87085	16.1313	32.8528	56.2498
	34.24	1.63635	2.95676	4.96359	8.86108	16.1196	32.8411	56.2381
	34.34	1.62659	2.95676	4.97141	8.84937	16.1137	32.8411	56.2381
	34.44	1.61292	2.95676	4.97922	8.85132	16.1294	32.8411	56.2517
	34.54	1.60706	2.95285	4.96359	8.8396	16.1196	32.8235	56.2459
	34.64	1.59729	2.94113	4.95773	8.82983	16.1001	32.8118	56.2459
	34.74	1.59338	2.93918	4.95969	8.82788	16.0923	32.8079	56.233
	34.84	1.58752	2.93137	4.95303	8.8103	16.0981	32.8021	56.2322
	34.94	1.58167	2.92746	4.94601	8.8103	16.0942	32.8021	56.2322
	35.04	1.57385	2.92746	4.93234	8.8064	16.1001	32.7786	56.2244
	35.14	1.5672	2.94113	4.94601	8.8103	16.104	32.7825	56.2263
	35.24	1.55627	2.92941	4.93234	8.8064	16.1001	32.7708	56.2381
	35.34	1.53558	2.91068	4.91165	8.79352	16.0833	32.756	56.2174
	35.44	1.52698	2.91769	4.90305	8.79272	16.0844	32.7415	56.2068
	35.54	1.51721	2.89346	4.88937	8.78101	16.0805	32.7376	56.2029
	35.64	1.51135	2.89035	4.87766	8.78101	16.0747	32.7278	56.1912
	35.74	1.50354	2.89816	4.87375	8.77319	16.0708	32.7083	56.1881
	35.84	1.49768	2.89816	4.87375	8.76147	16.0551	32.6927	56.1736
	35.94	1.50354	2.89426	4.86398	8.75757	16.0649	32.6849	56.1795
	36.04	1.50159	2.8884	4.85422	8.75171	16.0649	32.6732	56.1638
	36.14	1.50354	2.89426	4.85031	8.75366	16.0805	32.6693	56.1521
	36.24	1.49377	2.89816	4.84445	8.7478	16.0805	32.6595	56.1482
	36.34	1.49182	2.8923	4.83859	8.74194	16.0669	32.6497	56.1228
	36.44	1.50354	2.90207	4.84445	8.75171	16.0708	32.64	56.1287
	36.54	1.5047	2.89426	4.84445	8.7478	16.0669	32.64	56.108
	36.64	1.50159	2.90207	4.84836	8.75562	16.0649	32.6439	56.117
	36.74	1.51331	2.91769	4.86008	8.76147	16.0669	32.64	56.1092
	36.84	1.51721	2.9216	4.86789	8.77124	16.0649	32.6439	56.1267
	36.94	1.51135	2.93723	4.85812	8.76147	16.0688	32.6302	56.117
	37.04	1.50549	2.94113	4.85617	8.75952	16.0727	32.64	56.1092
	37.14	1.51019	2.94583	4.86673	8.77008	16.0852	32.631	56.101
	37.24	1.50745	2.95285	4.86398	8.77515	16.0825	32.6263	56.1033
	37.34	1.50159	2.95285	4.85812	8.78101	16.0864	32.6224	56.0974
	37.44	1.51135	2.95285	4.85342	8.78101	16.0864	32.6165	56.1072
	37.54	1.50745	2.94894	4.84641	8.77124	16.0864	32.6224	56.1013
	37.64	1.51135	2.95285	4.85226	8.78101	16.0962	32.6224	56.0974
	37.74	1.52307	2.95871	4.86203	8.79663	16.1079	32.6243	56.0877
	37.84	1.53088	2.97238	4.86594	8.80444	16.1157	32.6126	56.0826
	37.94	1.53595	2.96848	4.8757	8.81616	16.1255	32.6126	56.0935
	38.04	1.55396	2.97317	4.88626	8.83063	16.136	32.6232	56.0924
	38.14	1.56799	2.98019	4.89328	8.84741	16.1528	32.6224	56.0838
	38.24	1.57581	2.99387	4.89133	8.85522	16.1559	32.636	56.0877
	38.34	1.58557	2.99387	4.89719	8.87085	16.1548	32.636	56.0779
	38.44	1.60901	3.00754	4.90695	8.88062	16.1743	32.6466	56.0721
	38.54	1.61292	3.02316	4.92062	8.89038	16.1938	32.6536	56.0721
	38.64	1.63245	3.03879	4.94211	8.91968	16.2083	32.6634	56.1013
	38.74	1.64728	3.0466	4.94601	8.91968	16.2348	32.6732	56.1021
	38.84	1.65472	3.07669	4.96048	8.94781	16.263	32.6876	56.1178
	38.94	1.65784	3.08762	4.9675	8.96069	16.2758	32.6888	56.1072
	39.04	1.67151	3.10715	4.98703	8.97046	16.2817	32.7044	56.1189
	39.14	1.68518	3.11691	4.99094	8.98413	16.2798	32.7083	56.117
	39.24	1.70471	3.13254	5.00656	9.00952	16.3051	32.7103	56.1365
	39.34	1.70471	3.12668	5.0007	9.01538	16.311	32.6985	56.1228
	39.44	1.71448	3.13058	5.00461	9.01929	16.3149	32.6927	56.117
	39.54	1.71448	3.14035	5.01047	9.02124	16.3247	32.6985	56.1267
	39.64	1.71057	3.13254	5.02219	9.01929	16.3305	32.6888	56.1256
	39.74	1.69885	3.11691	5.01242	9.02515	16.3208	32.679	56.1267
	39.84	1.69104	3.10715	5.00266	9.01538	16.3149	32.6693	56.1131
	39.94	1.67932	3.10129	4.9968	9.00562	16.3032	32.6517	56.1111
	40.04	1.67426	3.10208	4.99759	9.01031	16.3196	32.6525	56.1217
	40.14	1.70081	3.11887	5.01828	9.03101	16.3344	32.6587	56.1482
	40.24	1.72034	3.12277	5.03781	9.0603	16.3657	32.6712	56.1482
	40.34	1.73987	3.1384	5.05344	9.07593	16.3598	32.6673	56.1717
	40.44	1.74963	3.13254	5.06125	9.08374	16.3676	32.6751	56.1814
	40.54	1.74963	3.12082	5.07687	9.09937	16.3852	32.6771	56.1814
	40.64	1.76135	3.12668	5.08273	9.10522	16.395	32.681	56.1834
	40.74	1.76526	3.13644	5.0925	9.11499	16.4067	32.6868	56.192
	40.84	1.75549	3.12668	5.08859	9.11499	16.3911	32.6634	56.1892
	40.94	1.75354	3.12082	5.08664	9.09546	16.3891	32.6517	56.1814
	41.04	1.76526	3.1384	5.09641	9.09937	16.4048	32.6478	56.1873
	41.14	1.77972	3.1431	5.10696	9.10992	16.4036	32.6525	56.2018
	41.24	1.78674	3.14621	5.11789	9.13062	16.4106	32.6458	56.199
	41.34	1.78088	3.13058	5.11789	9.13062	16.4048	32.6341	56.1931
	41.44	1.79456	3.14346	5.13156	9.14429	16.4087	32.6478	56.2068
	41.54	1.80042	3.15207	5.15695	9.15991	16.4184	32.6634	56.2185
	41.64	1.80042	3.14816	5.16281	9.16968	16.4243	32.6536	56.2127
	41.74	1.81018	3.14816	5.18039	9.17944	16.4243	32.6634	56.2166
	41.84	1.81995	3.1423	5.19211	9.21069	16.4145	32.6614	56.2166
	41.94	1.82581	3.15793	5.19601	9.21655	16.4282	32.6614	56.2303
	42.04	1.81213	3.14816	5.19211	9.21655	16.4204	32.6575	56.2224
	42.14	1.81488	3.15286	5.20071	9.21735	16.4192	32.6622	56.2318
	42.24	1.82385	3.16965	5.20383	9.21851	16.4223	32.6595	56.24
	42.34	1.80627	3.15402	5.19211	9.20288	16.4145	32.6478	56.2342
	42.44	1.8219	3.16379	5.20773	9.22241	16.436	32.6634	56.2439
	42.54	1.84534	3.17355	5.22141	9.23804	16.4388	32.6829	56.2498
	42.64	1.85706	3.17941	5.23312	9.23804	16.4419	32.6653	56.2596
	42.74	1.86096	3.17941	5.24173	9.24194	16.4497	32.6634	56.2693
	42.84	1.87659	3.17941	5.26437	9.2478	16.4516	32.6595	56.2654
	42.94	1.87659	3.16769	5.25656	9.23608	16.4341	32.6478	56.2537
	43.04	1.87268	3.16379	5.26242	9.23608	16.4341	32.6341	56.2478
	43.14	1.87659	3.1716	5.26633	9.23999	16.4341	32.6321	56.2517
	43.24	1.88049	3.17746	5.26633	9.24585	16.4282	32.6419	56.2596
	43.34	1.87268	3.15793	5.26242	9.24585	16.4223	32.6282	56.2556
	43.44	1.86682	3.16769	5.26242	9.24194	16.4087	32.6185	56.2517
	43.54	1.88049	3.1669	5.27023	9.23022	16.4067	32.6107	56.2556
	43.64	1.87659	3.16574	5.28586	9.25366	16.4126	32.6107	56.2556
	43.74	1.87152	3.15677	5.27298	9.26031	16.4173	32.6017	56.2514
	43.84	1.88245	3.16183	5.27805	9.27124	16.4341	32.5931	56.2635
	43.94	1.88831	3.15793	5.29172	9.28101	16.429	32.5931	56.2791
	44.04	1.89221	3.14816	5.28781	9.2771	16.4145	32.5735	56.2791
	44.14	1.89337	3.14816	5.29367	9.2771	16.4204	32.5833	56.2791
	44.24	1.87073	3.1423	5.28781	9.28101	16.4184	32.5735	56.2791
	44.34	1.86682	3.15207	5.28781	9.28607	16.4282	32.5911	56.283
	44.44	1.87073	3.16769	5.28781	9.28882	16.4477	32.6048	56.2869
	44.54	1.87073	3.15207	5.28781	9.28882	16.4477	32.6009	56.281
	44.64	1.87659	3.16769	5.28781	9.29468	16.4633	32.597	56.283
	44.74	1.86682	3.15402	5.27414	9.28101	16.4594	32.5775	56.2674
	44.84	1.87152	3.14896	5.27884	9.27985	16.4583	32.5724	56.2779
	44.94	1.88831	3.15012	5.27414	9.29663	16.4575	32.5696	56.2791
	45.04	1.89417	3.14542	5.28391	9.30249	16.4614	32.5696	56.2947
	45.14	1.89807	3.1384	5.27414	9.29663	16.4516	32.5599	56.2888
	45.24	1.89807	3.1384	5.26437	9.29272	16.4555	32.5521	56.2849
	45.34	1.91174	3.1423	5.25461	9.29077	16.4653	32.5618	56.2791
	45.44	1.90198	3.13254	5.25266	9.29077	16.479	32.5521	56.2838
	45.54	1.89807	3.1384	5.23508	9.29077	16.4809	32.5384	56.2752
	45.64	1.88831	3.1384	5.23508	9.29272	16.4809	32.5333	56.2693
	45.74	1.87854	3.13254	5.22336	9.28101	16.4712	32.5247	56.2654
	45.84	1.88245	3.1423	5.23312	9.30054	16.4751	32.5298	56.2791
	45.94	1.88831	3.14816	5.23508	9.30249	16.4809	32.5236	56.2849
	46.04	1.89221	3.15207	5.24289	9.30444	16.4712	32.5384	56.2791
	46.14	1.87268	3.15598	5.23508	9.30054	16.4594	32.5286	56.2732
	46.24	1.86682	3.1423	5.23117	9.28882	16.4458	32.5189	56.2576
	46.34	1.87073	3.15012	5.23508	9.29858	16.4438	32.5169	56.2713
	46.44	1.85706	3.15207	5.22141	9.3064	16.4438	32.5189	56.2615
	46.54	1.86096	3.15012	5.23508	9.3103	16.4536	32.511	56.2674
	46.64	1.87659	3.15598	5.23117	9.31616	16.4594	32.513	56.2771
	46.74	1.85315	3.1423	5.20773	9.30249	16.4497	32.4935	56.2537
	46.84	1.8551	3.14035	5.20187	9.29663	16.4536	32.4915	56.2478
	46.94	1.85315	3.13254	5.19211	9.28687	16.4458	32.47	56.2322
	47.04	1.84338	3.12277	5.19211	9.29663	16.4399	32.4583	56.2263
	47.14	1.84143	3.11691	5.19601	9.29077	16.4536	32.4525	56.2263
	47.24	1.83557	3.11691	5.20187	9.29663	16.4633	32.4583	56.2271
	47.34	1.82581	3.10324	5.20578	9.27515	16.4497	32.4525	56.2049
	47.44	1.84143	3.11105	5.21555	9.29468	16.4583	32.4525	56.2127
	47.54	1.83752	3.10324	5.21164	9.29663	16.4614	32.4388	56.2088
	47.64	1.83636	3.09232	5.20657	9.29156	16.4563	32.4298	56.1998
	47.74	1.83752	3.09152	5.21164	9.28687	16.4469	32.4193	56.2029
	47.84	1.83362	3.09348	5.22336	9.27905	16.4399	32.4146	56.201
	47.94	1.83167	3.09152	5.22726	9.30054	16.4536	32.4212	56.2205
	48.04	1.82776	3.09738	5.22336	9.29663	16.4458	32.4173	56.2174
	48.14	1.81018	3.09152	5.20578	9.29468	16.4438	32.4173	56.2127
	48.24	1.81018	3.08762	5.20578	9.28882	16.4438	32.4114	56.2166
	48.34	1.80627	3.09933	5.22336	9.29468	16.4594	32.4232	56.2283
	48.44	1.79651	3.08957	5.2175	9.29352	16.4536	32.4114	56.2127
	48.54	1.78674	3.0751	5.21359	9.29663	16.4497	32.4036	56.2068
	48.64	1.77698	3.05441	5.20383	9.2771	16.4458	32.3841	56.1971
	48.74	1.76721	3.03488	5.18234	9.26733	16.4301	32.3782	56.1881
	48.84	1.77698	3.02512	5.17844	9.26733	16.4262	32.3743	56.1892
	48.94	1.77698	3.00754	5.16086	9.25562	16.4223	32.3528	56.1814
	49.04	1.79065	3.01144	5.16867	9.25366	16.4321	32.3509	56.1971
	49.14	1.79651	3.0134	5.18039	9.26929	16.438	32.3528	56.1971
	49.24	1.78284	3.00363	5.17062	9.26538	16.4282	32.3372	56.1873
	49.34	1.79065	2.99777	5.17453	9.27319	16.4282	32.3372	56.1951
	49.44	1.80121	3.00247	5.20541	9.28766	16.4368	32.3458	56.2115
	49.54	1.82581	3.02316	5.22922	9.30054	16.4614	32.3579	56.2205
	49.64	1.84729	3.03293	5.23508	9.3064	16.4575	32.3568	56.2271
	49.74	1.8512	3.03879	5.22726	9.3103	16.4516	32.3607	56.2459
	49.84	1.86292	3.03879	5.22842	9.31616	16.4614	32.3782	56.2576
	49.94	1.8512	3.02823	5.21555	9.3103	16.4555	32.3724	56.242
	50.04	1.85706	3.0134	5.23312	9.3064	16.4653	32.388	56.2537
	50.14	1.86487	2.99777	5.22336	9.30054	16.4692	32.3685	56.2517
	50.24	1.87659	2.99777	5.2175	9.29663	16.4712	32.347	56.2517
	50.34	1.88831	2.99777	5.22726	9.29468	16.4751	32.3431	56.2623
	50.44	1.88831	3.00754	5.22922	9.29663	16.4809	32.3411	56.2693
	50.54	1.91174	3.02121	5.23703	9.31421	16.5044	32.3509	56.2928
	50.64	1.9176	3.03293	5.24289	9.32593	16.5044	32.3568	56.2928
	50.74	1.9176	3.03683	5.23898	9.32593	16.5141	32.3568	56.2869
	50.84	1.9129	3.0173	5.22336	9.31616	16.5044	32.3509	56.2732
	50.94	1.91565	3.03098	5.22336	9.31616	16.5141	32.347	56.2771
	51.04	1.91565	3.0466	5.22336	9.3064	16.52	32.3431	56.2732
	51.14	1.90979	3.04074	5.21359	9.3103	16.5188	32.3314	56.2615
	51.24	1.91174	3.05051	5.2175	9.3103	16.5317	32.3372	56.2635
	51.34	1.91644	3.06107	5.22415	9.32086	16.5247	32.3419	56.2643
	51.44	1.91174	3.05832	5.21945	9.3064	16.5258	32.3333	56.2537
	51.54	1.92737	3.06222	5.22922	9.3103	16.5473	32.3392	56.2693
	51.64	1.9176	3.06223	5.22531	9.3103	16.5434	32.3196	56.2596
	51.74	1.9176	3.06808	5.22141	9.31616	16.5387	32.3196	56.2576
	51.84	1.92542	3.0759	5.21164	9.31421	16.5325	32.3216	56.276
	51.94	1.94104	3.10129	5.2175	9.32593	16.5551	32.3333	56.2986
	52.04	1.95081	3.10129	5.2175	9.32007	16.5551	32.3372	56.2928
	52.14	1.95276	3.10324	5.20969	9.32593	16.561	32.3392	56.2947
	52.24	1.95276	3.09348	5.19992	9.31812	16.5473	32.3353	56.2908
	52.34	1.95471	3.09543	5.20187	9.32397	16.5493	32.3275	56.2928
	52.44	1.95941	3.0806	5.18314	9.29938	16.5442	32.3263	56.2877
	52.54	1.96643	3.10129	5.1882	9.3103	16.5551	32.3275	56.2888
	52.64	1.96252	3.10129	5.1843	9.31616	16.561	32.3216	56.2947
	52.74	1.95197	3.11691	5.1882	9.31421	16.5649	32.3314	56.2986
	52.84	1.93127	3.10715	5.17453	9.31226	16.5649	32.3224	56.2947
	52.94	1.92542	3.10519	5.17453	9.32007	16.5747	32.3286	56.2986
	53.04	1.91956	3.11105	5.16281	9.31616	16.5844	32.3263	56.2947
	53.14	1.92542	3.12082	5.17844	9.3103	16.5942	32.3333	56.3025
	53.24	1.92737	3.12082	5.16867	9.3103	16.5903	32.3372	56.3084
	53.34	1.92151	3.11691	5.15695	9.30054	16.5844	32.3431	56.3084
	53.44	1.93323	3.11691	5.16281	9.3064	16.5805	32.3353	56.3045
	53.54	1.92816	3.12552	5.16751	9.32086	16.5891	32.3282	56.3092
	53.64	1.93323	3.1423	5.17844	9.32788	16.6059	32.3353	56.3201
	53.74	1.92932	3.1423	5.16476	9.31812	16.602	32.3314	56.3162
	53.84	1.92932	3.15793	5.17453	9.31812	16.6059	32.3314	56.3201
	53.94	1.93909	3.15793	5.16476	9.31812	16.6118	32.3216	56.3123
	54.04	1.91956	3.14621	5.15305	9.30249	16.6001	32.3099	56.3045
	54.14	1.88751	3.14621	5.13351	9.30054	16.5844	32.304	56.2888
	54.24	1.89026	3.15402	5.13742	9.3064	16.5981	32.3021	56.2986
	54.34	1.90979	3.16965	5.14719	9.3064	16.6137	32.3118	56.3084
	54.44	1.90198	3.17746	5.14328	9.29663	16.6001	32.2982	56.3142
	54.54	1.90588	3.18137	5.14719	9.30054	16.6098	32.306	56.3221
	54.64	1.89612	3.17746	5.13937	9.3064	16.6001	32.3079	56.324
	54.74	1.90002	3.17746	5.13742	9.3056	16.6137	32.3021	56.3181
	54.84	1.90588	3.18137	5.13742	9.29858	16.6235	32.2923	56.3279
	54.94	1.89691	3.17825	5.14798	9.29547	16.6145	32.297	56.3287
	55.04	1.89807	3.17941	5.155	9.3064	16.6255	32.3099	56.3357
	55.14	1.89807	3.18527	5.155	9.31616	16.6313	32.2962	56.3357
	55.24	1.89807	3.17355	5.15891	9.32007	16.6352	32.2943	56.3396
	55.34	1.88831	3.17941	5.14914	9.32007	16.6352	32.2903	56.3357
	55.44	1.89807	3.17941	5.1503	9.32202	16.645	32.2806	56.3396
	55.54	1.90002	3.17551	5.13937	9.32007	16.6469	32.2767	56.3416
	55.64	1.88751	3.16965	5.14212	9.31226	16.645	32.265	56.3396
	55.74	1.88635	3.16965	5.1503	9.32397	16.6606	32.2708	56.3494
	55.84	1.88831	3.16574	5.13937	9.31421	16.6567	32.2669	56.3513
	55.94	1.86682	3.15402	5.11789	9.29858	16.6352	32.2474	56.3435
	56.04	1.86292	3.15012	5.11398	9.28491	16.6372	32.2493	56.3455
	56.14	1.86877	3.15012	5.10892	9.27905	16.6313	32.2396	56.3553
	56.24	1.85706	3.1423	5.09836	9.2771	16.6235	32.2357	56.3513
	56.34	1.86096	3.1384	5.10812	9.27631	16.6196	32.2552	56.367
	56.44	1.86682	3.1337	5.10422	9.26538	16.6098	32.2571	56.3728
	56.54	1.86682	3.12668	5.10422	9.26538	16.6196	32.2571	56.3728
	56.64	1.85706	3.11105	5.08859	9.25562	16.6001	32.2415	56.367
	56.74	1.86682	3.12668	5.10422	9.25171	16.6001	32.2474	56.3865
	56.84	1.86682	3.12277	5.11398	9.24585	16.5903	32.2474	56.3787
	56.94	1.87268	3.13058	5.11319	9.24585	16.5942	32.2474	56.3767
	57.04	1.85706	3.12277	5.10226	9.23218	16.6001	32.2474	56.3767
	57.14	1.85706	3.09738	5.0925	9.22632	16.5864	32.2278	56.3631
	57.24	1.85236	3.09738	5.0925	9.22241	16.5844	32.2278	56.3631
	57.34	1.84143	3.09348	5.08859	9.21265	16.5864	32.2239	56.3592
	57.44	1.85315	3.1091	5.09055	9.20093	16.5942	32.2122	56.3611
	57.54	1.8512	3.11691	5.0925	9.19702	16.5942	32.2083	56.3631
	57.64	1.84143	3.12082	5.0925	9.19702	16.6001	32.1985	56.3728
	57.74	1.84534	3.12668	5.09641	9.19702	16.604	32.1966	56.3709
	57.84	1.84729	3.12082	5.10226	9.18726	16.6001	32.1985	56.3728
	57.94	1.83832	3.11771	5.0972	9.17749	16.595	32.1935	56.3619
	58.04	1.82385	3.12082	5.09836	9.17554	16.5805	32.179	56.3631
	58.14	1.82776	3.13058	5.09641	9.16577	16.5805	32.1732	56.3717
	58.24	1.83752	3.14035	5.11594	9.17944	16.5844	32.1927	56.3924
	58.34	1.84338	3.15598	5.1218	9.1853	16.5805	32.1985	56.4041
	58.44	1.82697	3.15012	5.12961	9.17944	16.5747	32.179	56.3885
	58.54	1.83557	3.15598	5.14914	9.17944	16.5708	32.179	56.3846
	58.64	1.8219	3.14621	5.13351	9.17554	16.561	32.1693	56.3689
	58.74	1.7926	3.12668	5.11008	9.14233	16.5356	32.1536	56.3553
	58.84	1.77698	3.12668	5.10812	9.12671	16.5317	32.1458	56.3357
	58.94	1.78284	3.12668	5.10031	9.11694	16.5219	32.14	56.3396
	59.04	1.77698	3.11301	5.09445	9.09741	16.5083	32.1302	56.3357
	59.14	1.75549	3.08566	5.07297	9.07593	16.4809	32.1126	56.3142
	59.24	1.75159	3.0759	5.06906	9.05054	16.4653	32.1087	56.2928
	59.34	1.74963	3.07004	5.05734	9.03882	16.4653	32.1028	56.2771
	59.44	1.77112	3.07004	5.07687	9.04858	16.4712	32.1028	56.2771
	59.54	1.77112	3.06418	5.07101	9.03296	16.4497	32.097	56.2713
	59.64	1.78754	3.0806	5.0972	9.04938	16.4563	32.1134	56.2877
	59.74	1.78284	3.08566	5.10226	9.04858	16.4497	32.1087	56.3025
	59.84	1.78284	3.09152	5.10812	9.0603	16.4555	32.1146	56.3084
	59.94	1.77618	3.08371	5.10031	9.05249	16.438	32.1068	56.2908
	60.04	1.76917	3.08957	5.10617	9.03882	16.4438	32.1009	56.3006
	60.14	1.76135	3.08566	5.11203	9.03101	16.4399	32.097	56.3025
	60.24	1.75549	3.0798	5.11594	9.01929	16.4196	32.0911	56.2869
	60.34	1.76996	3.09622	5.14212	9.03961	16.4231	32.1271	56.3072
	60.44	1.78674	3.10129	5.14328	9.05054	16.4341	32.1439	56.3181
	60.54	1.77698	3.09348	5.14523	9.04663	16.4301	32.14	56.3142
	60.64	1.77307	3.07785	5.13547	9.04077	16.4153	32.1302	56.2986
	60.74	1.77698	3.08176	5.13547	9.04077	16.4215	32.1224	56.3084
	60.84	1.78284	3.08176	5.12961	9.03101	16.4048	32.1224	56.3025
	60.94	1.77502	3.06808	5.1257	9.03101	16.4008	32.1146	56.2849
	61.04	1.7547	3.05441	5.11594	9.01733	16.3813	32.095	56.2635
	61.14	1.75745	3.05832	5.12961	9.00952	16.3852	32.0833	56.2537
	61.24	1.76331	3.05441	5.13547	9.02008	16.4008	32.0853	56.2439
	61.34	1.75745	3.03879	5.13156	9.00757	16.4008	32.0696	56.2244
	61.44	1.76721	3.04269	5.12961	9.01538	16.4048	32.0638	56.2088
	61.54	1.75159	3.04074	5.13351	9.01538	16.3989	32.0579	56.199
	61.64	1.74573	3.05637	5.13742	8.99976	16.4028	32.0618	56.1775
	61.74	1.74573	3.0466	5.13351	8.99585	16.3852	32.0443	56.1658
	61.84	1.74573	3.05051	5.14249	8.9939	16.3872	32.0423	56.1697
	61.94	1.74573	3.0466	5.13156	8.98999	16.3891	32.0239	56.1717
	62.04	1.74182	3.03684	5.11203	8.97632	16.3743	31.9974	56.1521
	62.14	1.7301	3.03098	5.12064	8.97046	16.3657	31.9962	56.1365
	62.24	1.73792	3.02707	5.10928	8.94897	16.3501	31.9993	56.1365
	62.34	1.72424	3.02121	5.0925	8.94897	16.3305	31.9896	56.1189
	62.44	1.72308	3.0181	5.1019	8.94391	16.3157	31.9747	56.108
	62.54	1.72229	2.99777	5.10342	8.95288	16.3051	31.9739	56.1111
	62.64	1.72815	2.98801	5.0972	8.95483	16.2915	31.9603	56.0935
	62.74	1.72815	2.9841	5.10422	8.95483	16.2856	31.9485	56.0982
	62.84	1.72345	2.96378	5.10422	8.94	16.2719	31.9388	56.0896
	62.94	1.70667	2.94699	5.09445	8.93726	16.2524	31.9193	56.076
	63.04	1.71643	2.9509	5.08859	8.9314	16.2446	31.9134	56.0642
	63.14	1.71643	2.94699	5.10226	8.94507	16.2544	31.9232	56.0525
	63.24	1.71643	2.94699	5.11008	8.95679	16.2602	31.929	56.0545
	63.34	1.70667	2.94113	5.08859	8.95093	16.2544	31.9173	56.0349
	63.44	1.72034	2.9509	5.09836	8.96069	16.2544	31.9271	56.0291
	63.54	1.72229	2.94699	5.09445	8.95288	16.2505	31.9193	56.0154
	63.64	1.72229	2.94699	5.08469	8.94702	16.2602	31.9095	55.9978
	63.74	1.7262	2.9509	5.08859	8.9646	16.2544	31.9134	55.992
	63.84	1.71448	2.92746	5.07492	8.95679	16.2446	31.8939	55.9744
	63.94	1.71759	2.92746	5.0925	8.94702	16.2544	31.8821	55.9627
	64.04	1.71057	2.90598	5.0925	8.9353	16.2387	31.8528	55.9314
	64.14	1.70551	2.90091	5.08157	8.93024	16.2337	31.8263	55.9205
	64.24	1.71643	2.90793	5.09445	8.92749	16.2407	31.8294	55.9178
	64.34	1.70276	2.8884	5.07492	8.90796	16.2212	31.8001	55.8982
	64.44	1.69299	2.88449	5.06516	8.89819	16.2153	31.804	55.8982
	64.54	1.69495	2.88254	5.0593	8.89233	16.2153	31.7923	55.8834
	64.64	1.6969	2.87863	5.04367	8.88843	16.2075	31.7728	55.8865
	64.74	1.70667	2.87863	5.03391	8.87866	16.2055	31.7591	55.8689
	64.84	1.6969	2.87863	5.01437	8.86304	16.2016	31.7435	55.8592
	64.94	1.70081	2.8923	5.00851	8.8689	16.1958	31.7435	55.867
	65.04	1.70081	2.8884	4.98898	8.87476	16.1958	31.7337	55.8689
	65.14	1.70276	2.89816	4.98508	8.88647	16.2016	31.7318	55.8689
	65.24	1.6969	2.8884	4.97531	8.88062	16.2055	31.7181	55.865
	65.34	1.6969	2.87863	4.97531	8.88647	16.2016	31.7083	55.865
	65.44	1.69104	2.86887	4.95773	8.88452	16.1958	31.6829	55.8494
	65.54	1.70081	2.88644	4.9675	8.89819	16.1997	31.6771	55.8513
	65.64	1.70081	2.8923	4.95773	8.90991	16.2094	31.6712	55.8513
	65.74	1.69965	2.89114	4.95657	8.90875	16.2044	31.6603	55.8424
	65.84	1.71448	2.91183	4.97141	8.91968	16.2153	31.6517	55.8416
	65.94	1.7262	2.90793	4.96359	8.91577	16.1899	31.638	55.8279
	66.04	1.72424	2.90598	4.96164	8.91852	16.1782	31.64	55.826
	66.14	1.7301	2.93137	4.98117	8.93646	16.1938	31.6419	55.8307
	66.24	1.74963	2.94113	4.98703	8.94391	16.2036	31.6419	55.8553
	66.34	1.74573	2.93723	4.97726	8.93726	16.1997	31.6282	55.8572
	66.44	1.73987	2.93137	4.9675	8.9314	16.1977	31.6107	55.8513
	66.54	1.75159	2.94699	4.98312	8.94702	16.2192	31.6126	55.867
	66.64	1.75159	2.94113	4.9675	8.95483	16.2133	31.595	55.8611
	66.74	1.76721	2.93332	4.96945	8.95679	16.2192	31.597	55.867
	66.84	1.75159	2.92746	4.94797	8.95093	16.227	31.5861	55.867
	66.94	1.75745	2.92746	4.9382	8.96655	16.229	31.5892	55.8631
	67.04	1.74768	2.92746	4.91281	8.95679	16.229	31.5696	55.8435
	67.14	1.74261	2.92239	4.90384	8.95172	16.22	31.5646	55.8307
	67.24	1.74963	2.93723	4.90891	8.95288	16.2212	31.5708	55.8201
	67.34	1.74182	2.95285	4.90305	8.9646	16.2231	31.5521	55.8181
	67.44	1.74182	2.94113	4.89249	8.96069	16.2231	31.5403	55.8103
	67.54	1.74377	2.94308	4.88742	8.96655	16.229	31.5325	55.8221
	67.64	1.75159	2.94113	4.88547	8.98022	16.2329	31.5267	55.8162
	67.74	1.75159	2.94113	4.89523	8.97046	16.2368	31.515	55.8103
	67.84	1.74768	2.94113	4.88742	8.96655	16.2251	31.5169	55.8123
	67.94	1.76135	2.96262	4.88547	8.97046	16.2231	31.511	55.8064
	68.04	1.77112	2.97238	4.89133	8.96655	16.229	31.5267	55.8162
	68.14	1.77228	2.97433	4.89133	8.97046	16.229	31.5325	55.8221
	68.24	1.77972	2.98294	4.89603	8.97711	16.2337	31.5314	55.8268
	68.34	1.79065	2.98917	4.88742	8.97241	16.2309	31.5286	55.8181
	68.44	1.80627	2.99777	4.90305	8.98804	16.2368	31.5345	55.8338
	68.54	1.79651	3.00168	4.89719	8.99194	16.2309	31.5325	55.8279
	68.64	1.79651	2.99777	4.89914	8.97827	16.2173	31.5247	55.8201
	68.74	1.79456	3.01144	4.87961	8.98608	16.2153	31.5228	55.8084
	68.84	1.79651	3.00754	4.86008	8.98804	16.2114	31.5189	55.8084
	68.94	1.79456	3.00558	4.84756	8.98608	16.2133	31.5228	55.8025
	69.04	1.80627	3.0173	4.84836	8.9939	16.2309	31.5286	55.8189
	69.14	1.80237	3.0134	4.83273	8.9978	16.2321	31.5247	55.8142
	69.24	1.79065	3.00168	4.82297	8.99585	16.2133	31.5032	55.8084
	69.34	1.79651	3.00363	4.82297	9.01733	16.2153	31.4946	55.8142
	69.44	1.7887	2.99973	4.81516	9.00952	16.2094	31.4896	55.7967
	69.54	1.79926	3.02005	4.82571	9.02399	16.2024	31.4923	55.8072
	69.64	1.81799	3.04465	4.84055	9.03882	16.2329	31.4993	55.826
	69.74	1.81409	3.03879	4.84445	9.03882	16.2173	31.4915	55.8162
	69.84	1.79065	3.03098	4.83664	9.03101	16.1997	31.4681	55.8084
	69.94	1.79651	3.04074	4.85031	9.04077	16.1997	31.4681	55.8181
	70.04	1.77893	3.03293	4.85226	9.04272	16.1821	31.4505	55.8006
	70.14	1.75745	3.0173	4.8425	9.01733	16.1567	31.429	55.7986
	70.24	1.75745	3.0134	4.83859	9.01733	16.1508	31.4204	55.7947
	70.34	1.75745	3.00754	4.83664	9.01343	16.1461	31.4036	55.7986
	70.44	1.76721	3.00363	4.83859	9.00366	16.1294	31.3978	55.8006
	70.54	1.76721	3.00168	4.83664	9.00171	16.1477	31.3939	55.7986
	70.64	1.78088	3.01144	4.84641	9.01147	16.1598	31.3782	55.8123
	70.74	1.79065	3.02121	4.85617	9.02124	16.1626	31.3919	55.824
	70.84	1.80627	3.03097	4.86008	9.03101	16.1626	31.3978	55.8279
	70.94	1.80432	3.03488	4.8718	9.03101	16.1762	31.3919	55.8318
	71.04	1.81604	3.0505	4.8757	9.04077	16.1919	31.4017	55.8474
	71.14	1.80707	3.04739	4.8804	9.04156	16.1927	31.3927	55.8541
	71.24	1.80237	3.04269	4.89133	9.05249	16.1841	31.3939	55.8494
	71.34	1.80743	3.05246	4.90695	9.05756	16.2036	31.4075	55.8545
	71.44	1.81018	3.05246	4.90695	9.05054	16.1938	31.4134	55.8377
	71.54	1.81604	3.06808	4.92062	9.0603	16.2083	31.4232	55.8474
	71.64	1.82385	3.0759	4.94016	9.08374	16.229	31.4368	55.8572
	71.74	1.83557	3.08762	4.95187	9.09546	16.2407	31.4388	55.8631
	71.84	1.83557	3.10324	4.95578	9.09937	16.2446	31.4388	55.867
	71.94	1.84027	3.10794	4.96634	9.09625	16.2454	31.4337	55.8678
	72.04	1.84338	3.12082	4.97336	9.08374	16.2426	31.4407	55.8787
	72.14	1.85315	3.12473	4.99173	9.08179	16.2466	31.4446	55.8885
	72.24	1.83752	3.11301	4.98703	9.07397	16.2348	31.4329	55.8767
	72.34	1.83752	3.12863	4.99289	9.08179	16.2407	31.4388	55.8728
	72.44	1.82971	3.11887	4.98312	9.06616	16.2309	31.4193	55.8717
	72.54	1.81213	3.11301	4.97726	9.05054	16.2153	31.4134	55.8787
	72.64	1.8172	3.13644	4.99484	9.06421	16.229	31.4271	55.8924
	72.74	1.82581	3.15793	5.00656	9.07202	16.2407	31.429	55.8904
	72.84	1.81995	3.15207	5.00656	9.0564	16.2348	31.4232	55.8826
	72.94	1.8219	3.15207	5.00656	9.05054	16.2348	31.4134	55.8846
	73.04	1.79651	3.15207	5.00266	9.04272	16.2348	31.4134	55.8787
	73.14	1.7973	3.16263	4.99759	9.02789	16.2356	31.4044	55.8795
	73.24	1.7887	3.17355	4.99289	9.02319	16.2309	31.3978	55.8709
	73.34	1.78674	3.18137	4.99289	9.02515	16.2446	31.4056	55.8689
	73.44	1.77698	3.18137	4.99094	9.0271	16.2485	31.4114	55.8689
	73.54	1.76135	3.1716	4.97726	9.00757	16.2446	31.4056	55.8592
	73.64	1.76135	3.18137	4.97726	9.00171	16.2544	31.4075	55.8494
	73.74	1.76135	3.18527	4.98117	9.00562	16.2544	31.4056	55.8455
	73.84	1.76135	3.2009	4.98703	9.01147	16.2544	31.4017	55.8728
	73.94	1.76721	3.20169	4.98782	9.01227	16.261	31.4025	55.8795
	74.04	1.75745	3.19699	4.98312	9.00287	16.2505	31.3978	55.867
	74.14	1.74182	3.20285	4.96359	8.98218	16.2407	31.388	55.8631
	74.24	1.72229	3.19894	4.95773	8.97046	16.2309	31.3685	55.8474
	74.34	1.71643	3.19895	4.95969	8.96655	16.2309	31.3587	55.8299
	74.44	1.70862	3.19894	4.95383	8.95288	16.2212	31.3626	55.824
	74.54	1.69495	3.19309	4.9382	8.93726	16.2114	31.345	55.8045
	74.64	1.69885	3.20285	4.94797	8.9314	16.2153	31.3333	55.8084
	74.74	1.69806	3.21262	4.95187	8.9314	16.2153	31.3333	55.8084
	74.84	1.69495	3.22433	4.94992	8.93335	16.2212	31.345	55.8103
	74.94	1.67737	3.22238	4.9382	8.92163	16.2153	31.3333	55.7888
	75.04	1.67346	3.22629	4.92844	8.90991	16.2153	31.3235	55.7888
	75.14	1.67462	3.24777	4.9343	8.91577	16.2212	31.3235	55.7947
	75.24	1.6676	3.25754	4.9343	8.91187	16.2251	31.3294	55.7947
	75.34	1.67346	3.25754	4.9343	8.9021	16.2309	31.3235	55.7849
	75.44	1.66956	3.26926	4.91476	8.88647	16.2114	31.3099	55.7654
	75.54	1.64807	3.25363	4.90305	8.87476	16.2055	31.3021	55.7537
	75.64	1.64221	3.24777	4.90305	8.87476	16.1899	31.2864	55.7439
	75.74	1.63635	3.2673	4.90695	8.89429	16.1938	31.2903	55.7478
	75.84	1.65118	3.27316	4.91281	8.90601	16.2094	31.2962	55.7439
	75.94	1.65588	3.27707	4.91281	8.90601	16.2094	31.2825	55.7478
	76.04	1.65198	3.2634	4.90695	8.89624	16.1997	31.263	55.7439
	76.14	1.64221	3.25363	4.90305	8.88257	16.1958	31.2376	55.7263
	76.24	1.63245	3.25168	4.89328	8.86694	16.188	31.2278	55.7127
	76.34	1.62268	3.24387	4.86984	8.85718	16.1723	31.2044	55.6931
	76.44	1.61682	3.22824	4.85812	8.84741	16.1665	31.1888	55.6834
	76.54	1.60706	3.22354	4.8425	8.83765	16.1626	31.179	55.6638
	76.64	1.60706	3.22824	4.8425	8.83374	16.1626	31.1751	55.6599
	76.74	1.60706	3.21848	4.82297	8.81812	16.1489	31.1556	55.6482
	76.84	1.62659	3.2341	4.83273	8.81616	16.1481	31.1556	55.6638
	76.94	1.62659	3.24777	4.81906	8.82788	16.1411	31.145	55.6541
	77.04	1.63635	3.25363	4.81711	8.83179	16.1372	31.1243	55.6541
	77.14	1.62659	3.23801	4.81711	8.82397	16.1255	31.1126	55.6346
	77.24	1.63831	3.24387	4.82297	8.8396	16.1313	31.1048	55.6248
	77.34	1.64807	3.24387	4.8132	8.84937	16.1313	31.0989	55.6248
	77.44	1.63635	3.23996	4.8093	8.84741	16.1235	31.0833	55.6072
	77.54	1.64612	3.24777	4.83078	8.8396	16.1294	31.0716	55.5974
	77.64	1.63635	3.22238	4.82101	8.82397	16.1079	31.0735	55.5818
	77.74	1.63635	3.21768	4.81125	8.81226	16.102	31.0482	55.5623
	77.84	1.63245	3.21262	4.82492	8.82397	16.1157	31.0482	55.5525
	77.94	1.62189	3.20676	4.82101	8.82397	16.1001	31.0247	55.5428
	78.04	1.6059	3.20755	4.81595	8.81891	16.1048	31.0138	55.5279
	78.14	1.61292	3.21457	4.8179	8.83063	16.1079	31.0052	55.5252
	78.24	1.6012	3.21457	4.83469	8.85132	16.0981	30.9896	55.5154
	78.34	1.61292	3.21457	4.83469	8.85718	16.0883	30.9857	55.5193
	78.44	1.61603	3.2001	4.82999	8.85248	16.0876	30.9653	55.5107
	78.54	1.60901	3.18332	4.81711	8.8396	16.061	30.9243	55.4939
	78.64	1.61096	3.17746	4.82297	8.84546	16.0669	30.9173	55.4842
	78.74	1.60901	3.19424	4.82297	8.84546	16.061	30.9122	55.4842
	78.84	1.61487	3.18332	4.83273	8.84937	16.0571	30.9048	55.4685
	78.94	1.6051	3.17355	4.82297	8.84155	16.0368	30.8782	55.4529
	79.04	1.6098	3.16458	4.82767	8.84039	16.0345	30.8673	55.4537
	79.14	1.62659	3.16965	4.83078	8.86304	16.0512	30.8626	55.451
	79.24	1.60315	3.15598	4.81516	8.84741	16.0376	30.8587	55.4217
	79.34	1.60315	3.1423	4.80734	8.84351	16.0141	30.8411	55.408
	79.44	1.61487	3.14426	4.81711	8.85913	16.0161	30.8419	55.4041
	79.54	1.6012	3.1423	4.82492	8.85132	16.0005	30.8294	55.3846
	79.64	1.6012	3.13449	4.81125	8.83569	15.9907	30.8196	55.3748
	79.74	1.58948	3.12277	4.8132	8.82983	15.9751	30.7982	55.3592
	79.84	1.61176	3.11887	4.82101	8.83569	15.9809	30.8099	55.3455
	79.94	1.61407	3.1091	4.82883	8.83569	15.9809	30.8001	55.3357
	80.04	1.59729	3.09934	4.83469	8.82593	15.9712	30.7943	55.3162
	80.14	1.59729	3.09933	4.83469	8.82202	15.9712	30.7903	55.3115
	80.24	1.57971	3.09348	4.82883	8.8103	15.9614	30.7845	55.2869
	80.34	1.59027	3.09933	4.83469	8.81616	15.9614	30.8001	55.2877
	80.44	1.60706	3.1091	4.84445	8.82593	15.9712	30.8001	55.2947
	80.54	1.6012	3.1091	4.84055	8.82593	15.9673	30.804	55.2849
	80.64	1.60706	3.09933	4.83469	8.82202	15.9673	30.7943	55.2654
	80.74	1.59729	3.08957	4.82492	8.81421	15.9516	30.7786	55.2412
	80.84	1.59534	3.08762	4.8132	8.8064	15.9399	30.7767	55.2185
	80.94	1.6012	3.09348	4.82413	8.81226	15.9458	30.7825	55.2068
	81.04	1.60706	3.08762	4.82297	8.82202	15.9477	30.7923	55.2205
	81.14	1.6012	3.10715	4.82687	8.83179	15.9419	30.7923	55.2068
	81.24	1.60706	3.09738	4.82297	8.82788	15.936	30.7689	55.1834
	81.34	1.59338	3.08762	4.81906	8.83179	15.938	30.7728	55.1834
	81.44	1.59613	3.09232	4.8179	8.84235	15.9407	30.7833	55.1744
	81.54	1.61877	3.08957	4.82492	8.84937	15.9536	30.7845	55.1521
	81.64	1.60706	3.07785	4.8093	8.83765	15.9321	30.7689	55.1346
	81.74	1.61096	3.08176	4.81711	8.84155	15.936	30.7669	55.1287
	81.84	1.61682	3.09152	4.82297	8.84741	15.9458	30.7864	55.1287
	81.94	1.59729	3.08762	4.82297	8.82202	15.9301	30.7923	55.1131
	82.04	1.58752	3.07395	4.8132	8.80249	15.9067	30.7833	55.0935
	82.14	1.58167	3.06223	4.80734	8.77631	15.8989	30.7943	55.0877
	82.24	1.57776	3.05832	4.8132	8.75562	15.9008	30.7903	55.074
	82.34	1.58167	3.05246	4.81711	8.76929	15.895	30.7982	55.0584
	82.44	1.58673	3.06223	4.8132	8.77905	15.9048	30.8099	55.0642
	82.54	1.60394	3.07199	4.82687	8.78491	15.9106	30.804	55.0584
	82.64	1.61603	3.0759	4.83664	8.77905	15.9106	30.8138	55.0681
	82.74	1.61371	3.07199	4.83273	8.76929	15.895	30.8177	55.0486
	82.84	1.61212	3.07199	4.8132	8.77515	15.8961	30.8255	55.0447
	82.94	1.6098	3.07278	4.8179	8.78375	15.8841	30.8146	55.0533
	83.04	1.60706	3.07004	4.81516	8.78687	15.8813	30.8118	55.0467
	83.14	1.61096	3.06808	4.80148	8.7771	15.8813	30.8157	55.0506
	83.24	1.6051	3.06808	4.79367	8.76538	15.8657	30.7982	55.0447
	83.34	1.6051	3.06808	4.78897	8.76147	15.8598	30.7982	55.033
	83.44	1.60901	3.06027	4.78586	8.75952	15.8637	30.8021	55.033
	83.54	1.61487	3.05637	4.78781	8.76538	15.8696	30.8032	55.0193
	83.64	1.60901	3.06418	4.79562	8.75952	15.8676	30.8001	55.0135
	83.74	1.61877	3.06613	4.80148	8.75952	15.8833	30.8099	55.0213
	83.84	1.62463	3.05051	4.80148	8.75952	15.8833	30.8099	55.0232
	83.94	1.62463	3.05637	4.80148	8.76538	15.8891	30.8157	55.0174
	84.04	1.63245	3.06027	4.80148	8.76929	15.8833	30.8196	55.0135
	84.14	1.6344	3.06027	4.79172	8.76538	15.8735	30.8196	55.0076
	84.24	1.6344	3.0759	4.80148	8.76538	15.8794	30.8255	55.0076
	84.34	1.6391	3.06692	4.80618	8.77008	15.8743	30.8302	55.0221
	84.44	1.64221	3.06808	4.79953	8.7771	15.8813	30.8235	55.0252
	84.54	1.63635	3.06808	4.79367	8.77319	15.8813	30.8177	55.0252
	84.64	1.64026	3.07199	4.79758	8.77124	15.8735	30.8216	55.0291
	84.74	1.65002	3.08176	4.8132	8.78101	15.8735	30.8275	55.0388
	84.84	1.66565	3.09347	4.8132	8.79077	15.8794	30.8275	55.0447
	84.94	1.66956	3.08762	4.82492	8.78687	15.8833	30.8138	55.0447
	85.04	1.67151	3.08762	4.82492	8.78687	15.8891	30.804	55.0349
	85.14	1.68127	3.09152	4.82492	8.79077	15.8833	30.7982	55.0388
	85.24	1.69104	3.10129	4.81241	8.80054	15.893	30.8021	55.0388
	85.34	1.68713	3.10129	4.80539	8.80444	15.8833	30.7923	55.0388
	85.44	1.70081	3.11105	4.81125	8.8064	15.8794	30.8021	55.0525
	85.54	1.70081	3.11105	4.80148	8.80444	15.8637	30.806	55.0584
	85.64	1.70276	3.09738	4.78781	8.81226	15.8501	30.7982	55.0545
	85.74	1.7016	3.09622	4.77298	8.80133	15.8352	30.7931	55.0494
	85.84	1.70276	3.11301	4.78	8.8064	15.8286	30.7884	55.0467
	85.94	1.72229	3.11887	4.78586	8.81226	15.8442	30.8001	55.0506
	86.04	1.71838	3.11105	4.78391	8.8064	15.8286	30.7884	55.0447
	86.14	1.71057	3.13058	4.78781	8.80249	15.8325	30.7923	55.0486
	86.24	1.7301	3.13644	4.79367	8.81812	15.8423	30.8021	55.0623
	86.34	1.73206	3.14621	4.80344	8.82007	15.8286	30.8177	55.074
	86.44	1.71643	3.15012	4.80344	8.80444	15.8286	30.8138	55.0779
	86.54	1.7301	3.15988	4.81711	8.80835	15.8188	30.8021	55.076
	86.64	1.75275	3.17746	4.83078	8.82593	15.8208	30.8118	55.0935
	86.74	1.74963	3.18137	4.82883	8.82983	15.8247	30.804	55.1013
	86.84	1.74377	3.1716	4.82297	8.82397	15.8091	30.7982	55.1053
	86.94	1.75549	3.15988	4.83664	8.81421	15.8032	30.8118	55.115
	87.04	1.75549	3.16183	4.8378	8.81421	15.8091	30.8079	55.1248
	87.14	1.76526	3.15012	4.84445	8.81812	15.7993	30.8079	55.1248
	87.24	1.77972	3.17044	4.8511	8.83258	15.804	30.8029	55.14
	87.34	1.78674	3.18136	4.85617	8.84937	15.8032	30.8177	55.1678
	87.44	1.77698	3.18332	4.85226	8.84546	15.7993	30.8157	55.1541
	87.54	1.79651	3.18722	4.8718	8.85522	15.7993	30.8138	55.1678
	87.64	1.80627	3.19424	4.8718	8.85132	15.7993	30.8255	55.1736
	87.74	1.81018	3.2009	4.8757	8.85327	15.8032	30.8177	55.1678
	87.84	1.82581	3.20676	4.87766	8.86108	15.8091	30.8294	55.1775
	87.94	1.82581	3.22043	4.88547	8.86304	15.8032	30.8333	55.1971
	88.04	1.82581	3.22629	4.89133	8.88062	15.8091	30.8489	55.2029
	88.14	1.83948	3.23019	4.89133	8.88452	15.8032	30.8431	55.2068
	88.24	1.84534	3.24582	4.90305	8.90015	15.813	30.845	55.2088
	88.34	1.84534	3.25949	4.89523	8.90601	15.8227	30.8314	55.2068
	88.44	1.8551	3.27512	4.91281	8.90601	15.8286	30.8314	55.2166
	88.54	1.8551	3.28488	4.90891	8.90601	15.8188	30.8333	55.2361
	88.64	1.86877	3.28879	4.90305	8.90991	15.8227	30.8314	55.2498
	88.74	1.88245	3.30637	4.92453	8.92749	15.8305	30.8489	55.2635
	88.84	1.86877	3.30441	4.92648	8.91968	15.8169	30.8411	55.2556
	88.94	1.88635	3.29074	4.93234	8.9353	15.8286	30.8372	55.2615
	89.04	1.88715	3.27981	4.93704	8.94	15.8235	30.8419	55.2701
	89.14	1.89807	3.2966	4.95383	8.94312	15.8266	30.8489	55.2693
	89.24	1.90314	3.30637	4.95383	8.93726	15.8208	30.8489	55.2635
	89.34	1.91174	3.32199	4.96555	8.95288	15.8247	30.8646	55.2713
	89.44	1.90784	3.33566	4.96555	8.95874	15.8305	30.8704	55.2654
	89.54	1.90784	3.3298	4.97531	8.94507	15.8208	30.8657	55.2615
	89.64	1.9176	3.34933	4.98117	8.94507	15.8305	30.8587	55.247
	89.74	1.9176	3.33957	4.97061	8.92749	15.8266	30.8587	55.2303
	89.84	1.9137	3.34933	4.96945	8.92749	15.8208	30.8548	55.2244
	89.94	1.90784	3.34933	4.95969	8.92749	15.8208	30.8489	55.2205
	90.04	1.90393	3.34933	4.96359	8.91772	15.811	30.845	55.2107
	90.14	1.90784	3.34933	4.94992	8.91772	15.811	30.8392	55.1912
	90.24	1.90784	3.35324	4.94406	8.92749	15.7973	30.8294	55.1912
	90.34	1.92151	3.37863	4.9675	8.94116	15.8051	30.8372	55.1951
	90.44	1.92737	3.37863	4.97336	8.93726	15.811	30.8489	55.1853
	90.54	1.94104	3.40207	4.98312	8.95599	15.8247	30.8626	55.199
	90.64	1.94299	3.40793	4.98312	8.95483	15.8364	30.8646	55.2049
	90.74	1.96057	3.41769	5.00266	8.96851	15.8442	30.8724	55.2185
	90.84	1.96643	3.41769	4.99875	8.97046	15.8364	30.8782	55.2244
	90.94	1.9762	3.42355	5.00266	8.9646	15.8344	30.8978	55.2205
	91.04	1.9762	3.41379	4.99875	8.96069	15.8364	30.8978	55.2099
	91.14	1.98987	3.4216	5.00656	8.96851	15.8344	30.9017	55.2068
	91.24	2.00159	3.41965	5.01242	8.97437	15.8403	30.8939	55.2127
	91.34	1.99573	3.40793	5.00851	8.97437	15.8403	30.8782	55.2127
	91.44	1.99573	3.41299	5.01242	8.98413	15.8501	30.8743	55.2088
	91.54	2.00159	3.41574	5.01242	8.98999	15.8501	30.8685	55.1873
	91.64	1.99963	3.42551	5.01242	8.98022	15.8403	30.8528	55.1775
	91.74	2.00549	3.4216	5.00772	8.9646	15.8364	30.8372	55.1717
	91.84	2.00159	3.42551	5.00851	8.9646	15.8344	30.8411	55.1619
	91.94	1.99963	3.4216	4.99094	8.9646	15.8403	30.8372	55.1638
	92.04	1.99963	3.41965	4.99484	8.97827	15.8403	30.8353	55.156
	92.14	2.00549	3.4216	5.0007	8.98413	15.8442	30.8372	55.1521
	92.24	1.99963	3.40988	4.99094	8.97827	15.8403	30.8314	55.1463
	92.34	2.01135	3.4216	4.9968	8.98999	15.8501	30.8294	55.1619
	92.44	2.0094	3.40598	4.98508	8.98218	15.8442	30.8021	55.1424
	92.54	2.00549	3.40207	4.98703	8.9939	15.8501	30.7982	55.1326
	92.64	2.00549	3.3923	4.98117	8.98999	15.8403	30.7943	55.1326
	92.74	2.00549	3.37277	4.98117	8.97827	15.8403	30.7767	55.1287
	92.84	2.00549	3.36221	4.98117	8.9939	15.8403	30.763	55.1228
	92.94	2.01019	3.36575	4.98196	8.98883	15.8489	30.7618	55.1353
	93.04	2.01721	3.36301	4.99484	8.99585	15.8579	30.7591	55.1404
	93.14	2.01721	3.35715	4.99875	8.99976	15.8559	30.763	55.1189
	93.24	2.01331	3.35324	5.00461	9.00171	15.854	30.7552	55.115
	93.34	2.00549	3.34152	5.00266	8.9978	15.8481	30.7329	55.1072
	93.44	2.02307	3.34738	5.01437	9.00562	15.8501	30.7278	55.1131
	93.54	2.02112	3.35715	5.02219	9.00952	15.8442	30.722	55.1209
	93.64	2.01721	3.33371	5.02023	8.99976	15.8403	30.7325	55.1033
	93.74	2.01721	3.32706	5.01828	8.99976	15.8442	30.729	55.1013
	93.84	2.00745	3.30832	5.00266	8.99194	15.8403	30.7181	55.0974
	93.94	2.01135	3.30637	5.01828	8.98022	15.8305	30.722	55.1013
	94.04	2.02698	3.31418	5.02023	8.98608	15.8344	30.7278	55.1033
	94.14	2.03088	3.30832	5.01828	8.98022	15.8344	30.7318	55.1021
	94.24	2.02698	3.29855	5.01047	8.97632	15.8305	30.7181	55.0935
	94.34	2.01721	3.27707	4.98312	8.95679	15.8344	30.713	55.0642
	94.44	2.02112	3.27707	4.98703	8.96069	15.8344	30.7192	55.0486
	94.54	2.02228	3.25754	4.97922	8.95679	15.8305	30.7083	55.0349
	94.64	2.01331	3.24191	4.96164	8.94507	15.8188	30.6849	55.0088
	94.74	2.02112	3.24387	4.97336	8.95679	15.8208	30.6868	54.992
	94.84	2.01917	3.22629	4.96555	8.9353	15.8032	30.6751	54.9607
	94.94	2.02112	3.22159	4.96555	8.9353	15.8091	30.6751	54.9557
	95.04	2.00629	3.2056	4.97025	8.93024	15.7942	30.67	54.9478
	95.14	2.00745	3.21066	4.98703	8.93335	15.8051	30.6712	54.9588
	95.24	2.00745	3.20676	4.99094	8.93921	15.7876	30.6712	54.949
	95.34	1.99768	3.2009	4.9968	8.93921	15.7798	30.6712	54.9295
	95.44	1.99182	3.19699	5.0007	8.93921	15.7739	30.6712	54.915
	95.54	2.00745	3.20676	5.00266	8.9353	15.77	30.672	54.9021
	95.64	2.01721	3.20676	5.00266	8.92554	15.77	30.6693	54.8924
	95.74	2.0094	3.20285	5.01242	8.92554	15.77	30.6693	54.8728
	95.84	2.01251	3.20285	5.02609	8.92554	15.7798	30.679	54.8728
	95.94	2.01526	3.19308	5.02219	8.92554	15.77	30.6743	54.8631
	96.04	2.00745	3.18723	5.02219	8.91577	15.77	30.672	54.8435
	96.14	1.97229	3.17355	5.01633	8.89624	15.7641	30.6595	54.8123
	96.24	1.96643	3.16769	5.02219	8.89624	15.7602	30.6548	54.8025
	96.34	1.9469	3.14816	5.01242	8.89038	15.7505	30.638	54.7732
	96.44	1.9469	3.15207	5.00656	8.89038	15.768	30.6419	54.7674
	96.54	1.94299	3.14346	5.00266	8.88647	15.77	30.638	54.7439
	96.64	1.93323	3.14114	5.00266	8.87671	15.7563	30.638	54.7369
	96.74	1.92737	3.14737	5.02103	8.89429	15.7583	30.638	54.7334
	96.84	1.93713	3.13644	5.03391	8.90601	15.7505	30.6282	54.7271
	96.94	1.93243	3.13644	5.02805	8.89624	15.7466	30.6282	54.7099
	97.04	1.93518	3.13058	5.03781	8.88843	15.7231	30.6321	54.7068
	97.14	1.92151	3.12668	5.03391	8.88452	15.7094	30.6146	54.6834
	97.24	1.91644	3.12161	5.0386	8.88416	15.7044	30.6134	54.6881
	97.34	1.90393	3.11496	5.03586	8.88373	15.6919	30.6107	54.6705
	97.44	1.89417	3.1091	5.03586	8.88141	15.6821	30.6107	54.6775
	97.54	1.88831	3.11301	5.04367	8.88257	15.6762	30.6087	54.6697
	97.64	1.89807	3.12863	5.05539	8.88843	15.6723	30.6204	54.656
	97.74	1.89417	3.11887	5.05539	8.88843	15.6821	30.6204	54.6463
	97.84	1.89221	3.11887	5.04953	8.88257	15.6762	30.6243	54.6404
	97.94	1.90198	3.12473	5.05148	8.88452	15.6665	30.6185	54.6228
	98.04	1.90002	3.12472	5.05539	8.87866	15.6665	30.6243	54.617
	98.14	1.90393	3.12277	5.0593	8.87787	15.6645	30.6224	54.6162
	98.24	1.9137	3.12863	5.05539	8.86694	15.6606	30.6185	54.615
	98.34	1.91565	3.11105	5.05539	8.85797	15.6372	30.6087	54.5994
	98.44	1.9137	3.08566	5.04172	8.83099	15.6137	30.5853	54.5701
	98.54	1.90784	3.06418	5.02414	8.79468	15.5903	30.5677	54.5572
	98.64	1.90784	3.05832	5.02805	8.78491	15.5903	30.5579	54.5447
	98.74	1.90198	3.04269	5.02805	8.77905	15.5844	30.5521	54.5291
	98.84	1.90393	3.04855	5.03391	8.78101	15.5903	30.5626	54.5154
	98.94	1.89612	3.03293	5.03195	8.75952	15.5805	30.554	54.4998
	99.04	1.9176	3.03879	5.04367	8.76538	15.5708	30.5599	54.4881
	99.14	1.90198	3.01535	5.02414	8.74585	15.5512	30.5306	54.451
	99.24	1.90198	3.00363	5.02219	8.73022	15.5356	30.5286	54.4295
	99.34	1.91174	3.01926	5.03781	8.73218	15.5473	30.5306	54.4111
	99.44	1.9176	3.00558	5.04758	8.71655	15.5278	30.5208	54.3748
	99.54	1.90784	2.99973	5.04367	8.71069	15.5133	30.5208	54.3631
	99.64	1.90784	2.98996	5.0386	8.71069	15.4907	30.5032	54.3338
	99.74	1.90784	2.99893	5.0593	8.71069	15.4946	30.5032	54.3279
	99.84	1.90393	2.98605	5.04758	8.70874	15.4887	30.5052	54.3162
	99.94	1.92542	2.99973	5.05344	8.7146	15.4946	30.4974	54.3025
	100.04	1.91956	2.99582	5.04288	8.70874	15.4692	30.4818	54.2654
	100.14	1.91956	2.98215	5.04172	8.70093	15.4653	30.4681	54.2517
	100.24	1.91956	2.97043	5.04056	8.6853	15.4497	30.4661	54.2263
	100.34	1.89612	2.95676	5.02921	8.66577	15.4262	30.4446	54.1931
	100.44	1.87659	2.92746	5.00266	8.64624	15.4009	30.4095	54.1638
	100.54	1.8551	2.90598	5.0007	8.64038	15.3794	30.4017	54.1404
	100.64	1.8551	2.90598	5.0007	8.63452	15.3755	30.4075	54.1209
	100.74	1.84924	2.88644	4.98703	8.62085	15.3637	30.386	54.0916
	100.84	1.84418	2.88138	4.9761	8.60992	15.3606	30.381	54.067
	100.94	1.86487	2.87668	4.98703	8.61108	15.3501	30.3704	54.0623
	101.04	1.87543	2.88254	4.98703	8.60718	15.3512	30.3821	54.0584
	101.14	1.88831	2.8884	4.98898	8.60718	15.3501	30.3919	54.0525
	101.24	1.87775	2.87863	4.97726	8.60132	15.3364	30.3685	54.0271
	101.34	1.86566	2.87277	4.98117	8.59155	15.3208	30.3626	54.0174
	101.44	1.87268	2.87277	4.9968	8.58765	15.3012	30.3568	54.0076
	101.54	1.86487	2.86106	4.98117	8.5603	15.2895	30.3411	53.9822
	101.64	1.87073	2.84543	4.98117	8.55054	15.2798	30.3411	53.9666
	101.74	1.87152	2.84036	4.9761	8.55133	15.2805	30.3361	53.9537
	101.84	1.88635	2.85129	4.98703	8.56226	15.2817	30.3431	53.9588
	101.94	1.88831	2.84738	4.99094	8.55444	15.2719	30.3392	53.9549
	102.04	1.87854	2.83762	4.97922	8.52905	15.2575	30.3177	53.9295
	102.14	1.88245	2.83176	4.97922	8.52319	15.2544	30.3079	53.8982
	102.24	1.87659	2.81808	4.96945	8.50171	15.2407	30.2825	53.8982
	102.34	1.89807	2.83371	4.98898	8.50757	15.2368	30.2884	53.8904
	102.44	1.89026	2.82785	4.98703	8.49976	15.2192	30.2806	53.8767
	102.54	1.89026	2.82199	4.98703	8.48529	15.2036	30.2708	53.8826
	102.64	1.90002	2.81027	4.98703	8.47827	15.186	30.2708	53.867
	102.74	1.89221	2.82394	4.99289	8.48413	15.1899	30.2767	53.8631
	102.84	1.88049	2.80832	4.98703	8.47437	15.1841	30.2571	53.8572
	102.94	1.88715	2.79544	4.99368	8.45953	15.1888	30.2423	53.8443
	103.04	1.89221	2.82394	5.00851	8.47046	15.1958	30.2532	53.8396
	103.14	1.8844	2.82004	5.01437	8.46655	15.1958	30.2454	53.826
	103.24	1.88245	2.81613	5.01437	8.47046	15.1958	30.2435	53.8201
	103.34	1.88245	2.81808	5.01828	8.47046	15.2016	30.2337	53.8201
	103.44	1.88245	2.81223	5.00851	8.47046	15.1958	30.2337	53.8084
	103.54	1.89221	2.82199	5.00851	8.47632	15.2016	30.2298	53.8142
	103.64	1.89728	2.83566	5.01828	8.48022	15.2055	30.2337	53.8396
	103.74	1.89417	2.83566	5.01633	8.4646	15.1997	30.2278	53.824
	103.84	1.90277	2.83957	5.02219	8.46851	15.1899	30.2278	53.824
	103.94	1.92072	2.83566	5.02219	8.48218	15.186	30.2181	53.824
	104.04	1.9137	2.83566	5.01828	8.48413	15.1801	30.2064	53.8193
	104.14	1.90393	2.83957	5.00266	8.47437	15.1657	30.1829	53.7908
	104.24	1.90472	2.84036	5.00345	8.4693	15.1634	30.1818	53.7955
	104.34	1.90979	2.84738	4.99484	8.48102	15.1606	30.1888	53.783
	104.44	1.91174	2.85129	4.98508	8.47827	15.1606	30.179	53.7779
	104.54	1.90588	2.85129	4.97531	8.47827	15.1555	30.1751	53.7705
	104.64	1.90588	2.87082	4.97531	8.47827	15.1626	30.1548	53.7537
	104.74	1.91565	2.89035	4.98898	8.48804	15.1723	30.1478	53.7537
	104.84	1.89221	2.87668	4.97336	8.47827	15.1508	30.1478	53.7244
	104.94	1.89612	2.88138	4.96359	8.47827	15.1508	30.1341	53.7205
	105.04	1.89612	2.90207	4.9675	8.48334	15.1461	30.1341	53.7127
	105.14	1.90002	2.90207	4.97726	8.47516	15.1333	30.1282	53.6971
	105.24	1.89612	2.8923	4.96359	8.46655	15.1294	30.1146	53.6931
	105.34	1.89612	2.90207	4.96359	8.46655	15.1294	30.0989	53.6736
	105.44	1.89612	2.91183	4.96359	8.46069	15.1157	30.1126	53.6541
	105.54	1.89221	2.90793	4.94797	8.47046	15.104	30.1087	53.6443
	105.64	1.88635	2.9216	4.94797	8.47632	15.1098	30.1146	53.6326
	105.74	1.89221	2.93137	4.95773	8.47632	15.1001	30.0989	53.6131
	105.84	1.88245	2.93723	4.95773	8.47632	15.0903	30.0892	53.5838
	105.94	1.88049	2.94113	4.95578	8.48413	15.0989	30.0794	53.5721
	106.04	1.89221	2.96066	4.95578	8.50952	15.1118	30.0775	53.5721
	106.14	1.88635	2.97122	4.95187	8.51147	15.1118	30.0638	53.5486
	106.24	1.89026	2.99191	4.94601	8.51343	15.1079	30.0482	53.531
	106.34	1.90588	2.99777	4.9382	8.51929	15.1098	30.0286	53.533
	106.44	1.92737	3.0134	4.94797	8.53687	15.1216	30.0306	53.5349
	106.54	1.92346	3.01926	4.94406	8.53687	15.1059	30.0259	53.5299
	106.64	1.91956	3.03879	4.94016	8.54272	15.1079	30.015	53.531
	106.74	1.89807	3.02902	4.92453	8.5271	15.0825	29.9993	53.5056
	106.84	1.89807	3.03293	4.91281	8.5271	15.0727	29.9993	53.4861
	106.94	1.89807	3.04269	4.91281	8.5271	15.063	29.9954	53.4803
	107.04	1.89337	3.03879	4.91281	8.53101	15.0512	29.9798	53.4763
	107.14	1.89026	3.03683	4.91165	8.53687	15.0395	29.97	53.4607
	107.24	1.90784	3.04855	4.92453	8.54077	15.0415	29.97	53.4588
	107.34	1.90393	3.05637	4.93234	8.55054	15.0395	29.9525	53.4529
	107.44	1.89417	3.07785	4.93039	8.55249	15.0376	29.9544	53.4451
	107.54	1.89221	3.08176	4.91867	8.54077	15.0395	29.9427	53.4295
	107.64	1.90393	3.11185	4.92844	8.5564	15.061	29.9485	53.4392
	107.74	1.89807	3.11887	4.92453	8.54663	15.0571	29.9388	53.4334
	107.84	1.89612	3.11886	4.92453	8.5564	15.0512	29.9349	53.4275
	107.94	1.90979	3.1423	4.94797	8.57007	15.0512	29.9427	53.4353
	108.04	1.91174	3.14816	4.94016	8.56226	15.0473	29.9407	53.4392
	108.14	1.9137	3.15598	4.94211	8.57397	15.0434	29.9271	53.4361
	108.24	1.91956	3.15793	4.9343	8.58569	15.0512	29.9193	53.4353
	108.34	1.91565	3.15402	4.92453	8.57593	15.0239	29.9056	53.4197
	108.44	1.90588	3.12863	4.91476	8.56616	15.0083	29.89	53.4041
	108.54	1.88831	3.11222	4.88351	8.54468	14.9934	29.8568	53.3826
	108.64	1.8844	3.11496	4.86789	8.54468	14.9907	29.8528	53.3767
	108.74	1.86487	3.09543	4.83273	8.52515	14.9692	29.8275	53.3533
	108.84	1.85901	3.08957	4.82687	8.51929	14.9653	29.8216	53.3279
	108.94	1.8512	3.08176	4.83273	8.52905	14.9497	29.8216	53.3142
	109.04	1.84338	3.07004	4.81711	8.53296	14.938	29.8079	53.2986
	109.14	1.83557	3.07785	4.82687	8.53491	14.9301	29.7845	53.2732
	109.24	1.82581	3.06808	4.8132	8.52515	14.9106	29.7786	53.2635
	109.34	1.82074	3.07864	4.8179	8.52594	14.9251	29.7736	53.2584
	109.44	1.81409	3.05832	4.81125	8.50952	14.9145	29.763	53.242
	109.54	1.83557	3.06808	4.8132	8.52515	14.9106	29.7689	53.2342
	109.64	1.83441	3.05832	4.81711	8.51929	14.9048	29.763	53.2185
	109.74	1.8219	3.04269	4.79758	8.50952	14.8852	29.7396	53.1931
	109.84	1.8219	3.03488	4.79367	8.50171	14.8852	29.7298	53.1912
	109.94	1.82776	3.03488	4.78391	8.49585	14.8911	29.7298	53.1678
	110.04	1.82776	3.02902	4.78391	8.50562	14.8911	29.7298	53.1638
	110.14	1.83167	3.02512	4.76437	8.48999	14.8813	29.7103	53.1443
	110.24	1.82776	3.0134	4.75851	8.48999	14.8794	29.7142	53.1287
	110.34	1.81799	3.01456	4.76047	8.49976	14.8911	29.7142	53.1248
	110.44	1.8219	3.02121	4.75851	8.51422	14.895	29.7239	53.1189
	110.54	1.83752	3.03683	4.75461	8.5271	14.895	29.7298	53.1013
	110.64	1.83948	3.02121	4.75266	8.50562	14.8989	29.7142	53.0721
	110.74	1.83948	3.00949	4.73703	8.49976	14.8833	29.7122	53.0603
	110.84	1.85315	3.01535	4.7468	8.50482	14.893	29.7173	53.0662
	110.94	1.8551	3.01535	4.74289	8.4939	14.8891	29.7064	53.0525
	111.04	1.8598	3.022	4.73782	8.48883	14.8802	29.6974	53.0279
	111.14	1.85315	3.01535	4.73508	8.48608	14.8716	29.6888	53.0154
	111.24	1.84729	3.00949	4.73508	8.48608	14.8813	29.6849	53.0056
	111.34	1.83362	2.99973	4.71555	8.47632	14.8716	29.6693	52.9881
	111.44	1.81213	2.98996	4.69992	8.47516	14.8618	29.6634	52.9881
	111.54	1.81799	2.99387	4.69406	8.48804	14.8618	29.6556	52.9842
	111.64	1.8219	2.99191	4.70187	8.49194	14.8794	29.6536	52.9783
	111.74	1.83167	2.9841	4.70383	8.48804	14.8813	29.6595	52.9705
	111.84	1.83752	2.98215	4.69406	8.49194	14.8755	29.6595	52.951
	111.94	1.84143	2.97824	4.69797	8.50171	14.8852	29.6595	52.9392
	112.04	1.82776	2.95871	4.68039	8.4978	14.8911	29.6458	52.9353
	112.14	1.82776	2.94308	4.68234	8.50171	14.8852	29.64	52.9256
	112.24	1.82776	2.94504	4.69406	8.50757	14.8911	29.64	52.9119
	112.34	1.82776	2.93332	4.68039	8.50757	14.8911	29.636	52.9021
	112.44	1.83752	2.92941	4.66476	8.50757	14.8872	29.64	52.8701
	112.54	1.81995	2.90012	4.65695	8.49976	14.8833	29.6224	52.8553
	112.64	1.81604	2.88644	4.63937	8.49585	14.8755	29.6282	52.8416
	112.74	1.81995	2.89035	4.63351	8.49976	14.8735	29.6321	52.8455
	112.84	1.82971	2.89035	4.62296	8.50952	14.8833	29.6419	52.8455
	112.94	1.8551	2.90402	4.63156	8.51538	14.9087	29.6528	52.8474
	113.04	1.84729	2.89816	4.62766	8.51147	14.9008	29.6466	52.8338
	113.14	1.83087	2.88058	4.61789	8.51538	14.8891	29.6478	52.8221
	113.24	1.83752	2.89035	4.61984	8.51929	14.893	29.6517	52.826
	113.34	1.84418	2.89114	4.63626	8.53961	14.8997	29.6622	52.8228
	113.44	1.84143	2.90207	4.63156	8.54663	14.8969	29.6646	52.824
	113.54	1.84729	2.89621	4.64328	8.54663	14.8911	29.6575	52.8103
	113.64	1.85315	2.88644	4.63626	8.54663	14.8911	29.6673	52.8103
	113.74	1.85315	2.86301	4.64328	8.5564	14.8911	29.6634	52.8045
	113.84	1.85706	2.84543	4.64249	8.55054	14.9048	29.6614	52.8181
	113.94	1.85315	2.83762	4.6218	8.54663	14.9008	29.6536	52.8142
	114.04	1.85315	2.84738	4.61789	8.5564	14.9165	29.6575	52.8103
	114.14	1.87073	2.85129	4.6218	8.5603	14.9145	29.6673	52.7986
	114.24	1.87189	2.85715	4.6218	8.56616	14.9106	29.6712	52.8045
	114.34	1.87854	2.84152	4.61594	8.57007	14.9145	29.6771	52.8084
	114.44	1.90002	2.84348	4.63156	8.57983	14.9145	29.681	52.8181
	114.54	1.89221	2.8259	4.6218	8.57202	14.9106	29.6829	52.8103
	114.64	1.88635	2.80637	4.61203	8.57007	14.8989	29.6673	52.8025
	114.74	1.88635	2.82004	4.60226	8.56146	14.9106	29.6634	52.8045
	114.84	1.89221	2.8259	4.59836	8.55444	14.9145	29.6575	52.8142
	114.94	1.88049	2.8345	4.58664	8.54858	14.9243	29.6595	52.8084
	115.04	1.88635	2.85519	4.58273	8.55444	14.9243	29.6587	52.8279
	115.14	1.90002	2.8923	4.59055	8.56812	14.9341	29.6673	52.8377
	115.24	1.88245	2.8884	4.58859	8.56421	14.9204	29.6536	52.8338
	115.34	1.86682	2.88254	4.57687	8.55444	14.9204	29.6282	52.8142
	115.44	1.87152	2.90286	4.58743	8.54547	14.9153	29.6388	52.8189
	115.54	1.89807	2.92355	4.61203	8.55249	14.936	29.6497	52.8455
	115.64	1.88831	2.92941	4.62375	8.54663	14.9321	29.64	52.8357
	115.74	1.90198	2.93332	4.62766	8.54663	14.9262	29.64	52.8396
	115.84	1.91174	2.95285	4.64328	8.5564	14.936	29.64	52.8357
	115.94	1.93127	2.95285	4.64328	8.54663	14.9419	29.64	52.826
	116.04	1.93323	2.96457	4.62961	8.54272	14.9321	29.6458	52.7959
	116.14	1.9176	2.95285	4.62375	8.5271	14.9321	29.6263	52.7537
	116.24	1.93518	2.95871	4.62375	8.53101	14.936	29.6146	52.7478
	116.34	1.93713	2.95285	4.61398	8.54077	14.9262	29.6146	52.7283
	116.44	1.93713	2.96457	4.61398	8.54272	14.9321	29.6243	52.699
	116.54	1.95081	2.96262	4.61398	8.5271	14.936	29.6341	52.6775
	116.64	1.95276	2.98215	4.60928	8.5271	14.9341	29.6439	52.658
	116.74	1.95862	2.99191	4.60226	8.5271	14.9399	29.6458	52.6541
	116.84	1.95471	3.00754	4.61203	8.5224	14.936	29.64	52.6443
	116.94	1.96252	3.0173	4.61594	8.51929	14.9341	29.6536	52.6412
	117.04	1.97815	3.0173	4.6218	8.52515	14.9399	29.6556	52.6346
	117.14	1.97815	3.0173	4.61789	8.51733	14.9399	29.6458	52.6006
	117.24	1.97931	3.00949	4.60812	8.51147	14.9399	29.636	52.5603
	117.34	1.9469	3.00168	4.5925	8.49194	14.9301	29.6302	52.5037
	117.44	1.95081	3.00754	4.60812	8.50171	14.9243	29.6294	52.4568
	117.54	1.9469	3.01926	4.61789	8.50757	14.936	29.6185	52.4295
	117.64	1.94104	3.00754	4.62375	8.50757	14.9341	29.6224	52.4068
	117.74	1.9563	3.02005	4.63235	8.50836	14.9446	29.6251	52.4029
	117.84	1.95276	3.04074	4.6597	8.50562	14.9516	29.6165	52.4002
	117.94	1.95081	3.02902	4.66476	8.48413	14.936	29.5989	52.3885
	118.04	1.95276	3.04269	4.66281	8.47357	14.9341	29.5989	52.3689
	118.14	1.96057	3.04855	4.67844	8.45093	14.9282	29.5931	52.3338
	118.24	1.95471	3.0466	4.69016	8.45093	14.9282	29.6107	52.2986
	118.34	1.95862	3.04855	4.69601	8.45679	14.9438	29.6232	52.2849
	118.44	1.96057	3.05441	4.69406	8.44702	14.9692	29.64	52.2967
	118.54	2.0094	3.04465	4.69211	8.43921	14.9575	29.6439	52.2576
	118.64	2.02307	3.03018	4.65695	8.46069	14.9282	29.6439	52.2205
	118.74	2.01837	2.99893	4.66202	8.45874	14.8747	29.6294	52.1787
	118.84	1.9801	2.94114	4.64053	8.45093	14.854	29.5931	52.158
	118.94	1.99963	2.94894	4.65579	8.4978	14.8715	29.6486	52.2037
	119.04	1.98871	2.9255	4.71829	8.49353	14.8958	29.674	52.2408
	119.14	1.94336	2.84348	4.7128	8.42474	14.8512	29.6138	52.2021
	119.24	1.93872	2.86966	4.73666	8.43219	14.8325	29.6329	52.2369
	119.34	1.96252	2.94699	4.78	8.4939	14.7817	29.6036	52.2682
	119.44	1.95862	2.96146	4.82571	8.42828	14.7864	29.6564	52.3338
	119.54	1.78949	2.96456	4.66632	8.34857	14.9575	29.7083	52.4017
	119.64	1.70316	2.97003	4.5593	8.32944	14.579	29.5993	52.3646
	119.74	2.48206	3.36615	4.59915	8.58884	14.9899	29.4775	52.1174
	119.84	2.38516	3.25959	4.68155	8.7103	15.0556	29.4677	52.2939
	119.94	1.70706	2.84387	4.83975	8.42279	14.6884	29.5896	52.3998
	120.04	1.21802	2.76461	4.74838	7.4939	14.9106	29.4767	51.9998
	120.14	0.394562	1.96106	4.28821	4.16772	8.95946	24.8704	43.8654
	120.24	2.19458	1.96732	2.7562	8.20758	13.7333	20.9798	30.9197
	120.34	1.65979	2.97755	4.6929	8.36343	15.3013	30.4529	53.1057
	120.44	2.01682	2.97549	5.08896	8.63098	14.9899	30.6513	54.7427
	120.54	1.84805	2.75323	4.73819	8.20209	14.2012	28.7017	51.4767
	120.64	1.84259	2.93213	4.49054	7.60754	13.1219	27.0501	48.3611
	120.74	1.71057	2.73605	4.23117	7.42435	12.4723	25.7731	45.6138
	120.84	1.67737	2.60009	3.98312	7.11771	12.0352	24.8536	42.9744
	120.94	1.55939	2.58371	3.81516	6.88724	11.4911	23.5118	41.058
	121.04	1.49377	2.59348	3.60422	6.67554	11.4387	22.6583	39.2947
	121.14	1.40393	2.58957	3.46359	6.51813	11.0352	21.62	37.8967
	121.24	1.40979	2.51926	3.37766	6.3056	10.6286	20.7755	36.4591
	121.34	1.40704	2.49308	3.31516	6.12476	10.3305	20.0392	35.1236
	121.44	1.3844	2.47318	3.32571	5.98999	9.82468	19.5411	33.7111
	121.54	1.37463	2.4216	3.22922	5.83649	9.90945	18.9642	32.6931
	121.64	1.32306	2.33878	3.14133	5.61029	9.13833	18.2786	31.5974
	121.74	1.26721	2.22043	3.06711	5.42554	8.80594	17.7864	30.6385
	121.84	1.28168	2.18332	3.05423	5.28296	8.75827	17.3712	29.7068
	121.94	1.27502	2.12747	3.02689	5.18921	8.72116	16.8939	28.8611
	122.04	1.26526	2.14426	3.00266	5.07202	8.57547	16.472	27.9373
	122.14	1.27502	2.16183	2.95969	4.99194	8.34146	16.0482	27.0896
	122.24	1.28674	2.1423	2.90891	4.90094	8.08053	15.5314	26.5201
	122.34	1.30042	2.14425	2.90891	4.82788	7.90085	15.1341	25.8759
	122.44	1.29065	2.147	2.87766	4.76068	7.72116	14.6653	25.2389
	122.54	1.2887	2.18332	2.87375	4.71655	7.50747	14.1595	24.6541
	122.64	1.31018	2.15091	2.83353	4.68219	7.31064	13.9689	24.0143
	122.74	1.28284	2.12863	2.76047	4.61969	7.17233	13.7571	23.451
	122.84	1.29456	2.11301	2.72531	4.53998	7.06882	13.5306	22.9178
	122.94	1.31409	2.08176	2.70773	4.46069	6.93521	13.2618	22.3893
	123.04	1.29846	2.03293	2.66397	4.36499	6.84225	13.0052	21.865
	123.14	1.30042	2.02121	2.64523	4.32593	6.72897	12.7689	21.3455
	123.24	1.31488	2.00247	2.64096	4.29156	6.61063	12.5157	20.8619
	123.34	1.31799	2.00479	2.63077	4.26343	6.50436	12.2423	20.4158
	123.44	1.30823	1.95871	2.58743	4.20874	6.40085	11.9114	20.0994
	123.54	1.30042	1.96847	2.56046	4.18726	6.32663	11.6595	19.7771
	123.64	1.30627	1.96652	2.53	4.12085	6.23093	11.4896	19.6092
	123.74	1.31995	1.95676	2.51242	4.07788	6.14108	11.3177	18.8885
	123.84	1.33557	1.94699	2.4968	4.04663	6.06882	11.1732	18.867
	123.94	1.34924	1.92355	2.49875	3.9978	6.00436	10.9935	18.6092
	124.04	1.36096	1.91965	2.47531	3.95874	5.90085	10.8587	18.1189
	124.14	1.37543	1.91183	2.46555	3.92163	5.80985	10.7435	17.7322
	124.24	1.38245	1.90207	2.44016	3.88843	5.74264	10.6087	17.3748
	124.34	1.39221	1.89816	2.41867	3.84155	5.69577	10.4876	17.0475
	124.44	1.39612	1.88644	2.40891	3.76538	5.64499	10.2962	16.7635
	124.54	1.39807	1.88449	2.40109	3.75757	5.58249	10.1634	16.5486
	124.64	1.39807	1.86496	2.41086	3.70679	5.51608	10.0052	16.2986
	124.74	1.39221	1.84152	2.39914	3.6853	5.4653	9.82355	16.0721
	124.84	1.4176	1.86496	2.4003	3.67749	5.43014	9.64386	15.9138
	124.94	1.40198	1.85324	2.36203	3.64038	5.3696	9.55206	15.7381
	125.04	1.40784	1.8591	2.33859	3.61694	5.32077	9.43878	15.5545
	125.14	1.40393	1.8591	2.32297	3.58765	5.28757	9.31769	15.3748
	125.24	1.40784	1.85519	2.29953	3.53687	5.24069	9.22198	15.1931
	125.34	1.40784	1.84933	2.29367	3.5271	5.19577	9.12823	15.0271
	125.44	1.37775	1.83371	2.27805	3.49194	5.10983	9.01691	14.8279
	125.54	1.36682	1.84347	2.27414	3.47632	5.08054	8.9212	14.658
	125.64	1.3551	1.8259	2.24094	3.44116	5.03952	8.83722	14.4763
	125.74	1.36682	1.82394	2.23898	3.4314	5.02389	8.73254	14.283
	125.84	1.36682	1.80832	2.23703	3.40796	4.97507	8.68683	14.1119
	125.94	1.37073	1.80832	2.2468	3.37671	4.93991	8.6087	13.9646
	126.04	1.38635	1.81808	2.26242	3.35718	4.91061	8.53839	13.7888
	126.14	1.38245	1.81418	2.24484	3.32788	4.87936	8.46027	13.6013
	126.24	1.37268	1.80441	2.22922	3.31226	4.8364	8.38605	13.4099
	126.34	1.36682	1.77902	2.21359	3.3064	4.77976	8.31964	13.2459
	126.44	1.35706	1.77512	2.20969	3.2771	4.75046	8.25909	13.1189
	126.54	1.35706	1.74973	2.19406	3.27124	4.70944	8.17902	13.0388
	126.64	1.34729	1.74387	2.17453	3.2478	4.66061	8.12042	12.9256
	126.74	1.33752	1.74387	2.17062	3.23804	4.64108	8.05988	12.8455
	126.84	1.31488	1.72238	2.14914	3.21069	4.60593	8.00519	12.783
	126.94	1.33167	1.7009	2.15305	3.18921	4.57272	7.90753	12.7127
	127.04	1.34924	1.72238	2.16867	3.19312	4.55124	7.85089	12.6287
	127.14	1.33752	1.72238	2.16476	3.1814	4.52469	7.80988	12.5642
	127.24	1.32385	1.72238	2.16867	3.17358	4.50241	7.74933	12.4744
	127.34	1.31915	1.72824	2.18039	3.15405	4.48404	7.64972	12.3806
	127.44	1.30627	1.72824	2.16476	3.13843	4.44968	7.59308	12.2849
	127.54	1.30042	1.71652	2.14914	3.12476	4.42429	7.513	12.2127
	127.64	1.30237	1.72433	2.15109	3.1189	4.41141	7.46613	12.1404
	127.74	1.30627	1.72318	2.14523	3.11108	4.41257	7.39972	12.0681
	127.84	1.30627	1.71848	2.14914	3.10718	4.4028	7.34894	11.9646
	127.94	1.30627	1.71848	2.16476	3.09741	4.38132	7.32941	11.8748
	128.04	1.29651	1.72238	2.16476	3.09155	4.35202	7.29034	11.8092
	128.14	1.29651	1.72824	2.16867	3.08765	4.35202	7.25909	11.7849
	128.24	1.27307	1.7048	2.16086	3.0564	4.29929	7.23175	11.6951
	128.34	1.26721	1.7048	2.16476	3.06226	4.28171	7.2005	11.656
	128.44	1.27191	1.69308	2.16867	3.05054	4.25748	7.13995	11.6189
	128.54	1.2594	1.67941	2.16086	3.02905	4.21725	7.08331	11.5525
	128.64	1.2594	1.67355	2.155	3.00171	4.18014	7.05988	11.49
	128.74	1.24963	1.66965	2.14523	3.00171	4.15085	7.02081	11.4588
	128.84	1.24963	1.66379	2.14523	2.98804	4.12155	7.00128	11.4119
	128.94	1.23401	1.64816	2.1218	2.9693	4.0903	6.97394	11.3689
	129.04	1.23792	1.6423	2.1257	2.96655	4.08054	6.95441	11.3533
	129.14	1.22815	1.64621	2.11789	2.94702	4.03952	6.89972	11.3045
	129.24	1.22345	1.63644	2.11203	2.93726	4.02975	6.86847	11.2635
	129.34	1.21252	1.62747	2.11203	2.91382	4.01102	6.84894	11.2146
	129.44	1.21136	1.61887	2.12375	2.89819	3.99265	6.80988	11.1873
	129.54	1.22815	1.61691	2.13351	2.9021	3.98599	6.78253	11.1638
	129.64	1.20862	1.60519	2.12845	2.89819	3.94968	6.74933	11.0974
	129.74	1.21838	1.6091	2.14523	2.88257	3.94968	6.7298	11.0779
	129.84	1.21368	1.6044	2.14444	2.86224	3.92154	6.70752	11.0478
	129.94	1.1922	1.58762	2.15305	2.84546	3.89304	6.68292	11.0162
	130.04	1.17621	1.57395	2.13937	2.81616	3.86374	6.66925	10.9588
	130.14	1.17542	1.56613	2.15305	2.82983	3.85397	6.65167	10.9217
	130.24	1.17542	1.55246	2.14523	2.81812	3.82468	6.61652	10.8748
	130.34	1.16565	1.52707	2.13351	2.79077	3.79343	6.59698	10.8142
	130.44	1.15979	1.52707	2.12881	2.78882	3.78952	6.56378	10.7713
	130.54	1.15979	1.5173	2.11789	2.78882	3.75436	6.5423	10.7381
	130.64	1.16565	1.5134	2.11789	2.78101	3.7485	6.513	10.6697
	130.74	1.15979	1.49777	2.10812	2.76538	3.74851	6.49152	10.5994
	130.84	1.17932	1.49777	2.09836	2.75562	3.73483	6.49152	10.5428
	130.94	1.17542	1.48801	2.0925	2.74585	3.70944	6.46808	10.4951
	131.04	1.17542	1.48801	2.08859	2.73608	3.69382	6.44659	10.4275
	131.14	1.16956	1.48801	2.07297	2.73022	3.69968	6.42706	10.3787
	131.24	1.17151	1.47043	2.06516	2.7146	3.68015	6.40363	10.3455
	131.34	1.16058	1.44229	2.04562	2.7146	3.65866	6.388	10.2849
	131.44	1.18323	1.44699	2.05539	2.72046	3.66452	6.39386	10.2361
	131.54	1.17542	1.43332	2.04172	2.71265	3.6528	6.37433	10.1873
	131.64	1.17346	1.41379	2.03586	2.68335	3.64108	6.3587	10.1326
	131.74	1.19299	1.41769	2.04092	2.68726	3.64108	6.34894	10.1111
	131.84	1.1969	1.41965	2.03586	2.67358	3.64108	6.34503	10.076
	131.94	1.20667	1.41379	2.03	2.66772	3.64304	6.3255	10.031
	132.04	1.21057	1.40402	2.02414	2.65015	3.63522	6.29816	9.99588
	132.14	1.23401	1.39426	2.02609	2.66187	3.65671	6.29425	9.95096
	132.24	1.22034	1.38449	2.01437	2.65601	3.66061	6.27472	9.92166
	132.34	1.24182	1.36887	2.01047	2.65015	3.65671	6.263	9.89822
	132.44	1.23987	1.37863	2.0007	2.64624	3.65671	6.263	9.83572
	132.54	1.23126	1.37003	1.99014	2.62671	3.64224	6.25049	9.80563
	132.64	1.22034	1.34933	1.97531	2.61304	3.62155	6.22394	9.75955
	132.74	1.21448	1.33292	1.96359	2.59741	3.58756	6.20831	9.71268
	132.84	1.21918	1.3259	1.95969	2.59741	3.56882	6.2005	9.6951
	132.94	1.22736	1.33176	1.96555	2.58569	3.58444	6.19855	9.69901
	133.04	1.21918	1.33176	1.93936	2.58569	3.56882	6.18097	9.64822
	133.14	1.23126	1.3259	1.93234	2.58179	3.56882	6.1712	9.5994
	133.24	1.22424	1.3259	1.92258	2.56616	3.56882	6.16223	9.5701
	133.34	1.22424	1.33566	1.93234	2.5564	3.56882	6.15167	9.55838
	133.44	1.22034	1.33176	1.92844	2.55249	3.55984	6.14386	9.54861
	133.54	1.21838	1.3298	1.91672	2.54077	3.56491	6.13214	9.53299
	133.64	1.22424	1.34543	1.92258	2.53217	3.561	6.12823	9.55447
	133.74	1.21643	1.33762	1.91867	2.51617	3.5524	6.12042	9.53494
	133.84	1.19885	1.31613	1.89328	2.50757	3.52976	6.08917	9.50369
	133.94	1.20471	1.31613	1.89328	2.51733	3.52975	6.09698	9.50369
	134.04	1.21448	1.33371	1.89914	2.53101	3.53952	6.09894	9.51736
	134.14	1.21057	1.32394	1.89328	2.52319	3.54538	6.08917	9.51346
	134.24	1.20471	1.32394	1.87766	2.50757	3.53561	6.07941	9.5076
	134.34	1.21252	1.32785	1.8718	2.49585	3.52975	6.06183	9.5076
	134.44	1.20276	1.32785	1.8718	2.49585	3.52975	6.05792	9.5076
	134.54	1.17932	1.31809	1.86594	2.48022	3.5278	6.0423	9.51736
	134.64	1.19885	1.32785	1.87766	2.49194	3.54422	6.04425	9.51736
	134.74	1.1969	1.32394	1.85812	2.47632	3.53287	6.01495	9.50253
	134.84	1.18518	1.31418	1.85226	2.47632	3.51492	5.98761	9.49783
	134.94	1.18323	1.32394	1.85226	2.48218	3.51608	5.9837	9.49979
	135.04	1.17737	1.31808	1.84641	2.47046	3.51413	5.97198	9.4783
	135.14	1.1637	1.30832	1.8425	2.47632	3.51022	5.94855	9.46463
	135.24	1.15393	1.31808	1.83664	2.47046	3.50436	5.94269	9.45486
	135.34	1.14807	1.31222	1.83273	2.47241	3.49576	5.93878	9.4451
	135.44	1.16095	1.32199	1.84055	2.47437	3.49655	5.93683	9.44119
	135.54	1.17151	1.32315	1.84641	2.48608	3.4985	5.95245	9.45291
	135.64	1.16565	1.32474	1.85226	2.48999	3.49265	5.9505	9.45682
	135.74	1.17542	1.34268	1.8425	2.49585	3.49344	5.94659	9.45798
	135.84	1.17542	1.34543	1.8425	2.48608	3.48093	5.94659	9.44705
	135.94	1.17151	1.35519	1.84641	2.48999	3.47116	5.93097	9.42166
	136.04	1.16644	1.35013	1.84525	2.49664	3.45828	5.93176	9.42636
	136.14	1.17737	1.36691	1.85617	2.50562	3.45944	5.92902	9.42361
	136.24	1.17346	1.37082	1.85226	2.51733	3.4653	5.92902	9.40408
	136.34	1.1637	1.37161	1.8425	2.51733	3.4653	5.91925	9.39041
	136.44	1.15704	1.37668	1.83664	2.50562	3.45358	5.89777	9.37283
	136.54	1.16174	1.40207	1.85226	2.53101	3.47311	5.91534	9.39432
	136.64	1.16565	1.41574	1.85617	2.53101	3.47195	5.90167	9.37674
	136.74	1.15588	1.41574	1.85617	2.54468	3.47507	5.89581	9.36307
	136.84	1.17151	1.43722	1.86203	2.56616	3.48874	5.90753	9.36697
	136.94	1.16174	1.43137	1.85812	2.56226	3.48483	5.89386	9.36307
	137.04	1.18518	1.4509	1.85617	2.57397	3.49069	5.90167	9.36697
	137.14	1.1969	1.4548	1.86203	2.59937	3.50827	5.91144	9.35721
	137.24	1.20276	1.47629	1.8718	2.60913	3.51999	5.93097	9.36697
	137.34	1.20667	1.47513	1.8765	2.61969	3.51688	5.94153	9.36581
	137.44	1.20667	1.48801	1.88351	2.63062	3.51999	5.93878	9.36307
	137.54	1.21838	1.50363	1.88937	2.6521	3.52585	5.94464	9.36502
	137.64	1.22424	1.50949	1.88547	2.6521	3.51804	5.96027	9.36502
	137.74	1.23206	1.53293	1.89523	2.67163	3.51218	5.96417	9.36502
	137.84	1.25745	1.54855	1.905	2.69196	3.51218	5.98956	9.36502
	137.94	1.25745	1.56223	1.905	2.69897	3.51218	5.97003	9.36502
	138.04	1.27112	1.56808	1.90891	2.71069	3.51999	5.96808	9.35526
	138.14	1.27698	1.55832	1.905	2.72241	3.52194	5.9837	9.34549
	138.24	1.30042	1.57199	1.91476	2.74585	3.53952	6.00323	9.3533
	138.34	1.31018	1.58176	1.91867	2.76147	3.54928	6.00128	9.34744
	138.44	1.33167	1.59738	1.9343	2.7771	3.56686	6.01691	9.36307
	138.54	1.33948	1.61105	1.93625	2.79468	3.57468	6.02667	9.36697
	138.64	1.3551	1.62082	1.94211	2.81421	3.58444	6.01691	9.36307
	138.74	1.36877	1.64035	1.95578	2.84351	3.60788	6.02472	9.36697
	138.84	1.38635	1.65402	1.96555	2.84937	3.6196	6.05011	9.37674
[truncated: 1,833 more rows]
[truncated: 6 more columns]

## Sheet: Figure S3
Figure S3a												Figure S3b
enrichment of RNA												enrichment of RNA
	IgG			GAPDH										IgG				mTOR
p21	0.739694	1.35191		1.22264	1.3566	1.28788		p(p21)=0.572					p21	0.959264	1.04247		0.876606	0.936272	0.906439		p(p21)=0.09
HULC	1.07923	0.926588		1.43718	1.13712	1.36216		p(HULC)=0.097					HULC	0.765779	1.30586		0.750019	0.779165	1		p(HULC)=0.603

## Sheet: Figure4
Figure 4a
Figure 4c
Figure 4d
Figure 4e
fold entichment of RNA
			HULC-					HULC+
		rPKM2	0.553912	1.44609	1		4.00963	4.20755	2.94854		p=0.004
Figure 4f
Binding
	time	62.5 nM	125 nM	250 nM	500 nM	1000 nM
	0	0.005283	0.011932	0.016796	0.015289	0.01044
	0.2	0.005367	0.011407	0.0163	0.01467	0.010821
	0.4	0.00554	0.011088	0.015749	0.014321	0.010819
	0.6	0.005483	0.010479	0.015467	0.013738	0.011123
	0.8	0.00522	0.010214	0.015201	0.013593	0.011494
	1	0.005356	0.009462	0.014818	0.013625	0.011441
	1.2	0.004965	0.008504	0.014546	0.013316	0.011684
	1.4	0.005055	0.00781	0.014203	0.013559	0.012082
	1.6	0.004708	0.007016	0.014258	0.01373	0.012485
	1.8	0.0046	0.006823	0.013924	0.014086	0.01296
	2	0.004477	0.006301	0.013799	0.014752	0.013421
	2.2	0.004222	0.005984	0.013638	0.015071	0.013695
	2.4	0.003957	0.005759	0.014004	0.015391	0.013553
	2.6	0.003736	0.005871	0.014355	0.015715	0.01402
	2.8	0.004032	0.00597	0.014499	0.015736	0.014947
	3	0.003572	0.005552	0.014939	0.01604	0.015865
	3.2	0.00291	0.005737	0.014614	0.016892	0.016099
	3.4	0.002866	0.005555	0.014589	0.017285	0.016451
	3.6	0.002734	0.005611	0.014727	0.017788	0.017315
	3.8	0.00275	0.00601	0.014738	0.01829	0.018214
	4	0.002354	0.006667	0.014955	0.018935	0.018334
	4.2	0.002646	0.007101	0.014862	0.019232	0.019369
	4.4	0.002868	0.007531	0.014732	0.019587	0.020166
	4.6	0.002926	0.00798	0.01466	0.019666	0.021016
	4.8	0.003212	0.008356	0.014894	0.02001	0.021673
	5	0.003643	0.008132	0.015075	0.019829	0.022141
	5.2	0.003464	0.008317	0.015265	0.019809	0.022854
	5.4	0.003956	0.008454	0.015132	0.020452	0.023538
	5.6	0.004182	0.00836	0.015313	0.020393	0.024203
	5.8	0.004452	0.008463	0.01524	0.02049	0.024659
	6	0.004374	0.0082	0.015326	0.020536	0.025303
	6.2	0.004298	0.008347	0.0153	0.01989	0.025396
	6.4	0.004333	0.008271	0.015573	0.019702	0.025668
	6.6	0.004099	0.008137	0.016331	0.020246	0.026363
	6.8	0.003999	0.007947	0.016731	0.021119	0.027102
	7	0.003678	0.007848	0.016856	0.021681	0.02735
	7.2	0.003609	0.007494	0.016589	0.0221	0.027517
	7.4	0.003871	0.007136	0.017388	0.023011	0.028578
	7.6	0.004131	0.007351	0.017209	0.02351	0.029641
	7.8	0.004078	0.00754	0.017315	0.024511	0.030298
	8	0.004186	0.007526	0.017357	0.024876	0.030547
	8.2	0.004958	0.007882	0.017196	0.025374	0.031649
	8.4	0.005312	0.00843	0.017074	0.025596	0.03214
	8.6	0.005622	0.008695	0.017354	0.025684	0.032385
	8.8	0.005482	0.008826	0.017882	0.025533	0.033116
	9	0.00548	0.009317	0.017999	0.025584	0.033879
	9.2	0.005464	0.009541	0.017926	0.02592	0.034152
	9.4	0.005315	0.009445	0.017789	0.026011	0.03469
	9.6	0.005233	0.009069	0.017842	0.025625	0.034974
	9.8	0.004461	0.009114	0.017891	0.025498	0.035533
	10	0.003782	0.009376	0.017996	0.025252	0.036176
	10.2	0.00358	0.009145	0.017945	0.025327	0.03674
	10.4	0.003033	0.008906	0.017923	0.025971	0.037194
	10.6	0.002769	0.008795	0.017936	0.026762	0.038067
	10.8	0.002776	0.00843	0.017871	0.027	0.03882
	11	0.002744	0.007881	0.018107	0.026822	0.039801
	11.2	0.002851	0.007658	0.018538	0.026663	0.040616
	11.4	0.002974	0.007713	0.019282	0.027532	0.041573
	11.6	0.002934	0.007714	0.019033	0.027663	0.041846
	11.8	0.003159	0.007386	0.019687	0.02783	0.042448
	12	0.003626	0.007425	0.02025	0.027739	0.042838
	12.2	0.004174	0.007837	0.020726	0.028277	0.043056
	12.4	0.0041	0.008091	0.020896	0.02847	0.043246
	12.6	0.00431	0.008417	0.020989	0.028843	0.04416
	12.8	0.004255	0.008962	0.020976	0.028923	0.04467
	13	0.004993	0.009301	0.021134	0.029615	0.044658
	13.2	0.005418	0.009053	0.020856	0.029657	0.044525
	13.4	0.005315	0.009324	0.020783	0.029943	0.044395
	13.6	0.005896	0.009232	0.02059	0.030335	0.044914
	13.8	0.005727	0.009898	0.020833	0.03059	0.045554
	14	0.005702	0.010714	0.020778	0.030907	0.04611
	14.2	0.005722	0.010966	0.02002	0.031362	0.046891
	14.4	0.005664	0.010964	0.02004	0.03172	0.047285
	14.6	0.005834	0.011176	0.020589	0.032302	0.048227
	14.8	0.006199	0.011089	0.020737	0.032521	0.048762
	15	0.005763	0.01136	0.021021	0.033234	0.049136
	15.2	0.005404	0.011922	0.021452	0.033946	0.049606
	15.4	0.005053	0.011761	0.021591	0.034572	0.05005
	15.6	0.004721	0.011689	0.02162	0.034843	0.050182
	15.8	0.004635	0.011393	0.022392	0.034738	0.050763
	16	0.00412	0.011217	0.022773	0.035247	0.050888
	16.2	0.003891	0.011418	0.022984	0.035535	0.050998
	16.4	0.003495	0.011194	0.022936	0.036023	0.051772
	16.6	0.003616	0.011166	0.023113	0.036017	0.051792
	16.8	0.003858	0.010939	0.023227	0.035901	0.052113
	17	0.004035	0.010927	0.022994	0.035913	0.05239
	17.2	0.004305	0.010962	0.023277	0.035687	0.05329
	17.4	0.004432	0.011338	0.023291	0.035902	0.0537
	17.6	0.004757	0.011097	0.023252	0.035834	0.054288
	17.8	0.004657	0.01156	0.023052	0.035625	0.054611
	18	0.004524	0.011856	0.02236	0.036125	0.055055
	18.2	0.004311	0.011634	0.021961	0.036516	0.055396
	18.4	0.004732	0.011583	0.022365	0.037078	0.056083
	18.6	0.004422	0.012064	0.02261	0.038033	0.056263
	18.8	0.004432	0.0121	0.022699	0.038262	0.056861
	19	0.004066	0.012555	0.022784	0.038964	0.057115
	19.2	0.00424	0.012799	0.023257	0.039209	0.057654
	19.4	0.004708	0.012732	0.023745	0.039577	0.057759
	19.6	0.004519	0.013007	0.024318	0.04002	0.058063
	19.8	0.004619	0.012831	0.024903	0.040335	0.058551
	20	0.004562	0.012992	0.025994	0.040915	0.058739
	20.2	0.004699	0.013132	0.026623	0.041	0.059133
	20.4	0.004923	0.013069	0.027478	0.040854	0.059473
	20.6	0.005531	0.013104	0.027931	0.040472	0.059877
	20.8	0.005643	0.013111	0.028029	0.040157	0.061166
	21	0.005714	0.012744	0.028325	0.03987	0.061152
	21.2	0.005836	0.012678	0.028875	0.039672	0.061708
	21.4	0.005864	0.01238	0.028319	0.039537	0.061462
	21.6	0.00592	0.011807	0.028238	0.039789	0.061606
	21.8	0.005887	0.011724	0.027803	0.040299	0.06205
	22	0.005605	0.011689	0.02745	0.04087	0.062251
	22.2	0.005648	0.011795	0.027794	0.040829	0.062816
	22.4	0.005859	0.011519	0.02804	0.040781	0.063353
	22.6	0.005488	0.011551	0.02777	0.040577	0.063164
	22.8	0.005859	0.011341	0.027995	0.04045	0.063678
	23	0.0062	0.011537	0.02748	0.040791	0.064187
	23.2	0.006525	0.011362	0.027684	0.040962	0.064582
	23.4	0.00678	0.011295	0.027556	0.041604	0.065233
	23.6	0.006499	0.012012	0.0274	0.042335	0.066048
	23.8	0.006567	0.011984	0.02745	0.042761	0.06642
	24	0.006747	0.012591	0.028141	0.043156	0.06688
	24.2	0.00656	0.012884	0.028309	0.04386	0.067457
	24.4	0.006461	0.013378	0.028634	0.044238	0.067883
	24.6	0.006405	0.01304	0.028746	0.044752	0.068724
	24.8	0.005976	0.01334	0.028863	0.045304	0.069075
	25	0.005703	0.013562	0.028815	0.045824	0.069178
	25.2	0.005175	0.014047	0.028864	0.046163	0.06962
	25.4	0.005117	0.014599	0.028998	0.04653	0.069992
	25.6	0.005044	0.014653	0.029189	0.04673	0.070968
	25.8	0.005263	0.015134	0.029268	0.046735	0.071591
	26	0.005284	0.015569	0.029698	0.047	0.071495
	26.2	0.005541	0.015866	0.030529	0.046842	0.0719
	26.4	0.005863	0.015354	0.030485	0.046615	0.072011
	26.6	0.006187	0.015352	0.030226	0.046324	0.072145
	26.8	0.006423	0.015198	0.030594	0.046374	0.072509
	27	0.006776	0.015306	0.030869	0.046578	0.072754
	27.2	0.007397	0.015365	0.031521	0.046524	0.073461
	27.4	0.00787	0.015061	0.031339	0.046487	0.073511
	27.6	0.008186	0.015542	0.031308	0.046329	0.074011
	27.8	0.008424	0.0152	0.031381	0.046204	0.073859
	28	0.009011	0.015062	0.031574	0.046838	0.074349
	28.2	0.008952	0.015166	0.031193	0.047737	0.074852
	28.4	0.008789	0.014932	0.030935	0.047999	0.075345
	28.6	0.008499	0.014968	0.031042	0.048233	0.075824
	28.8	0.008372	0.015472	0.030669	0.048579	0.076167
	29	0.00783	0.015115	0.03053	0.048637	0.076791
	29.2	0.007471	0.015322	0.030619	0.048875	0.077058
	29.4	0.007432	0.015166	0.030302	0.049072	0.077981
	29.6	0.007557	0.014572	0.030695	0.049343	0.078404
	29.8	0.007516	0.014683	0.031159	0.049605	0.078418
	30	0.007298	0.014596	0.031659	0.050142	0.078084
	30.2	0.007322	0.014636	0.032003	0.050243	0.07898
	30.4	0.007074	0.01441	0.031844	0.050766	0.079392
	30.6	0.006861	0.014722	0.031905	0.05111	0.079948
	30.8	0.006801	0.0154	0.03233	0.051672	0.080203
	31	0.007272	0.015952	0.032741	0.051961	0.080415
	31.2	0.007512	0.016203	0.032743	0.052178	0.081078
	31.4	0.007433	0.016069	0.032233	0.052237	0.080926
	31.6	0.007908	0.016561	0.032284	0.052329	0.081519
	31.8	0.007982	0.016774	0.031823	0.053103	0.081186
	32	0.008248	0.016583	0.031658	0.053446	0.081746
	32.2	0.008075	0.016872	0.031545	0.053799	0.082134
	32.4	0.007622	0.017079	0.031884	0.053767	0.082305
	32.6	0.007591	0.017679	0.031904	0.053499	0.082979
	32.8	0.007363	0.017434	0.032455	0.053589	0.083471
	33	0.007295	0.017062	0.032656	0.053881	0.08415
	33.2	0.00687	0.017191	0.032876	0.054211	0.084193
	33.4	0.006786	0.016961	0.033519	0.054151	0.084958
	33.6	0.006896	0.017099	0.034778	0.05371	0.084892
	33.8	0.006981	0.017241	0.035123	0.053449	0.085402
	34	0.006912	0.017142	0.03552	0.053887	0.085675
	34.2	0.006685	0.017598	0.035869	0.053921	0.086619
	34.4	0.007124	0.01742	0.036058	0.054336	0.087003
	34.6	0.006948	0.017491	0.03602	0.0541	0.087766
	34.8	0.00728	0.017621	0.036455	0.054284	0.088023
	35	0.007657	0.017446	0.03633	0.054183	0.087948
	35.2	0.007625	0.017058	0.035883	0.054356	0.088117
	35.4	0.007522	0.01738	0.035415	0.054423	0.088458
	35.6	0.007965	0.017242	0.03509	0.054507	0.088488
	35.8	0.007792	0.017286	0.034503	0.054564	0.088482
	36	0.008056	0.016998	0.034379	0.054654	0.088996
	36.2	0.008138	0.016851	0.034278	0.055327	0.089431
	36.4	0.007857	0.016799	0.03394	0.055531	0.089859
	36.6	0.007564	0.016554	0.033941	0.056316	0.090635
	36.8	0.00735	0.016189	0.033667	0.057832	0.091101
	37	0.007163	0.016264	0.033005	0.058459	0.091329
	37.2	0.006862	0.017109	0.033249	0.059097	0.091593
	37.4	0.006796	0.017513	0.033743	0.059906	0.092356
	37.6	0.007043	0.017848	0.034242	0.060286	0.092247
	37.8	0.006559	0.018073	0.03457	0.060932	0.092792
	38	0.0067	0.01883	0.034989	0.061334	0.09286
	38.2	0.007209	0.01935	0.035066	0.061222	0.093847
	38.4	0.007652	0.019211	0.035469	0.061296	0.093869
	38.6	0.006928	0.019309	0.035741	0.061277	0.094379
	38.8	0.007416	0.019414	0.036513	0.061006	0.09438
	39	0.007112	0.019433	0.036344	0.060839	0.094331
	39.2	0.007217	0.019658	0.036431	0.060589	0.095172
	39.4	0.007238	0.02009	0.037047	0.060206	0.09523
	39.6	0.008199	0.019951	0.037287	0.060074	0.095353
	39.8	0.008689	0.019759	0.037376	0.059739	0.096134
	40	0.009183	0.019234	0.03759	0.06031	0.096301
	40.2	0.009385	0.018637	0.038107	0.060511	0.096584
	40.4	0.009188	0.018053	0.037536	0.061052	0.096564
	40.6	0.009369	0.017735	0.037561	0.061793	0.096964
	40.8	0.009322	0.017641	0.036753	0.06263	0.097288
	41	0.009244	0.017902	0.036863	0.062872	0.097787
	41.2	0.009774	0.018447	0.03688	0.063363	0.098215
	41.4	0.009031	0.017926	0.037418	0.063939	0.098615
	41.6	0.008912	0.018139	0.037631	0.064125	0.09878
	41.8	0.008568	0.018474	0.037881	0.064241	0.09885
	42	0.009039	0.01906	0.038072	0.064092	0.099342
	42.2	0.008563	0.01946	0.03789	0.064185	0.100048
	42.4	0.008178	0.019918	0.038383	0.064424	0.100097
	42.6	0.007379	0.020152	0.038669	0.06445	0.100738
	42.8	0.00707	0.020489	0.038732	0.063919	0.101406
	43	0.006595	0.02075	0.038643	0.064018	0.101831
	43.2	0.007043	0.020807	0.03912	0.064234	0.10253
	43.4	0.006736	0.021064	0.039616	0.063688	0.102379
	43.6	0.007818	0.021066	0.03975	0.063833	0.103236
	43.8	0.007883	0.020878	0.039922	0.06391	0.103548
	44	0.008307	0.020619	0.04022	0.064269	0.103533
	44.2	0.00859	0.020735	0.040561	0.064413	0.103563
	44.4	0.0088	0.020568	0.040134	0.064426	0.103884
	44.6	0.009232	0.020869	0.040398	0.064872	0.104615
	44.8	0.009062	0.021058	0.04029	0.065264	0.104659
	45	0.009287	0.021061	0.040462	0.065682	0.10502
	45.2	0.009512	0.020849	0.040497	0.065938	0.105435
	45.4	0.008869	0.020305	0.040993	0.066571	0.105488
	45.6	0.009099	0.020585	0.041127	0.06685	0.105312
	45.8	0.008755	0.020425	0.041103	0.066957	0.105518
	46	0.008545	0.020676	0.040684	0.067493	0.106721
	46.2	0.008179	0.020966	0.040147	0.067888	0.106867
	46.4	0.008015	0.021037	0.040041	0.068609	0.107273
	46.6	0.007675	0.021	0.039354	0.0686	0.107838
	46.8	0.008015	0.020986	0.038731	0.068743	0.108274
	47	0.008387	0.021298	0.038479	0.069175	0.108491
	47.2	0.008647	0.021057	0.038736	0.069386	0.108765
	47.4	0.008612	0.021199	0.03911	0.068994	0.109259
	47.6	0.009044	0.021036	0.039337	0.069033	0.110048
	47.8	0.008669	0.021172	0.039517	0.069018	0.110259
	48	0.009019	0.021047	0.039778	0.069212	0.111025
	48.2	0.00909	0.021246	0.040422	0.069359	0.111094
	48.4	0.008672	0.020993	0.040392	0.069538	0.111682
	48.6	0.008603	0.021351	0.041179	0.069869	0.111727
	48.8	0.008442	0.021307	0.04176	0.069961	0.111791
	49	0.008671	0.020962	0.042181	0.070527	0.112294
	49.2	0.008453	0.020756	0.04267	0.070473	0.112856
	49.4	0.008721	0.021008	0.04353	0.070781	0.112686
	49.6	0.008403	0.021016	0.043707	0.070546	0.112897
	49.8	0.008275	0.020363	0.043504	0.070594	0.113493
	50	0.008368	0.021023	0.043642	0.070893	0.114295
	50.2	0.008883	0.021261	0.043709	0.070697	0.114177
	50.4	0.009532	0.02155	0.043137	0.070852	0.114452
	50.6	0.009829	0.02218	0.042494	0.070949	0.114538
	50.8	0.010326	0.022312	0.042462	0.071375	0.114945
	51	0.010846	0.022798	0.042424	0.071606	0.115556
	51.2	0.010952	0.022776	0.042735	0.071543	0.115876
	51.4	0.011189	0.022827	0.043198	0.071722	0.116861
	51.6	0.01115	0.022937	0.043343	0.071905	0.117582
	51.8	0.011146	0.023185	0.04349	0.072255	0.118201
	52	0.011057	0.022878	0.043981	0.073188	0.118502
	52.2	0.010969	0.022733	0.044385	0.073819	0.118735
	52.4	0.010567	0.022744	0.044436	0.074289	0.119317
	52.6	0.010555	0.022758	0.045217	0.074645	0.119597
	52.8	0.010554	0.02232	0.045372	0.075184	0.120213
	53	0.010714	0.022237	0.04576	0.075395	0.120744
	53.2	0.010394	0.022055	0.046164	0.075035	0.121055
	53.4	0.010728	0.021826	0.046199	0.075037	0.121248
	53.6	0.010238	0.0216	0.046035	0.074475	0.121187
	53.8	0.010227	0.021481	0.046299	0.074489	0.121746
	54	0.010348	0.021874	0.046324	0.07451	0.122229
	54.2	0.010192	0.022028	0.045564	0.074236	0.121924
	54.4	0.010026	0.022051	0.044594	0.073961	0.12189
	54.6	0.009815	0.022238	0.04445	0.074092	0.121756
	54.8	0.010227	0.021886	0.044356	0.074136	0.122729
	55	0.010295	0.022299	0.0442	0.073996	0.122599
	55.2	0.010094	0.022376	0.043742	0.073874	0.122814
	55.4	0.010286	0.022454	0.043957	0.074108	0.123243
	55.6	0.010027	0.022605	0.043797	0.0747	0.123285
	55.8	0.009949	0.022351	0.043935	0.074949	0.123416
	56	0.010033	0.022242	0.044042	0.075478	0.123574
	56.2	0.010097	0.022641	0.043908	0.075773	0.123831
	56.4	0.010069	0.022708	0.04429	0.076157	0.124468
	56.6	0.010113	0.022204	0.04529	0.076729	0.124486
	56.8	0.010849	0.022218	0.045802	0.077219	0.124914
	57	0.011232	0.021965	0.046128	0.077101	0.125196
	57.2	0.011511	0.022067	0.046664	0.077193	0.125671
	57.4	0.011744	0.022386	0.046996	0.077795	0.126243
	57.6	0.012175	0.023109	0.047797	0.078071	0.126682
	57.8	0.012208	0.023325	0.047779	0.07846	0.127611
	58	0.012304	0.023779	0.047894	0.078583	0.127729
	58.2	0.011697	0.024511	0.047794	0.078692	0.127963
	58.4	0.011747	0.02494	0.047806	0.078729	0.128638
	58.6	0.011945	0.025529	0.048166	0.079057	0.12925
	58.8	0.011926	0.02584	0.047792	0.07966	0.129964
	59	0.011702	0.026162	0.047575	0.080139	0.129946
	59.2	0.011517	0.026198	0.047367	0.080391	0.130355
	59.4	0.011256	0.026725	0.047773	0.08098	0.130622
	59.6	0.011201	0.026708	0.047914	0.081519	0.130648
	59.8	0.011072	0.026832	0.047823	0.082006	0.130938
	60	0.010577	0.02709	0.047747	0.082395	0.131173
	60.2	0.010151	0.027501	0.047934	0.082607	0.131447
	60.4	0.009953	0.027099	0.048188	0.08313	0.131943
	60.6	0.009806	0.026934	0.048629	0.083479	0.131721
	60.8	0.010079	0.026627	0.048577	0.083542	0.132045
	61	0.010285	0.026504	0.048626	0.083528	0.132568
	61.2	0.010661	0.02669	0.049404	0.083776	0.132931
	61.4	0.010845	0.026687	0.049636	0.083954	0.133133
	61.6	0.011464	0.02637	0.050105	0.083698	0.133312
	61.8	0.01131	0.025797	0.050307	0.083312	0.133527
	62	0.011159	0.025382	0.051028	0.083159	0.133678
	62.2	0.011075	0.025218	0.051332	0.083063	0.134461
	62.4	0.011033	0.025056	0.051462	0.083422	0.135013
	62.6	0.011574	0.024775	0.051557	0.083444	0.13493
	62.8	0.011596	0.024312	0.051595	0.083637	0.135006
	63	0.011665	0.024446	0.052049	0.083909	0.13558
	63.2	0.011129	0.024649	0.052413	0.08382	0.135647
	63.4	0.011528	0.025136	0.052222	0.084155	0.136024
	63.6	0.012124	0.025029	0.052181	0.084603	0.136135
	63.8	0.011946	0.025513	0.051618	0.085218	0.136305
	64	0.011722	0.025712	0.051759	0.085269	0.136827
	64.2	0.011768	0.026137	0.051203	0.08535	0.13761
	64.4	0.011457	0.02634	0.050811	0.085484	0.13787
	64.6	0.011834	0.026886	0.050705	0.085328	0.138231
	64.8	0.011839	0.026968	0.050253	0.085601	0.13823
	65	0.012462	0.027196	0.049827	0.085843	0.138819
	65.2	0.012662	0.0269	0.049991	0.085856	0.139133
	65.4	0.012762	0.026798	0.049624	0.085942	0.139221
	65.6	0.013108	0.026463	0.050105	0.085708	0.139792
	65.8	0.012675	0.026056	0.050202	0.085257	0.139888
	66	0.012298	0.025712	0.050669	0.085483	0.140282
	66.2	0.012043	0.025785	0.05073	0.085163	0.140484
	66.4	0.011871	0.02591	0.05049	0.085494	0.140458
	66.6	0.012019	0.02591	0.050674	0.085331	0.14081
	66.8	0.011911	0.026048	0.051171	0.085291	0.141165
	67	0.012021	0.026785	0.051515	0.085692	0.141712
	67.2	0.012163	0.026786	0.051937	0.085644	0.141924
	67.4	0.01282	0.027021	0.051859	0.086022	0.142515
	67.6	0.012754	0.027125	0.052182	0.086754	0.143213
	67.8	0.012084	0.02745	0.051985	0.087161	0.143826
	68	0.012066	0.027461	0.05232	0.088415	0.144439
	68.2	0.011542	0.027563	0.052122	0.088541	0.144689
	68.4	0.011569	0.027931	0.052447	0.088776	0.144899
	68.6	0.012091	0.028374	0.052347	0.089146	0.144983
	68.8	0.011597	0.028116	0.052413	0.08948	0.145011
	69	0.012137	0.028314	0.052042	0.089456	0.145489
	69.2	0.012261	0.028401	0.052151	0.089741	0.145579
	69.4	0.012129	0.028145	0.051759	0.089863	0.145458
	69.6	0.011882	0.027901	0.052092	0.090249	0.145797
	69.8	0.011579	0.02767	0.051879	0.090504	0.145458
	70	0.011744	0.027414	0.052433	0.090674	0.145561
	70.2	0.012143	0.027105	0.052694	0.090609	0.145775
	70.4	0.012667	0.027106	0.052933	0.09059	0.146224
	70.6	0.013015	0.027063	0.053786	0.090743	0.14684
	70.8	0.013037	0.027101	0.054432	0.090793	0.147105
	71	0.01283	0.02733	0.054478	0.090416	0.147659
	71.2	0.012674	0.027306	0.054412	0.090556	0.148142
	71.4	0.012217	0.027077	0.054637	0.090865	0.14869
	71.6	0.012338	0.027249	0.054883	0.09114	0.149567
	71.8	0.011827	0.02702	0.054959	0.091299	0.149947
	72	0.012075	0.027365	0.055313	0.092166	0.150379
	72.2	0.01187	0.027483	0.055496	0.091906	0.150578
	72.4	0.012521	0.027647	0.055799	0.092138	0.150737
	72.6	0.012345	0.028113	0.055975	0.092551	0.150651
	72.8	0.011866	0.028465	0.05609	0.092731	0.15117
	73	0.012077	0.02928	0.05507	0.093028	0.151371
	73.2	0.011687	0.029021	0.0545	0.0938	0.151857
	73.4	0.011351	0.028847	0.054033	0.094262	0.152406
	73.6	0.010886	0.029241	0.053703	0.095108	0.152819
	73.8	0.011079	0.029467	0.053797	0.095502	0.153504
	74	0.011711	0.029	0.054016	0.095775	0.154125
	74.2	0.0117	0.029377	0.053914	0.096036	0.154622
	74.4	0.011351	0.029288	0.053894	0.095926	0.154945
	74.6	0.011662	0.029041	0.053328	0.09608	0.155299
	74.8	0.011664	0.028675	0.053516	0.095814	0.155795
	75	0.011826	0.02842	0.053726	0.094911	0.155987
	75.2	0.012489	0.028334	0.053936	0.094734	0.156116
	75.4	0.012408	0.028138	0.054206	0.094107	0.156113
	75.6	0.012666	0.028379	0.054118	0.093912	0.156554
	75.8	0.012835	0.027541	0.054513	0.09384	0.156609
	76	0.013273	0.02787	0.054518	0.094219	0.15676
	76.2	0.013711	0.027516	0.055129	0.094798	0.156347
	76.4	0.014215	0.027347	0.055774	0.095039	0.156071
	76.6	0.014223	0.02789	0.056396	0.095856	0.1562
	76.8	0.01475	0.028541	0.056258	0.096221	0.156804
	77	0.014571	0.029168	0.056097	0.096636	0.157238
	77.2	0.014584	0.029209	0.056528	0.097241	0.158282
	77.4	0.013977	0.02973	0.057114	0.097569	0.158719
	77.6	0.013825	0.030067	0.057285	0.098286	0.159452
	77.8	0.013775	0.029922	0.057841	0.098922	0.160271
	78	0.013816	0.029796	0.05823	0.099127	0.161058
	78.2	0.01379	0.030533	0.058439	0.099081	0.16156
	78.4	0.014195	0.029833	0.058539	0.098797	0.16216
	78.6	0.014536	0.029585	0.058142	0.098818	0.162808
	78.8	0.013773	0.029571	0.059184	0.098317	0.163554
	79	0.013394	0.029218	0.058989	0.097565	0.163843
	79.2	0.013803	0.028969	0.058834	0.09709	0.163733
	79.4	0.013344	0.028862	0.058702	0.096795	0.16397
	79.6	0.013335	0.02842	0.058652	0.096715	0.16375
	79.8	0.013551	0.027877	0.058418	0.096616	0.163144
	80	0.013598	0.02849	0.05839	0.097014	0.162892
	80.2	0.014037	0.028581	0.05893	0.097523	0.162643
	80.4	0.014143	0.0287	0.059047	0.097854	0.162756
	80.6	0.014544	0.028888	0.058949	0.098767	0.162676
	80.8	0.014657	0.029249	0.058452	0.099009	0.162558
	81	0.014287	0.029755	0.058603	0.099008	0.163056
	81.2	0.014276	0.029754	0.05873	0.099576	0.163716
	81.4	0.013922	0.030078	0.059104	0.100094	0.164059
	81.6	0.014596	0.03028	0.059181	0.100644	0.164846
	81.8	0.014663	0.030483	0.059634	0.101107	0.165666
	82	0.014823	0.031103	0.059679	0.101311	0.166842
	82.2	0.014947	0.031713	0.059241	0.101701	0.167774
	82.4	0.01479	0.031777	0.059194	0.102169	0.168266
	82.6	0.013818	0.03202	0.058929	0.102604	0.168969
	82.8	0.013337	0.032011	0.059303	0.10277	0.169655
	83	0.01309	0.032174	0.059114	0.102997	0.169649
	83.2	0.013332	0.0325	0.059585	0.103703	0.169769
	83.4	0.013367	0.033018	0.059468	0.104196	0.170195
	83.6	0.01313	0.033025	0.059692	0.104514	0.170024
	83.8	0.01294	0.033042	0.060007	0.104754	0.170052
	84	0.013245	0.033202	0.060385	0.104917	0.170322
	84.2	0.013442	0.032851	0.060444	0.105417	0.170257
	84.4	0.01341	0.032273	0.060637	0.105744	0.169958
	84.6	0.01369	0.031411	0.060764	0.105594	0.169611
	84.8	0.013883	0.031291	0.060808	0.105224	0.169381
	85	0.014175	0.03116	0.061279	0.104905	0.169752
	85.2	0.014488	0.030932	0.061356	0.105145	0.1698
	85.4	0.014614	0.030747	0.061579	0.104589	0.170079
	85.6	0.014617	0.03076	0.061492	0.104305	0.170132
	85.8	0.014572	0.030739	0.061499	0.104335	0.170512
	86	0.014663	0.030916	0.061557	0.104215	0.170774
	86.2	0.015015	0.031086	0.06164	0.104335	0.170885
	86.4	0.015364	0.031258	0.061281	0.104354	0.170903
	86.6	0.015401	0.031307	0.061417	0.104908	0.171462
	86.8	0.015488	0.031647	0.061537	0.105621	0.171371
	87	0.015133	0.032266	0.061433	0.1054	0.171555
	87.2	0.015651	0.032284	0.061317	0.106481	0.171993
	87.4	0.016069	0.032271	0.06109	0.106885	0.172464
	87.6	0.015704	0.032706	0.061315	0.107352	0.17333
	87.8	0.015834	0.033241	0.060834	0.107541	0.173964
	88	0.016262	0.033144	0.060743	0.107799	0.174209
	88.2	0.016271	0.033178	0.060957	0.108123	0.174075
	88.4	0.016555	0.032753	0.061049	0.108069	0.174665
	88.6	0.016843	0.032655	0.061136	0.108186	0.175273
	88.8	0.016561	0.032951	0.0611	0.108371	0.175141
	89	0.016338	0.032872	0.061735	0.108058	0.175708
	89.2	0.016074	0.033026	0.061633	0.108024	0.176184
	89.4	0.015603	0.032372	0.061995	0.107688	0.17691
	89.6	0.015579	0.032438	0.062402	0.107753	0.177099
	89.8	0.015777	0.032542	0.063224	0.10775	0.177572
	90	0.015757	0.032531	0.063861	0.107755	0.177532
	90.2	0.015518	0.03255	0.064073	0.107444	0.178003
	90.4	0.015212	0.032417	0.063901	0.107273	0.178173
	90.6	0.014714	0.032051	0.064288	0.107706	0.17859
	90.8	0.013983	0.031568	0.064277	0.10787	0.178575
	91	0.013701	0.031456	0.064684	0.107561	0.179261
	91.2	0.013638	0.031725	0.064533	0.10888	0.179334
	91.4	0.013308	0.031991	0.064483	0.109518	0.180142
	91.6	0.012861	0.032593	0.064394	0.109993	0.181057
	91.8	0.013287	0.032728	0.064158	0.110138	0.181655
	92	0.013328	0.032441	0.064447	0.11034	0.181675
	92.2	0.013283	0.032615	0.064126	0.110591	0.181945
	92.4	0.013736	0.03253	0.06386	0.110738	0.182977
	92.6	0.014138	0.032679	0.064171	0.110902	0.182845
	92.8	0.014154	0.032827	0.064236	0.111197	0.18299
	93	0.015103	0.032929	0.064311	0.111513	0.183586
	93.2	0.015867	0.03311	0.064135	0.112494	0.184121
	93.4	0.016156	0.033007	0.064055	0.112902	0.184274
	93.6	0.016967	0.033541	0.063877	0.113353	0.184056
	93.8	0.017412	0.033783	0.064152	0.113463	0.184033
	94	0.017724	0.033821	0.06381	0.113721	0.184303
	94.2	0.017821	0.033918	0.063839	0.113415	0.184606
	94.4	0.017831	0.034028	0.06354	0.113181	0.184536
	94.6	0.017572	0.033256	0.064003	0.113314	0.184907
	94.8	0.017599	0.033211	0.064796	0.11363	0.18483
	95	0.017494	0.033475	0.064864	0.113943	0.184789
	95.2	0.01732	0.033336	0.064551	0.114615	0.185017
	95.4	0.016956	0.033374	0.064733	0.11526	0.185623
	95.6	0.016691	0.033331	0.064754	0.11543	0.186218
	95.8	0.016286	0.033394	0.064527	0.115539	0.187105
	96	0.015991	0.03305	0.064871	0.115192	0.18749
	96.2	0.016046	0.032728	0.064424	0.115253	0.187851
	96.4	0.016325	0.032764	0.064603	0.115017	0.188132
	96.6	0.016582	0.032825	0.064667	0.115326	0.18828
	96.8	0.016402	0.033015	0.064697	0.116005	0.188683
	97	0.016624	0.033183	0.064815	0.115909	0.189024
	97.2	0.016864	0.033302	0.064978	0.115888	0.188747
	97.4	0.016831	0.033369	0.065019	0.115346	0.188629
	97.6	0.017254	0.033319	0.065183	0.114978	0.18915
	97.8	0.017234	0.033501	0.065882	0.114978	0.189748
	98	0.017091	0.033785	0.066018	0.11442	0.189623
	98.2	0.016692	0.033518	0.065958	0.113917	0.188871
	98.4	0.016358	0.033531	0.066037	0.113468	0.188583
	98.6	0.016071	0.033302	0.066469	0.113572	0.188574
	98.8	0.016113	0.033789	0.066402	0.113558	0.188561
	99	0.015681	0.034066	0.066347	0.113585	0.188794
	99.2	0.015448	0.034423	0.066684	0.113567	0.18939
	99.4	0.014861	0.034759	0.066868	0.114045	0.189566
	99.6	0.014709	0.03487	0.067142	0.11417	0.190139
	99.8	0.014246	0.034964	0.06718	0.113944	0.190832
	100	0.014252	0.034984	0.067545	0.113855	0.190792
	100.2	0.014189	0.035115	0.067745	0.114185	0.190943
	100.4	0.014089	0.035207	0.068466	0.114182	0.191451
	100.6	0.014245	0.035308	0.068735	0.114508	0.192085
	100.8	0.014388	0.035303	0.069	0.114841	0.191937
	101	0.014443	0.035091	0.069473	0.11494	0.192177
	101.2	0.014635	0.035096	0.069379	0.11523	0.192102
	101.4	0.014701	0.034847	0.069417	0.115819	0.192725
	101.6	0.014898	0.034811	0.069385	0.116527	0.193045
	101.8	0.014845	0.034673	0.06959	0.117785	0.193276
	102	0.014783	0.034685	0.068934	0.118047	0.193266
	102.2	0.015062	0.034936	0.068318	0.11901	0.19352
	102.4	0.015719	0.035111	0.067851	0.119386	0.193839
	102.6	0.015957	0.035229	0.067403	0.119682	0.194176
	102.8	0.016171	0.035353	0.067097	0.119836	0.194458
	103	0.016267	0.035553	0.066954	0.119938	0.195339
	103.2	0.016584	0.035795	0.066762	0.120534	0.195486
	103.4	0.016563	0.035821	0.066874	0.120525	0.195615
	103.6	0.016877	0.03623	0.067037	0.12026	0.196403
	103.8	0.016453	0.035917	0.067185	0.119383	0.196886
	104	0.016324	0.035877	0.06735	0.11899	0.197212
	104.2	0.016743	0.035137	0.068335	0.118279	0.197846
	104.4	0.016983	0.035124	0.068918	0.117777	0.198539
	104.6	0.017098	0.035198	0.069351	0.117848	0.198718
	104.8	0.017156	0.034933	0.069557	0.118166	0.19871
	105	0.016745	0.034606	0.070663	0.118436	0.199475
	105.2	0.016933	0.034903	0.071446	0.118815	0.199709
	105.4	0.017044	0.034749	0.07196	0.119446	0.199898
	105.6	0.017029	0.034926	0.072659	0.120024	0.200429
	105.8	0.017087	0.034862	0.072973	0.120705	0.201109
	106	0.0173	0.035309	0.073176	0.120988	0.201317
	106.2	0.017946	0.035722	0.072921	0.121529	0.201043
	106.4	0.017968	0.035552	0.072183	0.121764	0.201181
	106.6	0.017014	0.035466	0.071919	0.121808	0.201498
	106.8	0.01695	0.035549	0.071435	0.122104	0.201812
	107	0.017383	0.03581	0.071135	0.122191	0.202128
	107.2	0.017458	0.036737	0.07114	0.122459	0.201604
	107.4	0.017184	0.036931	0.070765	0.122274	0.201595
	107.6	0.016886	0.037101	0.070104	0.122486	0.201962
	107.8	0.016572	0.037284	0.06992	0.122557	0.201841
	108	0.016742	0.036956	0.06963	0.122474	0.202135
	108.2	0.017355	0.036515	0.069548	0.122515	0.202209
	108.4	0.01778	0.037062	0.069516	0.122884	0.202385
	108.6	0.017973	0.037238	0.069754	0.123769	0.202584
	108.8	0.018394	0.03763	0.069924	0.12428	0.2031
	109	0.018229	0.038076	0.07042	0.124788	0.204128
	109.2	0.018642	0.03824	0.070201	0.12549	0.204752
	109.4	0.018654	0.038272	0.070175	0.125821	0.205542
	109.6	0.018745	0.038758	0.07056	0.125808	0.205795
	109.8	0.018681	0.038454	0.070616	0.125924	0.20634
	110	0.018697	0.038621	0.070821	0.126028	0.206806
	110.2	0.019092	0.039	0.070594	0.126046	0.207338
	110.4	0.018543	0.039156	0.070628	0.125907	0.208299
	110.6	0.018302	0.039416	0.070673	0.12581	0.20848
	110.8	0.018924	0.03949	0.070768	0.125802	0.208077
	111	0.018628	0.039489	0.071122	0.125884	0.208078
	111.2	0.018634	0.039621	0.071594	0.126162	0.20827
	111.4	0.018587	0.039008	0.07173	0.126928	0.20852
	111.6	0.018382	0.038472	0.07208	0.127353	0.208744
	111.8	0.018562	0.03841	0.071848	0.127671	0.208863
	112	0.018899	0.037397	0.071886	0.127956	0.20923
	112.2	0.019116	0.037474	0.071976	0.128326	0.209221
	112.4	0.019234	0.03813	0.072605	0.128363	0.209454
	112.6	0.018891	0.038812	0.07255	0.128969	0.209632
	112.8	0.018728	0.039478	0.072153	0.128877	0.210132
	113	0.018373	0.039305	0.072256	0.128939	0.210532
	113.2	0.018272	0.039294	0.07197	0.129045	0.210751
	113.4	0.018224	0.03961	0.071912	0.128757	0.210917
	113.6	0.018165	0.039568	0.071934	0.127957	0.21108
	113.8	0.01782	0.039383	0.072061	0.128171	0.211705
	114	0.01861	0.039806	0.072205	0.127998	0.211595
	114.2	0.018835	0.039723	0.072351	0.12822	0.211853
	114.4	0.018921	0.039555	0.07231	0.128362	0.211787
	114.6	0.019199	0.039311	0.072334	0.128871	0.211675
	114.8	0.019514	0.038443	0.072673	0.128538	0.211786
	115	0.018813	0.037659	0.072893	0.129051	0.212328
	115.2	0.019742	0.03689	0.073298	0.129609	0.212693
	115.4	0.019852	0.036428	0.073317	0.13019	0.213171
	115.6	0.020057	0.035736	0.073581	0.130347	0.213718
	115.8	0.020053	0.035772	0.073589	0.130806	0.214011
	116	0.019905	0.035082	0.074111	0.131163	0.214129
	116.2	0.019868	0.035538	0.074316	0.131127	0.214358
	116.4	0.020036	0.035983	0.074662	0.131375	0.214753
	116.6	0.019568	0.036009	0.074119	0.132041	0.214631
	116.8	0.0196	0.036102	0.073966	0.131837	0.214979
	117	0.019766	0.036104	0.07413	0.131759	0.215229
	117.2	0.019631	0.036487	0.073736	0.132191	0.215508
	117.4	0.019541	0.036632	0.073715	0.131683	0.215797
	117.6	0.019003	0.037131	0.074128	0.131242	0.216417
	117.8	0.018547	0.037934	0.074469	0.131299	0.216544
	118	0.018588	0.038529	0.074606	0.130988	0.216624
	118.2	0.018079	0.038925	0.074771	0.131113	0.217057
	118.4	0.018175	0.039779	0.074788	0.130977	0.217213
	118.6	0.018172	0.040441	0.07493	0.131032	0.21782
	118.8	0.018261	0.041073	0.074849	0.130677	0.21816
	119	0.018202	0.041544	0.074752	0.131072	0.218403
	119.2	0.019038	0.041994	0.074799	0.131379	0.218818
	119.4	0.019306	0.042522	0.074805	0.131595	0.219314
	119.6	0.01981	0.042675	0.075058	0.131841	0.219585
	119.8	0.020056	0.043023	0.075023	0.132286	0.219538
	120	0.020056	0.043023	0.075023	0.132286	0.219538
	120.2	0.019851	0.041796	0.074027	0.131257	0.218772
	120.4	0.019621	0.040841	0.073019	0.130171	0.218091
	120.6	0.019056	0.039686	0.07211	0.129055	0.217278
	120.8	0.018519	0.038827	0.071025	0.128173	0.216761
	121	0.018294	0.038138	0.069728	0.126897	0.215841
	121.2	0.017859	0.036759	0.068521	0.126369	0.215261
	121.4	0.017913	0.035908	0.067491	0.125504	0.214481
	121.6	0.017685	0.035093	0.066525	0.124821	0.213588
	121.8	0.017468	0.034772	0.065577	0.124257	0.212882
	122	0.017248	0.034654	0.064801	0.123746	0.212182
	122.2	0.01691	0.034719	0.064158	0.123246	0.211794
	122.4	0.016482	0.034688	0.063523	0.122565	0.211756
	122.6	0.016402	0.034933	0.062938	0.122258	0.211351
	122.8	0.016702	0.034698	0.062341	0.12185	0.21131
	123	0.016141	0.034423	0.061917	0.121297	0.210486
	123.2	0.015864	0.034612	0.061664	0.121068	0.209715
	123.4	0.01548	0.03481	0.061633	0.121046	0.209491
	123.6	0.015703	0.034844	0.061393	0.120516	0.208575
	123.8	0.01549	0.034683	0.061678	0.120236	0.208147
	124	0.015394	0.034842	0.062152	0.120173	0.207829
	124.2	0.015996	0.035103	0.06246	0.120491	0.207335
	124.4	0.016084	0.035551	0.063073	0.120537	0.207198
	124.6	0.01624	0.035832	0.063676	0.120597	0.206942
	124.8	0.01628	0.036354	0.063773	0.120933	0.206871
	125	0.016706	0.036522	0.063481	0.120599	0.20684
	125.2	0.016722	0.035851	0.063607	0.120971	0.206767
	125.4	0.016648	0.036393	0.064015	0.12091	0.206698
	125.6	0.016375	0.036406	0.06379	0.121154	0.206503
	125.8	0.016167	0.036412	0.064063	0.120712	0.206042
	126	0.016077	0.035802	0.063933	0.120122	0.205411
	126.2	0.015869	0.035358	0.063448	0.120024	0.2052
	126.4	0.016184	0.035034	0.063473	0.120118	0.204914
	126.6	0.016721	0.035087	0.063119	0.119793	0.20475
	126.8	0.016725	0.034908	0.063158	0.11936	0.204376
	127	0.016456	0.034707	0.06265	0.119025	0.203668
	127.2	0.016482	0.035097	0.062423	0.119207	0.203494
	127.4	0.016675	0.034766	0.062504	0.119191	0.203672
	127.6	0.016619	0.034148	0.062372	0.118112	0.203292
	127.8	0.016623	0.033842	0.062593	0.118125	0.203359
	128	0.016611	0.03382	0.062895	0.118305	0.203539
	128.2	0.016758	0.033796	0.062984	0.118235	0.203334
	128.4	0.016511	0.034364	0.06298	0.118353	0.203252
	128.6	0.016001	0.03435	0.062995	0.118503	0.203116
	128.8	0.015759	0.034501	0.062891	0.118255	0.203181
	129	0.016013	0.034918	0.062553	0.118051	0.20357
	129.2	0.015771	0.034994	0.062831	0.11814	0.203307
	129.4	0.015458	0.03527	0.062753	0.11832	0.203181
	129.6	0.015443	0.034463	0.062383	0.117805	0.202317
	129.8	0.015351	0.034095	0.062758	0.117501	0.201677
	130	0.015813	0.033536	0.061884	0.117465	0.201207
	130.2	0.015952	0.033673	0.061529	0.117492	0.20107
	130.4	0.01593	0.033691	0.061474	0.117158	0.200689
	130.6	0.015592	0.033912	0.061537	0.11687	0.199933
	130.8	0.015667	0.033996	0.061536	0.116697	0.199703
	131	0.015648	0.033413	0.061243	0.1169	0.199889
	131.2	0.015783	0.033628	0.061391	0.116734	0.200036
	131.4	0.015794	0.033072	0.061784	0.1164	0.200094
	131.6	0.015587	0.032728	0.062127	0.116573	0.199866
	131.8	0.015381	0.033137	0.062485	0.117232	0.200261
	132	0.015312	0.03304	0.062676	0.117515	0.200729
	132.2	0.015353	0.033414	0.062741	0.117633	0.200789
	132.4	0.014947	0.03339	0.062935	0.118158	0.200826
	132.6	0.015126	0.032863	0.063634	0.117816	0.200916
	132.8	0.015853	0.033569	0.06373	0.117724	0.201042
	133	0.016067	0.034207	0.063605	0.118031	0.20111
	133.2	0.016364	0.034233	0.063643	0.118033	0.201209
	133.4	0.016371	0.03391	0.063255	0.117771	0.200897
	133.6	0.016495	0.034175	0.063402	0.118003	0.200681
	133.8	0.016837	0.034449	0.063442	0.11828	0.200273
	134	0.017456	0.034704	0.063102	0.118351	0.199862
	134.2	0.017398	0.034992	0.06325	0.118277	0.199682
	134.4	0.016826	0.034799	0.062684	0.117596	0.199288
	134.6	0.016985	0.034884	0.062569	0.117558	0.198388
	134.8	0.017612	0.034538	0.062228	0.117047	0.198764
	135	0.017671	0.034318	0.061991	0.117077	0.19881
	135.2	0.01763	0.034434	0.061705	0.1172	0.198627
	135.4	0.016753	0.034618	0.061489	0.117092	0.198259
	135.6	0.016565	0.03444	0.061331	0.117177	0.197985
	135.8	0.016743	0.034214	0.061194	0.116796	0.197481
	136	0.016885	0.034015	0.060759	0.11637	0.197402
	136.2	0.017042	0.03414	0.06069	0.115962	0.196938
	136.4	0.0168	0.033851	0.060706	0.11571	0.196792
	136.6	0.016876	0.034074	0.06051	0.115564	0.196462
	136.8	0.016478	0.033923	0.059902	0.115684	0.196455
	137	0.016433	0.033956	0.060053	0.115442	0.19663
	137.2	0.016617	0.033724	0.060203	0.114818	0.196678
	137.4	0.016469	0.033679	0.060126	0.114827	0.196468
	137.6	0.016588	0.034538	0.060392	0.115157	0.196028
	137.8	0.016566	0.034511	0.060129	0.115265	0.195549
	138	0.016426	0.034517	0.060295	0.115395	0.195822
	138.2	0.016431	0.033924	0.060161	0.115071	0.195457
	138.4	0.0164	0.033405	0.060105	0.114747	0.195242
	138.6	0.016917	0.033397	0.060432	0.115094	0.195059
	138.8	0.017048	0.033083	0.060453	0.114644	0.195794
	139	0.016966	0.033264	0.060492	0.114881	0.19601
	139.2	0.016346	0.032962	0.060871	0.114905	0.195863
	139.4	0.015839	0.032946	0.061111	0.114342	0.19558
	139.6	0.016242	0.032821	0.061503	0.114351	0.195294
	139.8	0.016791	0.032916	0.061485	0.114288	0.194858
	140	0.016284	0.033422	0.061429	0.114152	0.195129
	140.2	0.016399	0.033614	0.061609	0.114358	0.195587
	140.4	0.015949	0.033839	0.061608	0.114605	0.196187
	140.6	0.015946	0.033955	0.061277	0.115214	0.195798
	140.8	0.015582	0.033653	0.061509	0.11507	0.196058
	141	0.015953	0.034473	0.062065	0.114866	0.196248
	141.2	0.015985	0.034694	0.061952	0.114794	0.196182
	141.4	0.016234	0.035208	0.061711	0.115334	0.195902
	141.6	0.015923	0.035855	0.061546	0.114975	0.195498
	141.8	0.016067	0.036004	0.061235	0.115309	0.195297
	142	0.01633	0.035283	0.061353	0.115039	0.194585
	142.2	0.016531	0.035096	0.061379	0.115055	0.193631
	142.4	0.0166	0.035175	0.061335	0.114956	0.194118
	142.6	0.01704	0.034818	0.061043	0.114769	0.194043
	142.8	0.017284	0.034409	0.060899	0.114595	0.194014
	143	0.017238	0.03421	0.060949	0.114719	0.193795
	143.2	0.016716	0.033654	0.061047	0.114634	0.193464
	143.4	0.016645	0.033217	0.060491	0.114517	0.193588
	143.6	0.016353	0.033195	0.060094	0.114516	0.193181
	143.8	0.016431	0.032832	0.059749	0.114062	0.192897
	144	0.016023	0.032736	0.060043	0.113838	0.192785
	144.2	0.016201	0.032847	0.060036	0.114068	0.193027
	144.4	0.016105	0.032896	0.060066	0.114315	0.192551
	144.6	0.016291	0.03271	0.06011	0.114014	0.192327
	144.8	0.016443	0.032553	0.060445	0.113409	0.192429
	145	0.016336	0.033028	0.060603	0.112778	0.192531
	145.2	0.016106	0.032933	0.060761	0.112338	0.192864
	145.4	0.016485	0.032917	0.060247	0.112337	0.192703
	145.6	0.016954	0.033003	0.059797	0.112222	0.192735
	145.8	0.017527	0.032631	0.059669	0.112378	0.192075
	146	0.017648	0.031768	0.060237	0.111928	0.191586
	146.2	0.017636	0.032007	0.06081	0.111777	0.191428
	146.4	0.017905	0.031986	0.060603	0.111619	0.191627
	146.6	0.018295	0.03144	0.060069	0.111938	0.191316
	146.8	0.018338	0.031761	0.060013	0.11184	0.19141
	147	0.017977	0.032078	0.059983	0.111841	0.191262
	147.2	0.017462	0.032204	0.06019	0.111989	0.191573
	147.4	0.01687	0.03216	0.059859	0.112212	0.191538
	147.6	0.016438	0.032367	0.059675	0.112345	0.191206
	147.8	0.016655	0.032478	0.059863	0.112128	0.191438
	148	0.01647	0.032392	0.060069	0.112312	0.191429
	148.2	0.016304	0.032178	0.059559	0.11245	0.191494
	148.4	0.016129	0.031982	0.059844	0.111928	0.191821
	148.6	0.01602	0.032344	0.060214	0.111415	0.192364
	148.8	0.015591	0.032484	0.060164	0.111328	0.19232
	149	0.014992	0.03268	0.060397	0.111611	0.19289
	149.2	0.015499	0.032618	0.060544	0.11205	0.193515
	149.4	0.016633	0.032466	0.059871	0.112671	0.193524
	149.6	0.017236	0.032295	0.060117	0.11244	0.193574
	149.8	0.017146	0.032135	0.060768	0.112047	0.193142
	150	0.017208	0.031976	0.061406	0.111923	0.193052
	150.2	0.017346	0.032251	0.06116	0.111978	0.19236
	150.4	0.017431	0.032432	0.060458	0.111981	0.19223
	150.6	0.01785	0.032301	0.060056	0.112377	0.192006
	150.8	0.017774	0.032761	0.060389	0.112222	0.191564
	151	0.017059	0.033088	0.060585	0.112161	0.190971
	151.2	0.016717	0.033345	0.060493	0.112038	0.191182
	151.4	0.016472	0.033227	0.059996	0.111827	0.190862
	151.6	0.016753	0.033573	0.05981	0.111495	0.190623
	151.8	0.0164	0.03359	0.059762	0.111322	0.190606
	152	0.01619	0.033421	0.059793	0.110984	0.19027
	152.2	0.015898	0.033503	0.059656	0.110573	0.190406
	152.4	0.015526	0.034049	0.059756	0.110162	0.18999
	152.6	0.01527	0.034267	0.059569	0.11041	0.189915
	152.8	0.015202	0.034133	0.059422	0.11061	0.189916
	153	0.015869	0.034412	0.059802	0.11069	0.190129
	153.2	0.016265	0.034254	0.059545	0.11077	0.190615
	153.4	0.016525	0.033773	0.059286	0.110945	0.190599
	153.6	0.016478	0.03358	0.059491	0.111165	0.190441
	153.8	0.016442	0.03297	0.059631	0.111525	0.190258
	154	0.016168	0.03225	0.05961	0.11209	0.190363
	154.2	0.016272	0.032153	0.059421	0.112363	0.19012
	154.4	0.016688	0.032002	0.05951	0.112429	0.190128
	154.6	0.016532	0.03139	0.059376	0.112797	0.190276
	154.8	0.016323	0.031216	0.059612	0.112453	0.190463
	155	0.016152	0.031053	0.059714	0.112332	0.190865
	155.2	0.01653	0.031067	0.059109	0.112289	0.191352
	155.4	0.016853	0.031321	0.059017	0.112069	0.191268
	155.6	0.016897	0.032266	0.059251	0.111982	0.191186
	155.8	0.016791	0.03274	0.058647	0.11191	0.191085
	156	0.0172	0.03285	0.058426	0.111811	0.191089
	156.2	0.017138	0.03274	0.057714	0.111822	0.190967
	156.4	0.016933	0.03316	0.056978	0.112	0.190188
	156.6	0.016783	0.033452	0.056649	0.111909	0.190659
	156.8	0.016956	0.033631	0.056482	0.112161	0.190773
	157	0.017045	0.033625	0.056251	0.112124	0.1901
	157.2	0.016366	0.033083	0.055729	0.112292	0.190165
	157.4	0.016338	0.032826	0.055911	0.112082	0.189644
	157.6	0.01647	0.032727	0.056152	0.112268	0.18954
	157.8	0.016321	0.031738	0.056015	0.111611	0.189504
	158	0.016449	0.031807	0.056446	0.111426	0.18924
	158.2	0.016705	0.03156	0.056579	0.110905	0.188909
	158.4	0.01687	0.03111	0.056888	0.110664	0.18902
	158.6	0.016214	0.031091	0.057011	0.110381	0.189518
	158.8	0.016323	0.030757	0.057678	0.10997	0.189785
	159	0.016403	0.031038	0.057822	0.109709	0.189674
	159.2	0.016994	0.031471	0.05728	0.109571	0.189576
	159.4	0.017105	0.031352	0.057697	0.10938	0.189528
	159.6	0.016931	0.031651	0.057752	0.109117	0.18977
	159.8	0.01698	0.031401	0.057557	0.109124	0.189872
	160	0.016608	0.031139	0.057544	0.108866	0.189941
	160.2	0.016006	0.031075	0.057322	0.108735	0.190079
	160.4	0.015462	0.031487	0.056886	0.108744	0.190114
	160.6	0.015121	0.031504	0.056904	0.108794	0.190041
	160.8	0.014913	0.031342	0.057025	0.109415	0.189729
	161	0.014219	0.030993	0.056904	0.109249	0.189336
	161.2	0.014086	0.03113	0.056795	0.109065	0.189781
	161.4	0.014498	0.031092	0.056754	0.108947	0.189643
	161.6	0.014698	0.030911	0.056371	0.108911	0.189639
	161.8	0.01503	0.030681	0.056247	0.108683	0.189137
	162	0.015307	0.03081	0.056657	0.108816	0.188703
	162.2	0.015385	0.030399	0.057256	0.108964	0.188675
	162.4	0.015157	0.030684	0.057756	0.109075	0.188896
	162.6	0.015052	0.030866	0.057938	0.109242	0.188719
	162.8	0.0154	0.030566	0.058166	0.109244	0.188584
	163	0.015595	0.030761	0.058434	0.10927	0.188387
	163.2	0.015726	0.030386	0.058423	0.109736	0.188496
	163.4	0.015652	0.030014	0.058836	0.109682	0.188843
	163.6	0.016074	0.030436	0.059025	0.109554	0.188613
	163.8	0.016054	0.030425	0.059082	0.109339	0.188956
	164	0.015763	0.030766	0.059077	0.109325	0.188962
	164.2	0.015807	0.030965	0.059094	0.109753	0.189123
	164.4	0.015822	0.031306	0.059218	0.109821	0.188786
	164.6	0.015638	0.031248	0.059409	0.110119	0.188834
	164.8	0.01533	0.031391	0.058561	0.110672	0.188999
	165	0.015166	0.03142	0.057887	0.110468	0.189174
	165.2	0.015781	0.031283	0.057395	0.110561	0.189167
	165.4	0.01602	0.031052	0.056636	0.110392	0.188728
	165.6	0.016302	0.030599	0.056458	0.110362	0.188712
	165.8	0.016647	0.030345	0.056261	0.11033	0.188293
	166	0.016473	0.030227	0.056173	0.110337	0.188283
	166.2	0.01635	0.030382	0.05641	0.110646	0.188197
	166.4	0.015511	0.030591	0.05594	0.110326	0.187563
	166.6	0.015314	0.031013	0.055968	0.110328	0.187264
	166.8	0.015177	0.031133	0.056256	0.110162	0.186713
	167	0.015307	0.031467	0.056546	0.109962	0.186233
	167.2	0.015086	0.031803	0.056088	0.110025	0.186183
	167.4	0.015315	0.032506	0.056386	0.109819	0.185902
	167.6	0.015632	0.032545	0.056995	0.10989	0.185289
	167.8	0.015169	0.032526	0.057934	0.109552	0.186303
	168	0.014803	0.033141	0.058745	0.10958	0.186429
	168.2	0.014999	0.033197	0.059057	0.109693	0.186311
	168.4	0.014681	0.03362	0.059498	0.10948	0.186419
	168.6	0.01438	0.033011	0.058991	0.109242	0.187219
	168.8	0.014695	0.033056	0.058629	0.109402	0.187445
	169	0.014959	0.032523	0.059034	0.108798	0.187654
	169.2	0.015102	0.031545	0.059066	0.108994	0.187898
	169.4	0.015198	0.031264	0.058958	0.108543	0.187988
	169.6	0.015215	0.030544	0.058848	0.108532	0.187746
	169.8	0.015113	0.030865	0.058509	0.10865	0.187056
	170	0.014945	0.031311	0.057977	0.108923	0.186754
	170.2	0.014939	0.031673	0.057309	0.108653	0.186699
	170.4	0.01481	0.03178	0.057327	0.108665	0.186217
	170.6	0.015145	0.032506	0.05736	0.10869	0.186234
	170.8	0.015897	0.032106	0.057147	0.108991	0.18577
	171	0.016482	0.032045	0.057017	0.108688	0.185883
	171.2	0.016285	0.032045	0.056596	0.108667	0.186268
	171.4	0.016714	0.032205	0.056818	0.108365	0.186179
	171.6	0.016631	0.031753	0.057053	0.108851	0.186253
	171.8	0.015728	0.031766	0.057133	0.108547	0.18707
	172	0.015698	0.031844	0.05719	0.1087	0.186557
	172.2	0.015678	0.031574	0.057171	0.108753	0.186365
	172.4	0.015212	0.031653	0.057492	0.108281	0.187024
	172.6	0.015294	0.030711	0.057743	0.107943	0.187269
	172.8	0.015619	0.030548	0.057905	0.107993	0.187412
	173	0.015584	0.029903	0.057864	0.108211	0.18711
	173.2	0.015818	0.029883	0.05783	0.108427	0.187182
	173.4	0.015744	0.029899	0.057799	0.108182	0.186553
	173.6	0.01573	0.030182	0.057818	0.108198	0.185943
	173.8	0.016154	0.030613	0.057508	0.108067	0.186067
	174	0.016483	0.030422	0.05719	0.10811	0.18606
	174.2	0.016904	0.030635	0.057468	0.108336	0.185759
	174.4	0.01705	0.030649	0.058064	0.108707	0.185212
	174.6	0.016957	0.030875	0.058243	0.108448	0.185062
	174.8	0.017335	0.030745	0.058712	0.108244	0.185488
	175	0.016985	0.031412	0.058618	0.107498	0.18548
	175.2	0.016229	0.03164	0.058375	0.106985	0.185395
	175.4	0.015727	0.031076	0.058297	0.107397	0.185403
	175.6	0.015069	0.031329	0.057964	0.107776	0.185325
	175.8	0.01454	0.031306	0.057677	0.107106	0.18531
	176	0.01455	0.031198	0.057746	0.107592	0.18466
	176.2	0.013748	0.031397	0.057385	0.107516	0.184956
	176.4	0.013708	0.031025	0.057149	0.107363	0.185362
	176.6	0.013616	0.030536	0.057216	0.107221	0.184997
	176.8	0.013679	0.030558	0.056578	0.10727	0.184925
	177	0.014236	0.030768	0.056048	0.107371	0.184603
	177.2	0.014706	0.031366	0.05594	0.107065	0.18491
	177.4	0.014717	0.031212	0.055554	0.107139	0.184909
	177.6	0.015438	0.031528	0.055453	0.106281	0.184685
	177.8	0.015919	0.031935	0.055329	0.106808	0.184884
	178	0.016308	0.03207	0.055876	0.108159	0.18438
	178.2	0.016386	0.032328	0.055976	0.108759	0.184083
	178.4	0.015966	0.032406	0.056481	0.108955	0.184321
	178.6	0.015001	0.032661	0.057182	0.109249	0.184363
	178.8	0.015408	0.032801	0.057877	0.109019	0.184689
	179	0.015277	0.032605	0.057554	0.108836	0.184844
	179.2	0.01509	0.031662	0.057497	0.108826	0.18537
	179.4	0.015055	0.031288	0.05742	0.109397	0.185741
	179.6	0.015043	0.031769	0.057303	0.109362	0.186298
	179.8	0.014986	0.031495	0.057476	0.109133	0.186431
	180	0.014948	0.031207	0.057414	0.109218	0.186645
	180.2	0.014751	0.030918	0.057441	0.109019	0.186818
	180.4	0.014955	0.030851	0.057316	0.108337	0.186877
	180.6	0.015101	0.031339	0.056979	0.107107	0.186528
	180.8	0.015504	0.03103	0.056398	0.106833	0.186396
	181	0.016061	0.030984	0.056155	0.106526	0.186263
	181.2	0.016314	0.030937	0.055954	0.106897	0.185847
	181.4	0.016668	0.030738	0.055426	0.106002	0.18569
	181.6	0.016754	0.031033	0.055167	0.105666	0.185123
	181.8	0.016462	0.031649	0.055138	0.107355	0.184615
	182	0.016697	0.031468	0.054878	0.108022	0.184048
	182.2	0.016209	0.03166	0.054641	0.107778	0.183289
	182.4	0.015842	0.031829	0.054826	0.108064	0.18275
	182.6	0.015745	0.03214	0.054819	0.108594	0.182356
	182.8	0.016414	0.031936	0.054844	0.108106	0.182268
	183	0.016337	0.03189	0.054756	0.108377	0.182392
	183.2	0.016548	0.032221	0.054892	0.108537	0.182528
	183.4	0.016688	0.032516	0.055011	0.109098	0.182581
	183.6	0.016981	0.032489	0.055148	0.109299	0.183287
	183.8	0.017239	0.032675	0.055392	0.108863	0.183915
	184	0.017297	0.032579	0.055838	0.108751	0.184052
	184.2	0.016946	0.032807	0.056013	0.108543	0.183711
	184.4	0.016625	0.03263	0.056175	0.108117	0.184048
	184.6	0.016553	0.03216	0.056129	0.10741	0.184023
	184.8	0.01627	0.031179	0.056671	0.107958	0.184038
	185	0.015794	0.030585	0.056923	0.107897	0.184103
	185.2	0.0155	0.029907	0.056473	0.107844	0.18461
	185.4	0.014855	0.029702	0.055964	0.107349	0.18524
	185.6	0.014221	0.029263	0.05582	0.107678	0.185
	185.8	0.01388	0.029332	0.055656	0.107803	0.184518
	186	0.013859	0.029193	0.055238	0.106924	0.184464
	186.2	0.013535	0.029365	0.05523	0.106092	0.183852
	186.4	0.013078	0.029219	0.055325	0.106047	0.183691
	186.6	0.013363	0.029757	0.055584	0.105957	0.183545
	186.8	0.013571	0.030029	0.055424	0.105366	0.182832
	187	0.013543	0.030662	0.055499	0.105804	0.182882
	187.2	0.01412	0.031023	0.055028	0.106041	0.183159
	187.4	0.014775	0.031081	0.054913	0.106432	0.183099
	187.6	0.015155	0.031067	0.055527	0.106416	0.183147
	187.8	0.015194	0.031385	0.056081	0.106343	0.183025
	188	0.015065	0.03217	0.056634	0.10663	0.182411
	188.2	0.015092	0.032351	0.056674	0.106864	0.182
	188.4	0.015101	0.032435	0.056707	0.107356	0.182021
	188.6	0.015122	0.032664	0.056817	0.107162	0.181624
	188.8	0.014923	0.032565	0.057101	0.107605	0.182046
	189	0.014794	0.032336	0.05673	0.107632	0.1827
	189.2	0.014856	0.031892	0.056179	0.108084	0.183572
	189.4	0.014642	0.031863	0.055625	0.10843	0.18333
	189.6	0.014799	0.031693	0.05598	0.10837	0.183347
	189.8	0.014614	0.03184	0.055584	0.108298	0.183397
	190	0.014861	0.031877	0.055477	0.107983	0.183459
	190.2	0.014371	0.032144	0.055573	0.107445	0.183356
	190.4	0.013806	0.032383	0.055679	0.107133	0.183709
	190.6	0.014125	0.032587	0.05517	0.106711	0.183488
	190.8	0.013971	0.032477	0.054526	0.106196	0.183196
	191	0.013868	0.032705	0.054339	0.105882	0.183784
	191.2	0.014322	0.032245	0.05404	0.105835	0.183838
	191.4	0.01452	0.031869	0.054531	0.105628	0.183586
	191.6	0.013773	0.031181	0.055042	0.105395	0.183631
	191.8	0.013781	0.031002	0.054987	0.105341	0.183555
	192	0.013717	0.030842	0.055185	0.105445	0.183341
	192.2	0.014144	0.029909	0.055007	0.105259	0.183017
	192.4	0.014451	0.02977	0.055268	0.104652	0.182449
	192.6	0.014592	0.029361	0.055928	0.104186	0.182687
	192.8	0.014695	0.028962	0.056359	0.104736	0.183187
	193	0.015131	0.028437	0.056456	0.104901	0.182871
	193.2	0.0152	0.02841	0.056503	0.10507	0.1829
	193.4	0.015286	0.02845	0.056655	0.10502	0.182393
	193.6	0.015202	0.028587	0.057127	0.105351	0.182601
	193.8	0.015184	0.028477	0.056936	0.105323	0.182518
	194	0.015	0.028465	0.05693	0.105342	0.182392
	194.2	0.014624	0.028775	0.056925	0.105142	0.182158
	194.4	0.014944	0.029152	0.056981	0.105113	0.182018
	194.6	0.0146	0.029	0.056831	0.10458	0.181673
	194.8	0.014455	0.029142	0.056181	0.10474	0.182028
	195	0.014825	0.029801	0.055732	0.105027	0.181958
	195.2	0.014467	0.029217	0.055592	0.105681	0.18178
	195.4	0.013957	0.029319	0.055909	0.105985	0.181995
	195.6	0.013793	0.029363	0.055754	0.106681	0.182385
	195.8	0.014189	0.029314	0.055507	0.106831	0.182145
	196	0.014044	0.029438	0.055896	0.106886	0.18203
	196.2	0.014543	0.029509	0.056262	0.106817	0.182374
	196.4	0.014793	0.0298	0.056682	0.10689	0.182468
	196.6	0.014995	0.029653	0.056786	0.107064	0.182909
	196.8	0.014972	0.029337	0.056718	0.107274	0.182706
	197	0.015412	0.029366	0.056303	0.107182	0.182228
	197.2	0.015301	0.029819	0.056141	0.107086	0.182134
	197.4	0.015063	0.029501	0.056198	0.106934	0.181847
	197.6	0.014632	0.029544	0.056057	0.106729	0.181945
	197.8	0.014842	0.02925	0.056254	0.106684	0.181546
	198	0.014953	0.029048	0.056249	0.10702	0.181208
	198.2	0.015345	0.028997	0.056401	0.106671	0.181061
	198.4	0.015215	0.029116	0.056243	0.106128	0.180671
	198.6	0.014806	0.029255	0.055724	0.105423	0.180839
	198.8	0.014885	0.029539	0.054535	0.106223	0.18035
	199	0.015114	0.029826	0.053932	0.106547	0.179845
	199.2	0.014985	0.029316	0.053605	0.106483	0.179916
	199.4	0.014926	0.029913	0.053285	0.106347	0.180281
	199.6	0.015079	0.029872	0.052796	0.106241	0.180705
	199.8	0.015112	0.029881	0.05288	0.105745	0.180448
	200	0.014937	0.030373	0.052993	0.105753	0.180953
	200.2	0.015543	0.030566	0.0527	0.105765	0.181283
	200.4	0.015811	0.030382	0.052314	0.105509	0.181631
	200.6	0.015735	0.029926	0.052392	0.105194	0.181692
	200.8	0.015524	0.030084	0.052308	0.105397	0.181864
	201	0.015796	0.030453	0.052419	0.105615	0.181886
	201.2	0.015553	0.030517	0.052955	0.105456	0.182072
	201.4	0.015206	0.030303	0.053246	0.105439	0.182431
	201.6	0.015427	0.0305	0.053775	0.105248	0.182665
	201.8	0.015548	0.030682	0.054598	0.105547	0.182627
	202	0.015632	0.030582	0.054849	0.105981	0.182776
	202.2	0.015718	0.030814	0.055106	0.105585	0.182828
	202.4	0.015665	0.031899	0.055285	0.105532	0.182024
	202.6	0.015436	0.032335	0.055619	0.105821	0.181557
	202.8	0.015458	0.032006	0.055338	0.106197	0.180678
	203	0.01565	0.031809	0.055256	0.106251	0.180873
	203.2	0.015979	0.031703	0.055204	0.10607	0.180652
	203.4	0.015766	0.031639	0.0552	0.106103	0.180857
	203.6	0.016013	0.031778	0.055031	0.10559	0.1811
	203.8	0.015929	0.031446	0.055023	0.105214	0.180864
	204	0.016275	0.031362	0.055036	0.10533	0.180984
	204.2	0.016817	0.030644	0.055085	0.105273	0.181105
	204.4	0.016726	0.03015	0.055087	0.104896	0.181698
	204.6	0.016574	0.029726	0.055461	0.105122	0.181536
	204.8	0.01734	0.029216	0.054921	0.105057	0.181946
	205	0.017626	0.029055	0.055507	0.104402	0.18173
	205.2	0.017807	0.028752	0.055369	0.104238	0.181987
	205.4	0.017832	0.028853	0.05532	0.103989	0.182297
	205.6	0.018068	0.029086	0.055656	0.103282	0.182168
	205.8	0.017703	0.02936	0.055658	0.103199	0.182159
	206	0.018183	0.028772	0.055556	0.103749	0.182332
	206.2	0.018147	0.029036	0.055745	0.1032	0.182181
	206.4	0.01827	0.029481	0.055705	0.103377	0.181745
	206.6	0.017739	0.029205	0.056011	0.103964	0.181784
	206.8	0.017519	0.029467	0.055587	0.104277	0.181747
	207	0.017018	0.029394	0.055435	0.10515	0.182101
	207.2	0.016612	0.029048	0.055336	0.10557	0.181554
	207.4	0.016368	0.02933	0.055317	0.105593	0.181776
	207.6	0.016341	0.029451	0.055475	0.105462	0.181727
	207.8	0.015724	0.029258	0.055664	0.10553	0.181684
	208	0.015856	0.029435	0.055654	0.106339	0.181836
	208.2	0.015219	0.028953	0.055801	0.106547	0.181708
	208.4	0.014998	0.029057	0.055822	0.106105	0.181474
	208.6	0.015215	0.028781	0.055684	0.106049	0.180983
	208.8	0.015531	0.028647	0.055575	0.105661	0.180668
	209	0.01547	0.029	0.056402	0.105053	0.180016
	209.2	0.015308	0.02949	0.055722	0.104883	0.18011
	209.4	0.015359	0.029589	0.055786	0.104049	0.179783
	209.6	0.015427	0.029249	0.055579	0.103604	0.179534
	209.8	0.015952	0.029298	0.055069	0.103666	0.17964
	210	0.016151	0.029132	0.054626	0.103935	0.179814
	210.2	0.016197	0.029743	0.054146	0.103395	0.180147
	210.4	0.016285	0.030108	0.054093	0.103699	0.180532
	210.6	0.016156	0.0303	0.054129	0.103977	0.180763
	210.8	0.01594	0.030574	0.054077	0.104183	0.180786
	211	0.016245	0.029948	0.054489	0.104486	0.180555
	211.2	0.016226	0.029991	0.05471	0.104245	0.180693
	211.4	0.016318	0.030359	0.054968	0.104593	0.181467
	211.6	0.01605	0.029839	0.054758	0.104969	0.181631
	211.8	0.015823	0.029932	0.054651	0.105496	0.181565
	212	0.015682	0.029605	0.054729	0.106023	0.181145
	212.2	0.015274	0.029154	0.055217	0.105935	0.180768
	212.4	0.015284	0.029117	0.055265	0.105698	0.180282
	212.6	0.015419	0.02912	0.055001	0.105592	0.179964
	212.8	0.0148	0.028872	0.055445	0.105935	0.179707
	213	0.014786	0.029088	0.055468	0.105741	0.179538
	213.2	0.014707	0.029521	0.055033	0.105351	0.179192
	213.4	0.014759	0.029125	0.054818	0.105637	0.179093
	213.6	0.015218	0.029387	0.054479	0.105754	0.17888
	213.8	0.015438	0.030059	0.053914	0.10589	0.178644
	214	0.015329	0.030453	0.05385	0.105793	0.178732
	214.2	0.015543	0.030994	0.054085	0.10587	0.179349
	214.4	0.015382	0.031389	0.054613	0.105906	0.179522
	214.6	0.015819	0.031408	0.054763	0.105704	0.179431
	214.8	0.015731	0.031519	0.055245	0.105978	0.17933
	215	0.015891	0.0315	0.05549	0.105925	0.179434
	215.2	0.015799	0.031621	0.055752	0.105635	0.180124
	215.4	0.015912	0.031254	0.055771	0.105351	0.179934
	215.6	0.0155	0.031389	0.055131	0.106003	0.180033
	215.8	0.015661	0.031383	0.055219	0.106241	0.179906
	216	0.015536	0.030739	0.054767	0.106321	0.180463
	216.2	0.015378	0.030491	0.054591	0.106068	0.181089
	216.4	0.01548	0.030753	0.054237	0.105889	0.180831
	216.6	0.015687	0.030746	0.054069	0.105758	0.181181
	216.8	0.015463	0.030238	0.054125	0.105842	0.181907
	217	0.015789	0.030131	0.053714	0.105471	0.182164
	217.2	0.01622	0.029997	0.053481	0.105372	0.181678
	217.4	0.01629	0.029612	0.053562	0.105976	0.182147
	217.6	0.017112	0.029682	0.053687	0.105401	0.181873
	217.8	0.016776	0.02959	0.053747	0.1053	0.181679
	218	0.016982	0.029538	0.053702	0.10505	0.181787
	218.2	0.016585	0.029782	0.053913	0.104807	0.182026
	218.4	0.016395	0.029768	0.053918	0.103984	0.181521
	218.6	0.016817	0.029265	0.054277	0.103679	0.180973
	218.8	0.01717	0.029239	0.05428	0.103799	0.180651
	219	0.017259	0.029429	0.054378	0.103201	0.180482
	219.2	0.017467	0.028884	0.054876	0.103028	0.18032
	219.4	0.017088	0.028928	0.054731	0.102819	0.180309
	219.6	0.016719	0.029342	0.055184	0.103635	0.180041
	219.8	0.017009	0.028684	0.05512	0.103362	0.179659
	220	0.016924	0.028171	0.055222	0.10357	0.180058
	220.2	0.016566	0.028375	0.055755	0.103341	0.179846
	220.4	0.016762	0.028599	0.055834	0.10344	0.179338
	220.6	0.016702	0.028768	0.055856	0.103426	0.179227
	220.8	0.016443	0.028489	0.055787	0.103378	0.179409
	221	0.016556	0.029025	0.056207	0.103442	0.178511
	221.2	0.016592	0.029523	0.056266	0.103442	0.177884
	221.4	0.016778	0.029969	0.0561	0.103649	0.178282
	221.6	0.016635	0.030551	0.055932	0.103397	0.17816
	221.8	0.016167	0.030628	0.05549	0.103396	0.177694
	222	0.016011	0.030734	0.05507	0.103318	0.177869
	222.2	0.015257	0.03104	0.055075	0.103608	0.178231
	222.4	0.015684	0.031113	0.054622	0.103733	0.178206
	222.6	0.015862	0.030565	0.054269	0.103889	0.177981
	222.8	0.016226	0.030649	0.054064	0.10433	0.178149
	223	0.016239	0.030413	0.053857	0.104067	0.178213
	223.2	0.016341	0.029879	0.053979	0.104265	0.178469
	223.4	0.015869	0.029819	0.053766	0.104113	0.178437
	223.6	0.015695	0.029501	0.054085	0.103535	0.177651
	223.8	0.015849	0.028822	0.053496	0.103669	0.178464
	224	0.015322	0.028494	0.053456	0.103553	0.179119
	224.2	0.015423	0.028087	0.053795	0.103121	0.179277
	224.4	0.015987	0.028202	0.053785	0.103254	0.179231
	224.6	0.016038	0.028553	0.053651	0.103152	0.179134
	224.8	0.016415	0.028288	0.05371	0.10296	0.179113
	225	0.016934	0.028301	0.053936	0.10307	0.178996
	225.2	0.016846	0.028766	0.053675	0.102759	0.179271
	225.4	0.016898	0.028853	0.053272	0.102799	0.17934
	225.6	0.01679	0.028284	0.053842	0.102641	0.179166
	225.8	0.017107	0.028044	0.053594	0.102561	0.178858
	226	0.016603	0.028328	0.053794	0.103044	0.17914
	226.2	0.015907	0.029074	0.053455	0.103609	0.179314
	226.4	0.016117	0.02924	0.053357	0.103283	0.179224
	226.6	0.015781	0.02926	0.053067	0.103158	0.178581
	226.8	0.016347	0.029424	0.053523	0.103631	0.178591
	227	0.016351	0.029492	0.053521	0.103055	0.178303
	227.2	0.01638	0.029539	0.053708	0.102895	0.178205
	227.4	0.016286	0.029673	0.053758	0.102991	0.178137
	227.6	0.016036	0.029762	0.053703	0.102504	0.178456
	227.8	0.016254	0.029727	0.05399	0.10278	0.1793
	228	0.015661	0.029789	0.054024	0.102105	0.179149
	228.2	0.016528	0.029656	0.054454	0.10236	0.179438
	228.4	0.016818	0.029844	0.053938	0.102809	0.179313
	228.6	0.016774	0.030224	0.053266	0.102709	0.17942
	228.8	0.017008	0.030258	0.05297	0.102822	0.179716
	229	0.017085	0.029796	0.053258	0.103123	0.179689
	229.2	0.017057	0.029564	0.053423	0.102846	0.179648
	229.4	0.016962	0.028624	0.052638	0.10291	0.179593
	229.6	0.017187	0.027987	0.052773	0.10291	0.179477
	229.8	0.016979	0.028425	0.052658	0.103011	0.179909
	230	0.01631	0.028289	0.0532	0.103309	0.179715
	230.2	0.016067	0.028271	0.05316	0.103318	0.179801
	230.4	0.015694	0.028014	0.053633	0.102936	0.179525
	230.6	0.015704	0.027916	0.053711	0.102467	0.178966
	230.8	0.015843	0.027536	0.054269	0.102523	0.178969
	231	0.015797	0.027486	0.05481	0.101833	0.178753
	231.2	0.016004	0.027222	0.054916	0.101926	0.178594
	231.4	0.015846	0.027206	0.054616	0.101875	0.178714
	231.6	0.015794	0.027423	0.054387	0.101193	0.178891
	231.8	0.015757	0.027914	0.054997	0.101089	0.179088
	232	0.01568	0.028766	0.054286	0.100838	0.17902
	232.2	0.016005	0.028893	0.054115	0.10104	0.179602
	232.4	0.015804	0.029314	0.053717	0.101106	0.179561
	232.6	0.015759	0.029592	0.05347	0.101203	0.179773
	232.8	0.015643	0.029323	0.053586	0.101267	0.17972
	233	0.016063	0.029121	0.053848	0.101316	0.179463
	233.2	0.016348	0.029148	0.053663	0.101498	0.179581
	233.4	0.016055	0.029095	0.053426	0.101932	0.179517
	233.6	0.016395	0.029141	0.053856	0.102121	0.17896
	233.8	0.016447	0.029429	0.054074	0.102432	0.178697
	234	0.016653	0.029547	0.053707	0.10228	0.177865
	234.2	0.016802	0.029445	0.053453	0.102199	0.177802
	234.4	0.015777	0.029163	0.05365	0.102054	0.176822
	234.6	0.015726	0.029215	0.053508	0.101462	0.176086
	234.8	0.015687	0.029158	0.053608	0.101957	0.175639
	235	0.01556	0.02915	0.053832	0.102082	0.175216
	235.2	0.015755	0.02902	0.053822	0.10206	0.174865
	235.4	0.015346	0.029217	0.053776	0.101592	0.174943
	235.6	0.015325	0.030033	0.053675	0.101723	0.175512
	235.8	0.014969	0.030087	0.053465	0.101732	0.176132
	236	0.014755	0.029768	0.052715	0.101311	0.176508
	236.2	0.014581	0.029372	0.052943	0.101073	0.176929
	236.4	0.014831	0.029238	0.052801	0.101322	0.177431
	236.6	0.014442	0.029051	0.052982	0.101416	0.177982
	236.8	0.01468	0.028686	0.05309	0.101833	0.178463
	237	0.015333	0.028685	0.053577	0.102126	0.178902
	237.2	0.015161	0.028595	0.053874	0.102492	0.179008
	237.4	0.01507	0.028263	0.05408	0.103213	0.178771
	237.6	0.015502	0.028455	0.054186	0.103545	0.178688
	237.8	0.015437	0.028865	0.054229	0.103524	0.178593
	238	0.01538	0.028962	0.054471	0.103399	0.178437
	238.2	0.015235	0.028366	0.054812	0.103699	0.177988
	238.4	0.014574	0.028077	0.055642	0.103769	0.177238
	238.6	0.014698	0.028525	0.055774	0.103542	0.17682
	238.8	0.01472	0.028662	0.056291	0.104237	0.176592
	239	0.014662	0.028798	0.056387	0.104136	0.176251
	239.2	0.015022	0.028877	0.056146	0.103821	0.17604
	239.4	0.014951	0.029068	0.05589	0.103545	0.175886
	239.6	0.014582	0.029234	0.054625	0.103444	0.176012
	239.8	0.014598	0.028886	0.054049	0.102599	0.175848
	240	0.014698	0.028977	0.053319	0.101768	0.175664
	240.2	0.014653	0.029246	0.05253	0.101801	0.175641
	240.4	0.014736	0.028899	0.05225	0.102108	0.17593
	240.6	0.014601	0.029119	0.052221	0.102361	0.176038
	240.8	0.014816	0.028866	0.051719	0.102281	0.175851
	241	0.01439	0.029037	0.052276	0.101531	0.175834
	241.2	0.014422	0.029407	0.05284	0.101718	0.176209
	241.4	0.014465	0.029002	0.052886	0.102089	0.176742
	241.6	0.014142	0.029016	0.053012	0.101602	0.177066
	241.8	0.013873	0.02899	0.053608	0.10137	0.17669
	242	0.013976	0.028848	0.05407	0.101318	0.176517
	242.2	0.014496	0.028577	0.054227	0.100923	0.176741
	242.4	0.0149	0.028576	0.054819	0.101019	0.177081
	242.6	0.015143	0.028526	0.054611	0.101429	0.177202
	242.8	0.015503	0.028862	0.055062	0.101372	0.176965
	243	0.015793	0.02848	0.055177	0.101127	0.17684
	243.2	0.016049	0.02835	0.055164	0.101103	0.177106
	243.4	0.016278	0.028279	0.05534	0.100833	0.17692
	243.6	0.015766	0.028409	0.054705	0.100745	0.176648
	243.8	0.016147	0.02825	0.054503	0.100109	0.176571
	244	0.016278	0.028129	0.053814	0.10004	0.176911
	244.2	0.015762	0.027978	0.053592	0.099968	0.176776
	244.4	0.015595	0.027654	0.054005	0.100301	0.176299
	244.6	0.015441	0.02794	0.053845	0.10025	0.176417
	244.8	0.015135	0.027825	0.053543	0.100113	0.176288
	245	0.01503	0.02774	0.053955	0.100271	0.176538
	245.2	0.01519	0.02794	0.05361	0.100885	0.177087
	245.4	0.014519	0.028198	0.053148	0.100364	0.177377
	245.6	0.014225	0.028686	0.053223	0.100169	0.177067
	245.8	0.014549	0.02893	0.053562	0.10095	0.17696
	246	0.014887	0.029198	0.053179	0.100821	0.177342
	246.2	0.015059	0.029118	0.05305	0.101141	0.177807
	246.4	0.015396	0.02916	0.052806	0.102207	0.17778
	246.6	0.015847	0.028882	0.052655	0.10243	0.177763
	246.8	0.01603	0.029354	0.052846	0.102478	0.177417
	247	0.015712	0.028634	0.053037	0.102775	0.177621
	247.2	0.016119	0.028753	0.052901	0.10316	0.177578
	247.4	0.016149	0.028526	0.053108	0.103058	0.177298
	247.6	0.015611	0.028465	0.052862	0.102475	0.177289
	247.8	0.015687	0.028234	0.052939	0.101793	0.17732
	248	0.015587	0.028206	0.052917	0.101803	0.177176
	248.2	0.015301	0.027913	0.052993	0.101499	0.176533
	248.4	0.015311	0.027638	0.05285	0.101899	0.176314
	248.6	0.015613	0.027675	0.052503	0.101598	0.176736
	248.8	0.015652	0.027646	0.052133	0.101485	0.176617
	249	0.01534	0.027488	0.051872	0.101314	0.176457
	249.2	0.015648	0.028071	0.051686	0.101212	0.176141
	249.4	0.015481	0.028592	0.051857	0.100695	0.17584
	249.6	0.015671	0.028292	0.052038	0.10063	0.175453
	249.8	0.015661	0.028229	0.052067	0.100648	0.174895
	250	0.015468	0.028012	0.051916	0.100509	0.17498
	250.2	0.015587	0.027694	0.052139	0.100877	0.174519
	250.4	0.015677	0.027448	0.051799	0.101078	0.174268
	250.6	0.015907	0.027383	0.051507	0.101023	0.174276
	250.8	0.015727	0.027693	0.051488	0.101158	0.174333
	251	0.015287	0.027335	0.051511	0.101037	0.174104
	251.2	0.015306	0.027401	0.051712	0.101223	0.173948
	251.4	0.014569	0.027739	0.052576	0.10101	0.174047
	251.6	0.014087	0.02799	0.052882	0.100888	0.174109
	251.8	0.013947	0.027944	0.053183	0.100829	0.174191
	252	0.013903	0.027868	0.053141	0.100642	0.174541
	252.2	0.013829	0.027684	0.053237	0.100868	0.174813
	252.4	0.01419	0.027939	0.053333	0.10098	0.175207
	252.6	0.014158	0.027687	0.053595	0.101121	0.175855
	252.8	0.014099	0.027639	0.053679	0.1013	0.175854
	253	0.014556	0.027593	0.053551	0.101415	0.175668
	253.2	0.014992	0.02766	0.053761	0.101977	0.175569
	253.4	0.014865	0.027989	0.053819	0.101704	0.175533
	253.6	0.015318	0.027924	0.053971	0.101376	0.175729
	253.8	0.015521	0.028226	0.054025	0.101726	0.175051
	254	0.015897	0.028017	0.053637	0.101838	0.175477
	254.2	0.016269	0.028002	0.053507	0.1019	0.175109
	254.4	0.016245	0.028291	0.053204	0.102156	0.175755
	254.6	0.01671	0.02891	0.052837	0.102281	0.175832
	254.8	0.016703	0.028892	0.052601	0.102116	0.175965
	255	0.017143	0.02905	0.052363	0.102149	0.175528
	255.2	0.017254	0.028704	0.052315	0.102379	0.175406
	255.4	0.016732	0.028946	0.052252	0.102215	0.175522
	255.6	0.016494	0.028629	0.051486	0.101975	0.175574
	255.8	0.015923	0.02843	0.051266	0.101773	0.175163
	256	0.015881	0.028821	0.050971	0.102218	0.17498
	256.2	0.015631	0.028519	0.050917	0.102852	0.17487
	256.4	0.015293	0.028888	0.050847	0.102727	0.174886
	256.6	0.014662	0.028823	0.050621	0.102495	0.175199
	256.8	0.014482	0.029206	0.050352	0.102715	0.175163
	257	0.014365	0.028973	0.050225	0.102759	0.175357
	257.2	0.013902	0.028822	0.050156	0.103106	0.1755
	257.4	0.013554	0.028889	0.05044	0.10262	0.175517
	257.6	0.014032	0.02831	0.051072	0.102589	0.175506
	257.8	0.0139	0.027976	0.0512	0.102411	0.17528
	258	0.014005	0.027879	0.051429	0.10173	0.175877
	258.2	0.014037	0.027457	0.052174	0.101868	0.176206
	258.4	0.013991	0.027519	0.052822	0.101531	0.176752
	258.6	0.014458	0.027721	0.053148	0.10115	0.176633
	258.8	0.014808	0.027066	0.053699	0.100539	0.176858
	259	0.015674	0.027101	0.053546	0.100348	0.176468
	259.2	0.015601	0.027077	0.053819	0.100137	0.175976
	259.4	0.015475	0.02749	0.05384	0.099883	0.176057
	259.6	0.015755	0.027661	0.054104	0.099943	0.175875
	259.8	0.015687	0.027908	0.054155	0.09988	0.175408
	260	0.016167	0.0286	0.054529	0.100392	0.175254
	260.2	0.016528	0.028836	0.05442	0.100175	0.175488
	260.4	0.016474	0.029433	0.054247	0.100256	0.175458
	260.6	0.016416	0.029397	0.054019	0.100491	0.175635
	260.8	0.016083	0.029878	0.054144	0.100864	0.175741
	261	0.016264	0.029653	0.053879	0.100838	0.175424
	261.2	0.016205	0.029326	0.053784	0.101145	0.175193
	261.4	0.016487	0.02931	0.053986	0.101169	0.175354
	261.6	0.016538	0.029497	0.053857	0.101447	0.175461
	261.8	0.015826	0.028754	0.053402	0.100928	0.175301
	262	0.015912	0.0287	0.053199	0.100767	0.175309
	262.2	0.015879	0.02808	0.053122	0.101192	0.175637
	262.4	0.015683	0.028187	0.052911	0.100674	0.175671
	262.6	0.015539	0.028051	0.052969	0.100979	0.175767
	262.8	0.015209	0.027761	0.052805	0.100777	0.175692
	263	0.015098	0.028199	0.052189	0.100544	0.175359
	263.2	0.014973	0.028398	0.052236	0.100497	0.175474
	263.4	0.014752	0.028404	0.052153	0.100386	0.175674
	263.6	0.014989	0.028195	0.052112	0.100535	0.175907
	263.8	0.014961	0.028246	0.05195	0.100704	0.176046
	264	0.015171	0.028402	0.052597	0.101542	0.176007
	264.2	0.015012	0.028121	0.052146	0.101354	0.17619
	264.4	0.014837	0.02781	0.052338	0.101393	0.175746
	264.6	0.014267	0.027754	0.052715	0.101393	0.175795
	264.8	0.014072	0.02825	0.052972	0.101059	0.17565
	265	0.01447	0.02809	0.053228	0.101163	0.175382
	265.2	0.014258	0.028244	0.053825	0.100906	0.17514
	265.4	0.014416	0.028244	0.053579	0.100666	0.175316
	265.6	0.013784	0.027641	0.053717	0.100577	0.174827
	265.8	0.013735	0.026729	0.053698	0.100312	0.17423
	266	0.014126	0.027173	0.053265	0.100349	0.174408
	266.2	0.013868	0.027026	0.053258	0.100492	0.174297
	266.4	0.013699	0.027298	0.053281	0.09989	0.174612
	266.6	0.013995	0.027539	0.053079	0.100619	0.174707
	266.8	0.014272	0.028014	0.052928	0.100071	0.175432
	267	0.01431	0.027839	0.052882	0.100009	0.17533
	267.2	0.014324	0.027208	0.052743	0.099847	0.175502
	267.4	0.014273	0.02716	0.052545	0.099297	0.175227
	267.6	0.013991	0.026778	0.052724	0.099533	0.175796
	267.8	0.013646	0.026603	0.052799	0.099862	0.175436
	268	0.013839	0.025947	0.052307	0.099909	0.175207
	268.2	0.013765	0.025851	0.051787	0.099324	0.174895
	268.4	0.013735	0.02579	0.051876	0.099457	0.174668
	268.6	0.013276	0.025759	0.052141	0.099458	0.174501
	268.8	0.013108	0.02624	0.052416	0.099164	0.174016
	269	0.013287	0.026233	0.052183	0.098975	0.173573
	269.2	0.013487	0.026057	0.051932	0.098299	0.173188
	269.4	0.014024	0.025601	0.051569	0.098016	0.173294
	269.6	0.014144	0.02578	0.052201	0.098256	0.173315
	269.8	0.014491	0.026407	0.052089	0.098401	0.173515
	270	0.014556	0.027108	0.052111	0.098412	0.173746
	270.2	0.014549	0.0273	0.052462	0.098901	0.173836
	270.4	0.01464	0.028054	0.052616	0.09953	0.174587
	270.6	0.015369	0.028673	0.052752	0.100225	0.174865
	270.8	0.015841	0.029111	0.053598	0.099878	0.175615
	271	0.015685	0.028523	0.053374	0.100058	0.175624
	271.2	0.015748	0.028375	0.053257	0.099958	0.176093
	271.4	0.015291	0.028282	0.053288	0.100209	0.176277
	271.6	0.015448	0.028093	0.053815	0.100987	0.176281
	271.8	0.015851	0.027867	0.053602	0.1012	0.176107
	272	0.015748	0.027788	0.05317	0.10081	0.176257
	272.2	0.015416	0.027888	0.053412	0.100632	0.175878
	272.4	0.01526	0.02744	0.05374	0.099919	0.175176
	272.6	0.015395	0.027641	0.05399	0.099711	0.174373
	272.8	0.015389	0.028005	0.053146	0.099546	0.174047
	273	0.016146	0.027493	0.052295	0.099466	0.173757
	273.2	0.016559	0.027493	0.052233	0.098902	0.17389
	273.4	0.016067	0.027913	0.052423	0.098937	0.173949
	273.6	0.015915	0.028441	0.052465	0.098964	0.173852
	273.8	0.015628	0.028736	0.052116	0.098834	0.173738
	274	0.015361	0.029079	0.052113	0.09903	0.173421
	274.2	0.015211	0.02921	0.05193	0.099394	0.173407
	274.4	0.015019	0.029946	0.052039	0.099793	0.173782
	274.6	0.015495	0.030017	0.052147	0.099266	0.174139
	274.8	0.0154	0.02986	0.051494	0.099388	0.174503
	275	0.01481	0.029668	0.050616	0.099506	0.175095
	275.2	0.014992	0.029257	0.050914	0.099983	0.174705
	275.4	0.014436	0.029377	0.051029	0.100341	0.17439
	275.6	0.014862	0.02967	0.051572	0.100643	0.174204
	275.8	0.014789	0.029555	0.052013	0.100156	0.174596
	276	0.01483	0.029371	0.05225	0.099593	0.174272
	276.2	0.015256	0.029201	0.052778	0.099376	0.174093
	276.4	0.015586	0.028614	0.053038	0.099294	0.173825
	276.6	0.015893	0.02858	0.053053	0.100049	0.173688
	276.8	0.016012	0.028102	0.052643	0.1006	0.173758
	277	0.015747	0.027269	0.052992	0.100879	0.173637
	277.2	0.015449	0.026961	0.052871	0.100846	0.173474
	277.4	0.015148	0.026827	0.052738	0.100697	0.173702
	277.6	0.015385	0.026263	0.052351	0.100233	0.173633
	277.8	0.015346	0.026073	0.052166	0.100279	0.173999
	278	0.015711	0.026154	0.052123	0.100245	0.174137
	278.2	0.015272	0.02596	0.051924	0.100392	0.174263
	278.4	0.015165	0.025981	0.052085	0.100138	0.174779
	278.6	0.014912	0.026057	0.051658	0.099617	0.17487
	278.8	0.014555	0.026241	0.05153	0.099852	0.175056
	279	0.014206	0.026725	0.05193	0.099841	0.175178
	279.2	0.014057	0.026901	0.052213	0.100262	0.17496
	279.4	0.013864	0.027748	0.052014	0.100419	0.175547
	279.6	0.014287	0.027884	0.052544	0.099749	0.17609
	279.8	0.015067	0.028082	0.052735	0.09918	0.17634
	280	0.015447	0.028078	0.052899	0.09899	0.176339
	280.2	0.015712	0.02842	0.052765	0.098791	0.176136
	280.4	0.015161	0.02778	0.052398	0.099144	0.175754
	280.6	0.015339	0.027635	0.052542	0.09923	0.175839
	280.8	0.015594	0.027849	0.052102	0.099339	0.175672
	281	0.015323	0.027434	0.051947	0.099521	0.175298
	281.2	0.015905	0.027274	0.051497	0.099893	0.175189
	281.4	0.016321	0.02788	0.050999	0.099668	0.175051
	281.6	0.016469	0.027826	0.050782	0.099261	0.17467
	281.8	0.016572	0.02791	0.050766	0.09968	0.174962
	282	0.016446	0.028004	0.050825	0.099898	0.17483
	282.2	0.015817	0.027957	0.051073	0.099971	0.174532
	282.4	0.015956	0.028067	0.0512	0.099862	0.174752
	282.6	0.01578	0.02803	0.051615	0.100094	0.174571
	282.8	0.01547	0.02754	0.052198	0.100567	0.174628
	283	0.015522	0.027383	0.052112	0.100769	0.175093
	283.2	0.014976	0.027287	0.051835	0.100806	0.174658
	283.4	0.015296	0.026901	0.051744	0.100604	0.17485
	283.6	0.015014	0.026704	0.051954	0.099824	0.174589
	283.8	0.0154	0.026552	0.051851	0.099983	0.173858
	284	0.015127	0.026337	0.051867	0.100099	0.173348
	284.2	0.01501	0.026758	0.051601	0.099366	0.173191
	284.4	0.014695	0.026649	0.051712	0.099699	0.173023
	284.6	0.014994	0.026781	0.052027	0.099555	0.173196
	284.8	0.015005	0.027511	0.051832	0.099284	0.17289
	285	0.015011	0.027395	0.052339	0.099374	0.172572
	285.2	0.015129	0.027916	0.051837	0.09901	0.17287
	285.4	0.015139	0.028328	0.0517	0.098611	0.173099
	285.6	0.015361	0.028227	0.052247	0.098476	0.173841
	285.8	0.015576	0.02804	0.052437	0.099107	0.17457
	286	0.015956	0.028224	0.052237	0.099469	0.174723
	286.2	0.016199	0.02779	0.052404	0.099384	0.175285
	286.4	0.016457	0.027364	0.052188	0.09976	0.175668
	286.6	0.016518	0.02681	0.052563	0.099524	0.176089
	286.8	0.01646	0.026873	0.05252	0.099835	0.176602
	287	0.016616	0.027194	0.052426	0.099561	0.1769
	287.2	0.015631	0.026716	0.052159	0.099251	0.176188
	287.4	0.015567	0.026358	0.05187	0.099156	0.176616
	287.6	0.014906	0.026641	0.051338	0.098848	0.176162
	287.8	0.014734	0.026776	0.051068	0.098957	0.175735
	288	0.014518	0.027085	0.051106	0.098868	0.175783
	288.2	0.014614	0.027035	0.050933	0.098268	0.175496
	288.4	0.014625	0.02709	0.050667	0.098601	0.175089
	288.6	0.014184	0.02707	0.050541	0.098391	0.174816
	288.8	0.014171	0.027595	0.050174	0.098186	0.174256
	289	0.014617	0.027648	0.050351	0.09767	0.173561
	289.2	0.014595	0.027715	0.05017	0.097449	0.173605
	289.4	0.015439	0.028071	0.05054	0.09762	0.173554
	289.6	0.016244	0.028185	0.050742	0.097683	0.173189
	289.8	0.016579	0.028032	0.050544	0.097835	0.173007
	290	0.016312	0.027951	0.050751	0.097742	0.17332
	290.2	0.016405	0.027482	0.050667	0.097655	0.17371
	290.4	0.01614	0.027599	0.050952	0.098014	0.173791
	290.6	0.016345	0.02785	0.051463	0.098155	0.173998
	290.8	0.016307	0.028045	0.051456	0.098544	0.173992
	291	0.016185	0.028377	0.051392	0.098365	0.174156
	291.2	0.015824	0.027826	0.051455	0.098784	0.174089
	291.4	0.015712	0.0278	0.051295	0.099225	0.17396
	291.6	0.0154	0.027916	0.051079	0.099297	0.173884
	291.8	0.01554	0.02793	0.0511	0.099158	0.173767
	292	0.015625	0.027988	0.050791	0.099481	0.173964
	292.2	0.015693	0.027755	0.050654	0.099468	0.173944
	292.4	0.015925	0.028093	0.050566	0.099861	0.17437
	292.6	0.015745	0.028041	0.050476	0.099806	0.174178
	292.8	0.016098	0.027969	0.050213	0.099752	0.174506
	293	0.015943	0.027955	0.050419	0.09926	0.174507
	293.2	0.015747	0.02787	0.050649	0.099038	0.174771
	293.4	0.015825	0.028102	0.050804	0.098706	0.17445
	293.6	0.014985	0.027574	0.05079	0.098249	0.174233
	293.8	0.014593	0.027225	0.051102	0.097976	0.174512
	294	0.014075	0.02715	0.051326	0.097672	0.17463
	294.2	0.014092	0.027097	0.051368	0.097827	0.174474
	294.4	0.014294	0.027278	0.051789	0.097742	0.174257
	294.6	0.014465	0.027028	0.051421	0.097849	0.174474
	294.8	0.014222	0.026893	0.051175	0.097987	0.174528
	295	0.014392	0.026924	0.051622	0.098304	0.174246
	295.2	0.014218	0.02645	0.052463	0.098585	0.173587
	295.4	0.014258	0.026175	0.052414	0.098297	0.173207
	295.6	0.014304	0.026381	0.052681	0.098001	0.173485
	295.8	0.01439	0.026897	0.052877	0.098204	0.173422
	296	0.013996	0.027493	0.052889	0.098698	0.173541
	296.2	0.014218	0.027472	0.05342	0.099226	0.174089
	296.4	0.014522	0.027547	0.053476	0.099729	0.174229
	296.6	0.01397	0.02795	0.053359	0.099976	0.174292
	296.8	0.014332	0.028107	0.053434	0.100123	0.175009
	297	0.013926	0.028295	0.053493	0.099717	0.174675
	297.2	0.014098	0.028116	0.053607	0.099531	0.174659
	297.4	0.013876	0.028284	0.053416	0.09916	0.174593
	297.6	0.013749	0.028336	0.053286	0.09875	0.174593
	297.8	0.013793	0.02835	0.053608	0.098237	0.174568
	298	0.013925	0.028443	0.053262	0.098019	0.173982
	298.2	0.01419	0.028554	0.053117	0.097569	0.174319
	298.4	0.014785	0.028801	0.052898	0.097613	0.174362
	298.6	0.014763	0.02855	0.052625	0.097613	0.174263
	298.8	0.014697	0.028553	0.052937	0.097772	0.174203
	299	0.014795	0.028191	0.053838	0.098042	0.173521
	299.2	0.014654	0.028334	0.054145	0.097953	0.173216
	299.4	0.014804	0.028441	0.054106	0.097981	0.173289
	299.6	0.014858	0.028305	0.054255	0.098392	0.173755
	299.8	0.01464	0.028583	0.054438	0.099148	0.173608
	300	0.014517	0.028621	0.054122	0.099339	0.173077
	300.2	0.014757	0.028299	0.054094	0.099656	0.173539
	300.4	0.014758	0.028185	0.053892	0.099789	0.173373
	300.6	0.01453	0.028509	0.053459	0.09984	0.173435
	300.8	0.014857	0.028069	0.053445	0.099667	0.173658
	301	0.014697	0.02818	0.053195	0.099312	0.172974
	301.2	0.014878	0.028353	0.052961	0.098867	0.173154
	301.4	0.014945	0.028326	0.052706	0.098206	0.172799
	301.6	0.015042	0.028274	0.052617	0.097758	0.172287
	301.8	0.014965	0.028005	0.052343	0.097248	0.171966
	302	0.015297	0.028161	0.051954	0.097086	0.171928
	302.2	0.015244	0.028434	0.051767	0.096914	0.172397
	302.4	0.014953	0.028811	0.052253	0.096555	0.172287
	302.6	0.015356	0.028785	0.051923	0.096484	0.17207
	302.8	0.015275	0.029109	0.052232	0.096766	0.172545
	303	0.015357	0.029065	0.052749	0.097123	0.17233
	303.2	0.015433	0.029497	0.052368	0.097239	0.172627
	303.4	0.015928	0.029741	0.052302	0.097031	0.173447
	303.6	0.016129	0.02931	0.052197	0.0977	0.173861
	303.8	0.015871	0.029521	0.052204	0.098313	0.174056
	304	0.015666	0.029319	0.051724	0.098476	0.173658
	304.2	0.01568	0.029219	0.051225	0.098759	0.174193
	304.4	0.015206	0.029291	0.050883	0.099533	0.174171
	304.6	0.015219	0.029674	0.050683	0.099416	0.173669
	304.8	0.014624	0.029588	0.051139	0.099452	0.173554
	305	0.014481	0.029514	0.050988	0.099219	0.172884
	305.2	0.014239	0.029178	0.05063	0.099115	0.173115
	305.4	0.014174	0.028766	0.05082	0.099231	0.172927
	305.6	0.013865	0.028593	0.050889	0.099415	0.17282
	305.8	0.013722	0.027812	0.05099	0.099426	0.173037
	306	0.013405	0.02751	0.051464	0.099097	0.17296
	306.2	0.013381	0.026991	0.051788	0.098591	0.172283
	306.4	0.013372	0.026944	0.05274	0.097979	0.172227
	306.6	0.014153	0.026449	0.052553	0.098124	0.171918
	306.8	0.01444	0.026147	0.053199	0.09792	0.171696
	307	0.014678	0.025992	0.053433	0.097847	0.171762
	307.2	0.015212	0.026009	0.053548	0.097617	0.172369
	307.4	0.015436	0.025894	0.053462	0.097619	0.172467
	307.6	0.01511	0.025593	0.0534	0.098233	0.172147
	307.8	0.015143	0.026133	0.053128	0.098256	0.17252
	308	0.015012	0.026533	0.052661	0.098056	0.171946
	308.2	0.015132	0.026828	0.051598	0.097755	0.172485
	308.4	0.014976	0.027446	0.051219	0.097601	0.172659
	308.6	0.015082	0.02769	0.050957	0.097207	0.172772
	308.8	0.014262	0.027817	0.050649	0.097256	0.173296
	309	0.014261	0.027596	0.050233	0.096961	0.172916
	309.2	0.014283	0.028053	0.049548	0.097272	0.173479
	309.4	0.014172	0.028434	0.049622	0.097761	0.173915
	309.6	0.013991	0.028211	0.049803	0.09777	0.174076
	309.8	0.013429	0.027834	0.050272	0.097754	0.174128
	310	0.013123	0.027419	0.050569	0.097475	0.173765
	310.2	0.012989	0.027212	0.050883	0.097332	0.174051
	310.4	0.012911	0.027212	0.051011	0.09738	0.174374
	310.6	0.013102	0.026632	0.051008	0.097856	0.173988
	310.8	0.013236	0.026536	0.051652	0.097887	0.17388
	311	0.013384	0.026506	0.051856	0.098072	0.174647
	311.2	0.012954	0.026383	0.052172	0.098127	0.174949
	311.4	0.012743	0.026827	0.052357	0.09865	0.174543
	311.6	0.012686	0.026794	0.052548	0.098645	0.175139
	311.8	0.012651	0.026929	0.052577	0.098924	0.175272
	312	0.012817	0.026527	0.052498	0.098806	0.174868
	312.2	0.013119	0.026303	0.051927	0.098377	0.175587
	312.4	0.013672	0.026801	0.05218	0.098338	0.175286
	312.6	0.014328	0.026946	0.052047	0.098396	0.175086
	312.8	0.014728	0.026834	0.052074	0.098473	0.17456
	313	0.015514	0.02671	0.051667	0.098322	0.173807
	313.2	0.016232	0.027232	0.051111	0.098456	0.173887
	313.4	0.01561	0.027332	0.051123	0.0987	0.173441
	313.6	0.015603	0.027301	0.051397	0.098145	0.173297
	313.8	0.015369	0.02723	0.051167	0.097534	0.17284
	314	0.015604	0.027151	0.050751	0.097014	0.172476
	314.2	0.016096	0.027454	0.050976	0.096757	0.172856
	314.4	0.016116	0.027591	0.050557	0.096919	0.172296
	314.6	0.01599	0.027423	0.050556	0.097096	0.171839
	314.8	0.015946	0.027541	0.050419	0.096652	0.171714
	315	0.015541	0.027499	0.050382	0.096613	0.17148
	315.2	0.014787	0.02751	0.050595	0.096825	0.171382
	315.4	0.014645	0.027395	0.051193	0.097192	0.171176
	315.6	0.014032	0.026415	0.051278	0.097281	0.171311
	315.8	0.013751	0.026506	0.051168	0.097737	0.170937
	316	0.013646	0.026338	0.051418	0.097685	0.171062
	316.2	0.01364	0.026566	0.05139	0.097744	0.171641
	316.4	0.013997	0.026944	0.051405	0.098176	0.171099
	316.6	0.01375	0.027052	0.051139	0.098162	0.171249
	316.8	0.013786	0.026938	0.051541	0.098478	0.171033
	317	0.013716	0.027025	0.050827	0.098514	0.170859
	317.2	0.013612	0.027515	0.050733	0.098291	0.170332
	317.4	0.01288	0.027656	0.050371	0.098361	0.170172
	317.6	0.013288	0.027813	0.050126	0.097901	0.170716
	317.8	0.01353	0.028017	0.049653	0.097525	0.170843
	318	0.013659	0.028304	0.049383	0.097615	0.171241
	318.2	0.01378	0.028294	0.049324	0.097751	0.171907
	318.4	0.013201	0.028316	0.048859	0.09785	0.171774
	318.6	0.013043	0.028199	0.048808	0.097694	0.171864
	318.8	0.012919	0.028013	0.048997	0.09756	0.171937
	319	0.012453	0.027604	0.049456	0.097661	0.171989
	319.2	0.012109	0.027239	0.049937	0.097889	0.172496
	319.4	0.011671	0.026865	0.050507	0.097823	0.172471
	319.6	0.011285	0.026563	0.050606	0.097961	0.172717
	319.8	0.01101	0.026781	0.050802	0.098156	0.173007
Figure 4g
PK activity (mU/mL)
	Scr	93.5763	84.9203	89.2483	84.9203		p(Scr/sh1)=0.03		Vector	129.567	159.636	129.567	132.301		p(Vector/HULC)=0.016
	shHULC-1	100.866	120	103.599	130.023		p(Scr/sh2)=0.003		HULC	120	105.877	83.5535	75.8087
	shHULC-2	108.611	102.232	123.189	112.711
Figure 4h
Figure 4i
p-PKM2/PKM2(intensity)
	SCR	1	1	1			Vector	1	1	1
	shHULC-1	0.707131	0.738707	0.722919			HULC	1.76211	1.71586	1.57711
	shHULC-2	0.516758	0.508461	0.52095
		p(Scr/sh1)<0.001						p(Vector/HULC)=0.007
		p(Scr/sh2)<0.001

## Sheet: Figure 5
Figure 5a
enrichment of RNA			IgG group				anti-FGFR1 group
	p21	1	1	1		1.14076	2.51403	1.69349		p(p21)=0.121
	HULC	0.517632	1.93187	1		109.137	89.2636	94.1489		p(HULC)=0.004
Figure 5b
p-LDHA/LDHA(intensity)							p-LDHA/LDHA
	HULC	-	+	+	+		p(1/2)=0.02
	PD166866(μM)	0	0	1	2.5		p(2/3)=0.065
		1	1.43104	1.35888	0.938152		p(2/4)=0.002
		1	1.37843	1.01022	0.787443
		1	1.60405	0.947545	0.749274
p-PKM2/PKM2(intensity)							p-PKM2/PKM2
	HULC	-	+	+	+		p(1/2)=0.019
	PD166866(μM)	0	0	1	2.5		p(2/3)=0.008
		1	1.35052	0.911619	0.595197		p(2/4)=0.002
		1	1.23598	0.88283	0.551752
		1	1.58201	0.876035	0.682085
Figure 5c
Figure 5d
Figure 5e
LDHA mem/cyt(intensity)
	Vector	1	1	1
	HULC	1.63679	1.39792	1.41615
		p=0.024
PKM2 mem/cyt(intensity)
	Vector	1	1	1
	HULC	1.61858	1.4575	1.27625
		p=0.01

## Sheet: Figure S5
Figure S5a									Figure S5b						Figure S5c
									relative HULC levels						relative OD450 value
										Vector	1.03766	0.981686	0.981686		Vector	100	99.6729	96.0752	104.252
										HULC+Scr	9.50265	7.93557	7.66525		HULC+Scr	142.518	146.443	173.998	149.796
										HULC+shLDHA-1	10.5439	8.80504	10.7654		HULC+shLDHA-1	107.85	109.485	99.4276	107.195
										HULC+shLDHA-2	11.2615	11.5781	9.08401		HULC+shLDHA-2	91.4963	121.259	100.981	95.4211
										p(Vector/HULC+Scr)=0.006					p(Vector/HULC+Scr)<0.001
										p(Vector/HULC+shLDHA-1)=0.005					p(Vector/HULC+shLDHA-1)=0.076
										p(Vector/HULC+shLDHA-2)=0.007					p(Vector/HULC+shLDHA-2)=0.749
										p(HULC+Scr/HULC+shLDHA-1)=0.119					p(HULC+Scr/HULC+shLDHA-1)=0.001
										p(HULC+Scr/HULC+shLDHA-2)=0.079					p(HULC+Scr/HULC+shLDHA-2)=0.002
Figure S5d												Figure S5e						Figure S5f
												relative HULC levels						relative OD450 value
													Vector	1.02811	0.972655	0.986233		Vector	95.2184	91.2338	110.36	103.188
													HULC+Scr	7.97232	8.78474	8.36868		HULC+Scr	167.474	156.316	148.613	163.223
													HULC+shPKM2-1	8.22491	8.11168	7.83536		HULC+shPKM2-1	122.048	121.783	116.736	100.656
													HULC+shPKM2-2	9.35022	8.02777	8.19646		HULC+shPKM2-2	112.22	116.204	119.923	98.4061
													p(Vector/HULC+Scr)<0.001					p(Vector/HULC+Scr)<0.001
													p(Vector/HULC+shPKM2-1)<0.001					p(Vector/HULC+shPKM2-1)=0.059
													p(Vector/HULC+shPKM2-2)=0.003					p(Vector/HULC+shPKM2-2)=0.115
													p(HULC+Scr/HULC+shPKM2-1)=0.291					p(HULC+Scr/HULC+shPKM2-1)=0.001
													p(HULC+Scr/HULC+shPKM2-2)=0.770					p(HULC+Scr/HULC+shPKM2-2)<0.001
Figure S5g																Figure S5j
relative HULC levels			Vector				HULC							relative HULC levels			Vector				HULC
	Vector	1.02574	0.997692	0.97716		20.2054	20.7734	19.9272		p(Vector)<0.001					Vector	1.08799	0.865537	1.08048		24.7897	24.1118	24.1118		p(Vector)<0.001
	LDHA-WT	0.917004	1.03886	1.08298		29.0406	26.7228	31.779		p(LDHA-WT)<0.001					PKM2-WT	1.02337	1.05215	0.909618		24.7325	29.2088	29.2088		p(PKM2-WT)=0.003
	LDHA-Y10F	0.961483	1.02337	0.988514		29.2088	28.2139	28.2139		p(LDHA-Y10F)<0.001					PKM3-Y83F	1.02669	0.984866	0.984866		28.9001	26.5935	28.5022		p(PKM2-Y83F)=0.001
	LDHA-Y83F	1.19886	1.22405	1.05093		24.5332	26.2941	25.223		p(LDHA-Y83F)<0.001					PKM2-Y105F	1.03646	1.05093	0.934111		24.1118	24.2795	23.6156		p(PKM2-Y105F)<0.001
															PKM2-Y370F	1.02278	0.95429	0.994815		33.6492	33.1859	35.8152		p(PKM2-Y370F)=0.001
Figure S5h
												Figure S5k
Figure S5i
relative OD450 value			Vector					HULC					Figure S5l
	Vector	96.8386	95.5075	114.143	93.5108		115.474	117.804	92.1797	101.498			relative OD450 value
	LDHA-WT	91.8094	101.525	102.655	104.01		147.844	151.007	123.894	133.384						Vector					HULC
	LDHA-Y10F	93.5405	100.082	111.529	94.8487		115.781	116.435	102.698	105.642				Vector	99.4103	96.3774	95.0295	109.183		113.901	109.183	117.944	99.7473
	LDHA-Y83F	106.028	99.7523	99.0917	95.128		103.055	110.983	114.616	97.1098				PKM2-WT	95.2503	104.493	103.723	96.534		148.652	130.424	134.018	144.031
														PKM2-Y83F	101.134	106.471	88.0587	104.336		129.953	163.665	128.619	162.597
		p(Vector)=0.415												PKM2-Y105F	105.231	99.3846	100.615	94.7692		119.385	119.692	102.769	102.154
		p(LDHA-WT)=0.004												PKM2-Y370F	101.39	99.8931	101.177	97.5401		133.69	143.815	143.601	149.376
		p(LDHA-Y10F)=0.109
		p(LDHA-Y83F)=0.205														p(Vector)=0.090
																p(PKM2-WT)<0.001
																p(PKM2-Y83F)=0.012
																p(PKM2-Y105F)=0.109
																p(PKM2-Y370F)<0.001

## Sheet: Figure6
Figure 6a
relative glucose uptake
	Scr	96	108	96		p(Scr/sh1)=0.001		Vector	107	104	100		p(Vector/HULC)=0.022
	shHULC-1	64	63	68		p(Scr/sh2)=0.001		HULC	123.58	124.02	112
	shHULC-2	56.7	59.3	53.2
Figure 6b
Lactate(nmol)
	Scr	88.38	87	96.2		p(Scr/sh1)=0.006		Vector	117.6	117.6	121.5		p(Vector/HULC)<0.001
	shHULC-1	69.13	76	71.69		p(Scr/sh2)=0.003		HULC	137.9	143.6	141.6
	shHULC-2	69.33	63.44	69.72
Figure 6c
ECAR(mPH/min)
Time (minutes)		Scr				sh1				sh2
1.37774	8.0216	11.3777	6.52984		7.85495	6.51326	3.60647		5.17382	5.09554	3.71005
9.8782	8.45816	11.3299	6.41025		8.2202	5.71043	3.5949		6.72529	4.62552	3.07715
18.3849	7.61571	10.6474	6.3779		8.42793	5.96997	4.23913		6.39949	4.7539	3.59097
26.9904	35.9836	40.1252	33.7713		33.6902	30.0989	23.8153		22.4202	27.1264	22.5231
35.4989	45.6188	48.411	41.9762		38.7914	38.0823	29.2688		29.0844	34.6297	30.5593
44.0046	44.7742	47.0851	41.8481		37.9074	36.5967	28.7562		28.717	33.772	30.1224
52.6088	66.26	71.2274	61.7795		55.6385	51.4192	40.6306		42.3111	48.3559	44.2534
61.1175	63.8621	67.9731	59.6188		52.3243	50.6444	39.2226		40.315	47.4341	43.0756
69.6312	62.4254	66.7119	56.4346		50.4893	49.1499	35.5847		38.9333	46.0402	39.5127
78.2357	33.0677	37.4892	30.4468		26.985	26.4356	18.0743		19.4615	24.7341	20.6338
86.745	26.9087	28.1361	24.1701		20.7613	20.6401	16.0347		16.6559	20.1365	18.0181
95.2556	26.0302	26.8343	23.3241		20.1598	19.8354	16.3294		16.4166	19.45	17.7132
		Scr				shHULC-1				shHULC-2
Glycolysis	38.0031	37.7636	35.5983		30.3635	32.1123	25.0297		22.6849	29.8758	26.9683
Glycolytic Capacity	58.6443	60.58	55.4016		47.2105	45.4492	36.3914		35.9116	43.602	40.6624
Glycolytic Reserve	20.6412	22.8164	19.8033		16.847	13.3369	11.3617		13.2267	13.7262	13.6941
Glycolysis:	p(Scr/sh1)=0.025			Capacity:	p(Scr/sh1)=0.014			Reserve:	p(Scr/sh1)=0.017
	p(Scr/sh2)=0.009				p(Scr/sh2)=0.003				p(Scr/sh2)=0.001
Figure 6d
ECAR(mPH/min)
Time (minutes)		Vector				HULC				PD-166866				DASA-58				GSK2837808A
1.50025	9.2013	7.53613	9.7031		20.3711	16.086	18.3831		3.20199	8.3491	8.30301		7.47743	4.3149	4.07794		8.63875	6.81652	6.04691
9.95874	10.173	7.58178	8.64254		19.0119	15.9843	18.2765		4.66067	6.07516	7.18001		7.68263	3.23044	4.73436		6.97156	4.26305	5.25304
18.43	8.50485	6.94598	8.48212		18.5464	15.3505	15.9843		4.13456	5.50262	7.2157		7.53627	3.66198	3.77967		5.57766	3.11365	4.56725
26.9922	29.8101	20.3558	25.1446		40.0475	42.0909	32.5121		18.8662	27.4623	30.7926		26.8268	16.5907	17.7957		20.5545	16.4293	13.6711
35.4331	34.4862	24.2208	28.2821		43.8471	43.8471	40.2738		25.399	36.763	37.7534		33.7048	20.6664	21.3178		22.2636	17.4609	18.1569
43.9013	36.4899	25.3707	30.0699		45.6746	44.7907	44.227		26.1215	37.4761	38.5197		34.3366	21.0361	22.0574		21.9635	18.2269	18.5279
52.4509	66.4846	56.2334	64.3232		84.3851	87.7733	86.0792		36.7765	53.8008	58.9498		50.2105	30.2111	34.5882		21.976	21.1212	18.7033
60.9122	52.2157	42.7092	50.8947		76.8706	72.4178	82.046		35.7398	52.6857	56.0745		48.5778	26.6587	33.2028		19.7545	19.4071	17.0358
69.3712	51.586	43.0893	51.6156		76.522	72.364	86.9361		33.3746	50.9337	54.0219		46.6735	26.345	31.3701		20.9863	16.0986	16.732
77.9232	20.917	17.3325	21.6453		37.3247	34.609	38.1612		15.9841	23.1036	26.6422		21.086	12.0798	14.9413		18.8431	14.7738	15.5843
86.4034	14.2517	11.4435	13.2546		26.3268	22.9437	23.7248		14.1902	20.6988	22.5261		17.0991	12.0581	13.5233		18.7927	15.6927	14.6594
94.8711	12.7234	9.66184	10.855		23.3892	19.016	19.1997		14.6953	20.8149	22.5143		16.4796	12.5611	13.9702		18.0524	15.1738	14.2549
		Vector				HULC				PD-166866				DASA-58				GSK2837808A
Glycolysis	27.9851	18.4247	21.5877		27.1282	29.4402	28.2427		21.987	31.9735	31.304		26.8003	17.3741	18.2777		16.3859	15.1133	13.9607
Glycolytic Capacity	57.9797	49.2875	55.8411		65.8387	72.4228	70.0949		32.6419	48.2982	51.7341		42.6742	26.5491	30.8085		16.3983	18.0075	14.1361
Glycolytic Reserve	29.9946	30.8627	34.2534		38.7106	42.9826	41.8522		10.6549	16.3247	20.4301		15.8739	9.17502	12.5308		0.012443	2.89423	0.175397
	Glycolysis:	p(Vector/HULC)=0.124				Capacity:	p(Vector/HULC)=0.01				Reserve:	p(Vector/HULC)=0.007
		p(HULC/PD-166866)=0.967					p(HULC/PD-166866)=0.015					p(HULC/PD-166866)=0.001
		p(HULC/DASA-58)=0.125					p(HULC/DASA-58)=0.002					p(HULC/DASA-58)<0.001
		p(HULC/GSK2837808A)<0.001					p(HULC/GSK2837808A)<0.001					p(HULC/GSK2837808A)<0.001
Figure 6e
relative OCR
	Scr	1.04023	1.02775	1.04571	1.02739	1.04777	1.05697	1.02752	1.06583	1.07896	1.03392	1.04978	1.05461	1.13846	1.09271	1.08457	1.05077	1.08631	1.08836	1.06342	1.08161	1.09995	1.06319	1.07916	1.08404	1.01657	0.998609	1.0013	0.983863	0.983494	1.00444	0.963517	0.974024	0.982687	0.941612	0.944271	0.94086	0.804706	0.771585	0.772611	0.766423	0.767317	0.751693	0.745919	0.760504	0.763772	0.756397	0.769217	0.75766
	shHULC-1	1.43671	1.36198	1.35917	1.3648	1.388	1.38821	1.39044	1.39631	1.41995	1.40651	1.42675	1.41749	1.65218	1.57141	1.56523	1.56047	1.57724	1.59831	1.5813	1.61367	1.63377	1.61	1.61615	1.61934	1.30599	1.26083	1.25351	1.23874	1.2582	1.27457	1.24691	1.26252	1.27683	1.25068	1.26341	1.26428	1.33589	1.29607	1.29402	1.29704	1.31018	1.31605	1.30449	1.31971	1.32765	1.31082	1.31897	1.31368
	shHULC-2	1.55039	1.46217	1.45304	1.45894	1.4703	1.47786	1.46328	1.48686	1.5082	1.50339	1.4885	1.49248	1.82523	1.74807	1.74487	1.74465	1.76947	1.78162	1.77795	1.795	1.81458	1.80215	1.81145	1.81347	1.53101	1.47345	1.47272	1.45247	1.48685	1.48769	1.46369	1.49427	1.51729	1.48369	1.51927	1.52756	1.51124	1.45237	1.4445	1.44345	1.45772	1.46348	1.43549	1.47193	1.48699	1.47386	1.48799	1.48775
		p(Scr/sh1)<0.001
		p(Scr/sh2)<0.001
	Vector	1.15308	1.11901	1.11233	1.1226	1.12473	1.12099	1.12565	1.12481	1.12806	1.12124	1.11709	1.12427	0.891424	0.868622	0.867453	0.875094	0.874496	0.87517	0.87733	0.876969	0.879622	0.8723	0.872581	0.875092	1.15308	1.11901	1.11233	1.1226	1.12473	1.12099	1.12565	1.12481	1.12806	1.12124	1.11709	1.12427	0.891424	0.868622	0.867453	0.875094	0.874496	0.87517	0.87733	0.876969	0.879622	0.8723	0.872581	0.875092
	HULC	0.709186	0.667865	0.664087	0.666717	0.670196	0.678703	0.692864	0.681218	0.689228	0.679371	0.685514	0.691618	0.63387	0.613358	0.611843	0.612563	0.616627	0.623967	0.626599	0.626143	0.633601	0.625894	0.635574	0.642961	0.715133	0.690638	0.688186	0.691951	0.691465	0.696364	0.701806	0.704764	0.706864	0.698012	0.696239	0.708294	0.491505	0.472572	0.474282	0.480756	0.471706	0.478007	0.485658	0.478674	0.481489	0.490794	0.484916	0.489807
		p(Vector/HULC)<0.001
Figure 6f
Acetyl-CoA(μM)	Scr	0.59562	0.858394	0.843796	0.851095		p(Scr/sh1)=0.007
	shHULC-1	1.03358	1.31095	1.06277	1.18686		p(Scr/sh2)=0.003
	shHULC-2	1.47153	1.55912	1.37421	1.09197
	Vector	1.62044	1.9854	1.80292	2.06135		p(Vector/HULC)=0.004
	HULC	1.23723	1.47445	1.35584	1.07097
[truncated: 24 more columns]

## Sheet: Figure S6
Figure S6a								Figure S6c						Figure S6e
relative HULC levels								relative glucose uptake						lactate(nmol)
	Vector	0.799223	0.899173	1.39153	1			Vector	102	98	99			Vector	211.4	214.7	201.6
	HULC	67.6886	59.7489	68.1594	68.7525			HULC	131	152	136.25			HULC	223.9	240.9	237
		p<0.001						p=0.003						p=0.019
Figure S6b								Figure S6d						Figure S6f
relative HULC levels								relative glucose uptake						lactate(nmol)
	Scr	1.00173	1.0811	0.987943	0.934651	1		Scr	102.5	100	97.5			Scr	637.3	581.3	566.6
	shHULC-1	0.240649	0.260165	0.249135	0.249983	0.255074		shHULC-1	83.75	82.5	80			shHULC-1	462.5	422.3	454.7
	shHULC-2	0.0809121	0.0935901	0.066178	0.0837655	0.0804926		shHULC-2	73.75	75	68.75			shHULC-2	347.6	332.9	325
		p(Scr/sh1)<0.001						p(Scr/sh1)=0.001						p(Scr/sh1)=0.004
		p(Scr/sh2)<0.001						p(Scr/sh2)<0.001						p(Scr/sh2)<0.001

## Sheet: Figure 7
Figure 7a	*106 cells									*106 cells
days	Scr			shHULC-1			shHULC-2			days	Vector			HULC
3	0.035875	0.0335		0.024625	0.0325		0.024875	0.02375		3	0.0155	0.013625		0.01725	0.01925
5	0.105831	0.11725		0.0800312	0.095875		0.0621875	0.0855		5	0.0468875	0.0483688		0.0556313	0.0510125
7	0.273838	0.309247		0.240094	0.270847		0.206773	0.23085		7	0.146523	0.160826		0.253122	0.197673
9	1.05428	1.20993		0.789308	0.829469		0.633244	0.657922		9	0.509169	0.61516		1.00616	0.770926
11	2.72794	2.76771		2.07193	1.75225		1.72559	1.39809		11	2.13851	2.1223		4.90503	3.87391
	p(Scr/sh1)=0.035										p(Vector/HULC)=0.048
	p(Scr/sh2)=0.019
Figure 7b
relative OD450 value
	Scr	0.897806	0.919632	1.06991	1.11265			Vector	97.0404	98.4064	101.138	103.415
	shHULC-1	0.830772	0.878481	0.796863	0.685916			HULC	142.743	129.596	132.1	142.516
	shHULC-2	0.58398	0.658357	0.832857	0.590723			DASA-58	95.2191	92.9425	94.3085	100
								GSK2837808A	89.9829	100	103.643	111.611
		p(Scr/sh1)=0.024						PD-166866	91.1212	96.3574	103.643	98.4064
		p(Scr/sh2)=0.006
									p(Vector/HULC)=0.001
									p(HULC/DASA-58)<0.001
									p(HULC/GSK2837808A)=0.001
									p(HULC/PD-166866)<0.001
Figure 7c
2-DG concentration		Scr					shHULC
0	1.00608	0.995134	0.998783	1.00061		0.511557	0.520073	0.58455	0.54927		p(0)<0.001
1mM	0.804136	0.821168	0.787713	0.742701		0.46243	0.475208	0.484943	0.457422		p(1mM)<0.001
2.5mM	0.603254	0.596715	0.582117	0.582117		0.374696	0.361314	0.372263	0.368005		p(2.5mM)<0.001
5mM	0.374088	0.38017	0.386253	0.385036		0.244526	0.24635	0.254942	0.261557		p(5mM)<0.001
decrease of proliferation
0	48.8521	48.0006	41.5539	45.0813							p(0/1mM)=0.025
1mM	41.3852	39.7655	38.5316	42.02							p(0/2.5mM)=0.003
2.5mM	36.6051	38.8692	37.0168	37.7372							p(0/5mM)=0.001
5mM	35.8851	35.4068	33.154	31.4195
Figure 7e
oligomycin concentration		Scr					shHULC
0	0.905452	0.968667	1.05799	1.00234		0.594702	0.604322	0.600657	0.602948		p(0)=0.001
0.125uM	0.920569	0.909575	0.898581	0.904078		0.466898	0.416051	0.530113	0.508125		p(0.125μM)<0.001
0.25uM	0.926066	0.896749	0.831243	0.805133		0.335143	0.372247	0.314529	0.399732		p(0.25μM)<0.001
0.5uM	0.787268	0.763906	0.725427	0.740544		0.27605	0.269179	0.277425	0.270553		p(0.5μM)<0.001
decrease of proliferation
0	39.539	38.5609	38.9335	38.7006							p(0/0.125μM)=0.059
0.125uM	48.5909	54.1895	41.6304	44.0515							p(0/0.25μM)=0.003
0.25uM	61.2461	56.9556	63.6298	53.7774							p(0/0.5μM)<0.001
0.5uM	63.4025	64.3134	63.2202	64.1312
Figure 7d
2-DG concentration		Vector					HULC
0	0.996209	0.939881	1.11103	0.95288		1.35187	1.46019	1.33237	1.42986			p(0)<0.001
1mM	0.788229	0.894385	0.907384	0.705903		1.10923	1.0399	1.11573	1.07673			p(1mM)=0.008
2.5mM	0.679906	0.70807	0.606246	0.619245		0.810255	0.855751	0.808089	0.836253			p(2.5mM)=0.002
5mM	0.580249	0.586748	0.599747	0.578082		0.697599	0.708432	0.701932	0.734429			p(5mM)<0.001
increase of proliferation
0	35.187	46.0192	33.2371	42.9862								p(0/1mM)=0.086
1mM	34.6189	26.2052	35.4077	30.675								p(0/2.5mM)=0.011
2.5mM	24.0123	30.9755	23.6807	27.9913								p(0/5mM)=0.005
5mM	19.0023	20.8502	25.285	19.7415
Figure 7f
oligomycin concentration		Vector					HULC
0	0.979396	0.98323	1.00431	1.03306		1.38828	1.41511	1.28669	1.42469			p(0)<0.001
0.125uM	0.868232	0.845232	0.757068	0.774317		1.1142	1.1257	1.1832	1.20045			p(0.125μM)<0.001
0.25uM	0.688069	0.707235	0.751318	0.689986		1.08545	1.03562	1.07012	1.01453			p(0.25μM)<0.001
0.5uM	0.528989	0.601821	0.603737	0.534739		0.86312	0.912953	0.88612	0.85737			p(0.5μM)<0.001
increase of proliferation
0	38.8276	41.5109	28.6695	42.4692								p(0/0.125μM)=0.303
0.125uM	37.3498	38.7674	45.8554	47.9818								p(0/0.25μM)=0.037
0.25uM	53.063	46.0359	50.9008	43.063								p(0/0.5μM)=0.004
0.5uM	52.1395	60.9233	56.1936	51.126
Figure 7g
2-DG IC50 curve
concentration		Vector					HULC
500mM	11.7404	12.0328	8.99651	10.1885		6.36238	7.54265	8.55694	9.99539
250mM	18.8477	29.4411	26.3148	24.3131		18.663	19.8064	15.7308	15.3804
125mM	28.5639	37.9878	36.9307	34.794		23.4209	30.355	40.9036	26.1319
62.5mM	41.2265	44.7127	46.3545	42.0362		32.7709	38.5984	36.6067	28.0682
31.25mM	47.2317	53.1019	51.1002	46.7144		33.195	32.236	42.4159	31.5906
15.625mM	53.5293	61.806	61.8285	54.1815		42.9138	48.2066	43.8174	41.9917
7.8125mM	60.8839	61.851	71.4998	62.8856		46.6943	50.106	51.5445	51.8211
3.90625mM	68.4185	73.8389	66.3718	71.9946		58.1651	58.6814	57.87	58.6261
1.953125mM	75.3683	85.3544	78.1572	70.1953		57.2061	66.8142	64.2692	65.0254
0.976563mM	91.3371	82.1831	91.0897	80.8787		67.5334	72.3283	75.3343	73.7852
0.488281mM	101.188	100.221	83.5776	82.1382		82.2683	82.3605	79.373	70.4841
0.244141mM	101.503	100.086	106.181	85.9392		71.3877	89.4421	87.1	83.5777
0.12207mM	94.6883	94.126	98.2194	100.626		82.9322	90.6777	89.4237	81.8811
0.061035mM	88.5482	107.868	105.597	85.6243		85.4403	100.968	98.4786	82.5081
0mM	88.0984	99.2315	102.335	110.927		88.1328	99.1609	107.165	96.0443
2-DG IC50 value(mM)
	Vector	22.29	36.31	33.82	22.1		p=0.009
	HULV	6.255	10.95	11.92	7.084
Figure 7h
oligomycin IC50 curve
		Vector					HULC
14μM	1.46294	2.11742	2.32916	2.25217		6.0687	6.60847	6.36047	6.75435
12μM	7.94995	7.9307	8.68142	8.60443		13.5816	14.6466	14.5736	14.7487
10μM	33.8595	29.6824	36.0539	18.4601		45.6612	45.4423	39.0089	43.8522
8μM	42.3677	53.3205	50.2599	42.6949		58.6739	66.0263	64.6113	62.6419
4μM	70.4139	66.9297	53.4552	48.2772		66.9892	72.4452	71.6866	70.4174
2μM	58.0751	72.7623	71.8768	65.2165		78.8348	80.775	76.559	72.0075
1μM	77.719	70.0385	76.102	57.8152		75.2705	80.1721	82.8564	73.87
0.5μM	77.6227	75.9288	76.9875	75.7555		83.4545	84.8258	81.5288	77.7942
0.25μM	93.8691	93.5034	73.0991	69.4033		84.1255	89.0126	88.6187	85.4822
0.125μM	89.0375	94.4081	95.3898	86.1886		91.7844	94.6582	93.9288	89.3481
0.0625μM	97.2762	96.6025	97.796	82.2618		94.8479	95.5481	96.2629	85.4531
0μM	99.2204	108.537	94.4466	97.796		97.5321	94.877	101.734	99.0493
oligomycin IC50 value(μM)
	Vector	5.754	6.606	5.888	6.607		p=0.001
	HULV	8.317	9.015	8.81	10.471
Figure 7i
tumor volume(mm3)
Days		Vector						HULC
1	17.5858	19.5675	42.0914	5.82726			27.0386	46.8878	15.0435	10.7387
3	18.5954	9.74742	32.7726	33.1517			40.6255	59.9938	28.3798	29.2055
5	11.1652	15.2949	11.7652	17.6983			34.2258	77.7958	27.975	34.0456
7	16.8974	20.8434	15.2683	19.4786			36.58	104.346	46.1619	39.1812
9	17.414	20.7012	29.0243	18.7749			51.9115	87.1819	39.7305	42.398
11	13.7566	32.988	12.3512	19.268			51.6019	131.233	35.7342	59.4762
13	21.0115	35.462	9.81819	12.3094			63.9078	189.943	18.4187	83.158
15	29.4108	39.23	18.6671	42.2385			62.1964	177.144	70.1334	90.3249
17	43.9869	25.7941	27.5804	43.1196			86.3194	249.722	39.3354	109.98
19	37.4321	25.8722	25.5371	44.4675			118.038	263.003	88.5697	113.742
21	41.8734	42.398	31.1044	27.4192			154.049	411.931	146.936	182.383
23	51.4663	34.6262	32.1522	61.3095			239.81	528.47	240.045	156.494
25	52.2074	47.4434	34.7977	62.966			281.081	546.289	178.055	228.505
27	57.9729	42.9047	38.0209	83.7951			288.998	566.422	234.05	278.369
29	66.2825	50.6875	41.0532	137.077			420.979	670.677	277.825	334.541
31	115.817	114.626	87.6708	191.074			589.103	831.197	367.666	397.227
	p=0.009
Figure 7j
Lactate(nmol/mg protein)
Vector	0.0363925	0.0369231	0.037984	0.0289656	0.0279044	0.0310875	0.0279044	0.0279044	0.0300265	0.028435	0.0374537	0.027374	0.0358621
HULC	0.0841379	0.087321	0.0867904	0.076711	0.0804244	0.095809	0.0745888	0.0772413	0.0719363	0.0708754	0.0719363	0.0650398	0.0787002
	p<0.001
